# Supplementary material for: Growth, Enzymatic, and Transcriptomic Analysis of xyr1 Deletion Reveals a Major Regulator of Plant Biomass-Degrading Enzymes in Trichoderma harzianum
Source: Biomolecules. 2024 Jan 24;14(2):148. doi: 10.3390/biom14020148 (PMC10887015; doi:10.3390/biom14020148)
Supplement: Supplementary file 1 [file biomolecules-14-00148-s001.zip]

Archive with 6 entries (6 files):
- Figure S1.pdf
- Figure S2.pdf
- Figure S3.pptx
- Table S1.xlsx
- Table S2.xlsx
- Table S3.xlsx
