# Supplementary material for: Growth, Enzymatic, and Transcriptomic Analysis of xyr1 Deletion Reveals a Major Regulator of Plant Biomass-Degrading Enzymes in Trichoderma harzianum
Source: Biomolecules. 2024 Jan 24;14(2):148. doi: 10.3390/biom14020148 (PMC10887015; doi:10.3390/biom14020148)
Supplement: Supplementary file 1 [file biomolecules-14-00148-s001.zip › Table S1.xlsx]

## Sheet: Table S1
Table S1. List of primer sequences used in the study for the generation of deletion fragment for xyr1 deletion, and for screening transformants, and confirming integration of the deletion cassette at xyr1 locus.
Species	Fw primer name	Fw primer sequence 5'-3'	Rv primer name	Rv primer sequence 5'-3'	size (bp)	Purpose
N/A	pa-258-hph-th_xyr1-f	ttcgaaccgtgctttgGGATCCGAGAGCTACCTTACATCA	pa-259-hph-th_xyr1-r	tttcggtactCTCGAGGGTACTATGGCTTAGATGG	2384 bp	amplify hph resistance cassette from pcDNA1 plasmid for combining with UP and DW flanks by recombinantion cloning kit and pCE-Zero plasmid
T. harzianum	pa-256-th_xyr1-up-f	aattcggatcttccagagatAGACAACAAAGGTGTGCGGATG	pa-257-th_xyr1-up-r	atccCAAAGCACGGTTCGAAAGCA	1260 bp	amplify UP flank for combining with hph resistance cassette and DW flank by recombinantion cloning kit andpCE-Zero plasmid
T. harzianum	pa-260-th_xyr1-dw-f	taccctcgagAGTACCGAAAGAACCGGACGA	pa-261-th_xyr1-dw-r	ttcaactgccgttcgacgatCCTGCACGGTCTTTTTGGAA	1192 bp	amplify DW flank for combining with hph resistance cassette and UP flank by recombinantion cloning kit and pCE-Zero plasmid
T. harzianum	pa-262-th_xyr1-up-nt-f	GCACCCCTCACCCTTCTTTT	pa-263-th_xyr1-dw-nt-r	CCTGCACGGTCTTTTTGGAAG	4577 bp	amplify the deletion fragment from deletion plasmid
N/A	pa-339 hph coding-f	gtgctttcagcttcgatg	pa-340 hph coding-r	aaccaagctctgatagag	748 bp	amplify coding sequence of hph resistant gene
T. harzianum	jc150-Th-xyr1-coding-f	AACTACGCTACACAAGCCCC	jc151-Th-xyr1-coding-r	GCACAATGGTCTCACATGCC	573 bp	amplify part of the sequence of xyr1 gene
T. harzianum	jc208-Th-xyr1-mtuf-f	ACAACAAAGGTGTGCGGATG	jc148-unvs_upfk-hph-r	GCGGGAGATGCAATAGGTCA	2385 bp	amplify from upstream of the upstream flank to the hph sequence to screen for integration of the deletion cassette at the xyr1 locus
T. harzianum	pa-338 hph-downflank-f	actgtcgggcgtacacaaat	jc209-th_xyr1-dw-nt-r	CCTGCACGGTCTTTTTGGAAG	1740 bp	amplify from hph sequence to downstream of the downstream flank to screen for integration of the deletion cassette at the xyr1 locus
T. harzianum	jc158-Tef1-T28-f	CATCGAGAAGTTCGAGAAGG	jc159-Tef1-R	GCCATCCTTGGGAGATACCAGC	550 bp	amplify tef1 sequence to confirm good quality of gDNA
T. harzianum	jc212-th_xyr1-aal-10um-f	GGAGGGTCGCGGCTCTATCG	jc213-th_xyr1-aal-10um-r	TTCCCCCGTCTTCCAAACGCA	5974 bp (wild type) and 5244 bp (mutant)	amplify across the xyr1 locus to confirm integration at the locus by KpnI restriction enzyme digestion of the PCR product
