# Supplementary material for: Growth, Enzymatic, and Transcriptomic Analysis of xyr1 Deletion Reveals a Major Regulator of Plant Biomass-Degrading Enzymes in Trichoderma harzianum
Source: Biomolecules. 2024 Jan 24;14(2):148. doi: 10.3390/biom14020148 (PMC10887015; doi:10.3390/biom14020148)
Supplement: Supplementary file 1 [file biomolecules-14-00148-s001.zip › Table S2.xlsx]

## Sheet: Table S2
Table S2. Gene annotations for Trichoderma harzianum (Triha1), and RNAseq dataset for wild type and Δxyr1-2 mutant cultures on D-fructose (fru), without a carbon source (noC), and microcrystalline cellulose (cel).
Gene_id (M431DRAFT format)	geneID (Triha1_ format)	T. reesei (Trire2) BLAST reciprocal best hits	T. reesei (Trire2) carbon catabolism and transcription factor annotations from RBH from Additional file 4, Benocci et al 2019 (PMID: 31007715)	hmm_signalpep_probability(Triha1_GeneCatalog_proteins_20120306_SigP)	Compilied annotations for Triha1 from Mycocosm	PF00083: sugar (and other) transporter annotated genes	CAZy parsed from compilied annotations for Triha1 from Mycocosm	predicted PCWDE activities	putative plant polysaccharide substrate	selected gene names	wt_fru_rep_1	wt_fru_rep_2	wt_fru_rep_3	wt_fru_mean	wt_fru_st_err	d_xyr1_2_fru_rep_1	d_xyr1_2_fru_rep_2	d_xyr1_2_fru_rep_3	d_xyr1_2_fru_mean	d_xyr1_2_fru_st_err	log2FoldChange(d_xyr1_2_fruvswt_fru.Differenti)	padj(d_xyr1_2_fruvswt_fru.Differenti)	significant(d_xyr1_2_fruvswt_fru.Differenti)(2FC,FPKM>1,Padj<0.05)	wt_noC_rep_1	wt_noC_rep_2	wt_noC_rep_3	wt_noC_mean	wt_noC_st_err	d_xyr1_2_noC_rep_1	d_xyr1_2_noC_rep_2	d_xyr1_2_noC_rep_3	d_xyr1_2_noC_mean	d_xyr1_2_noC_st_err	log2FoldChange(wt_fruvswt_noC.Differential_ana)	padj(wt_fruvswt_noC.Differential_ana)	significant(wt_fruvswt_noC.Differential_ana)(2FC,FPKM>1,Padj<0.05)	log2FoldChange(d_xyr1_2_noCvswt_noC.Differenti)	padj(d_xyr1_2_noCvswt_noC.Differenti)	significant(d_xyr1_2_noCvswt_noC.Differenti)(2FC,FPKM>1,Padj<0.05)	log2FoldChange(d_xyr1_2_fruvsd_xyr1_2_noC.Diff)	padj(d_xyr1_2_fruvsd_xyr1_2_noC.Diff)	significant(d_xyr1_2_fruvsd_xyr1_2_noC.Diff)(2FC,FPKM>1,Padj<0.05)	wt_cel_rep_1	wt_cel_rep_2	wt_cel_rep_3	wt_cel_mean	wt_cel_st_err	d_xyr1_2_cel_rep_1	d_xyr1_2_cel_rep_2
gene-M431DRAFT_21376	Triha1_21376	N/A	N/A	N/A	GO:0005576 GO:0045493 GO:0046559 CAZY:GH67 IPRF:ipr005154 IPRF:ipr011099 IPRF:ipr011100 IPRF:ipr011395 IPRF:ipr017853 PFD:pf03648 PFD:pf07477 PFD:pf07488	N/A	GH67	(xylan) α-1,2-glucuronidase	Xylan		0.0649608	0.0633864	0.13142	0.0865892	0.0224201	0	0.0612616	0	0.0204205	0.0204205	-1.8739	NA	FALSE	0.0943837	0.184824	0.0896148	0.122941	0.0309721	0.141074	0.0193812	0.113898	0.0914512	0.0368791	-0.038088	0.9757	FALSE	-0.41713	0.99934	FALSE	-1.5344	0.46831	FALSE	17.2489	15.4046	45.6091	26.0876	9.7753	0.059677	0.133774
gene-M431DRAFT_509810	Triha1_509810	Trire2_72526	N/A	1	GO:0005576 GO:0045493 GO:0046559 CAZY:GH67 IPRF:ipr005154 IPRF:ipr011099 IPRF:ipr011100 IPRF:ipr011395 IPRF:ipr017853 PFD:pf03648 PFD:pf07477 PFD:pf07488	N/A	GH67	(xylan) α-1,2-glucuronidase	Xylan		4.29937	7.69113	18.5257	10.1721	4.29004	0.0671683	1.47076	0.451378	0.663103	0.418784	-3.7939	0.00079033	d_xyr1_2_fruvswt_fru↑	3.95011	2.7208	3.45397	3.37496	0.357064	0.800956	0.867724	0.665139	0.77794	0.0596029	2.0451	0.00028915	↑wt_fruvswt_noC	-2.1074	6.22e-13	d_xyr1_2_noCvswt_noC↑	0.34788	0.73523	FALSE	47.0332	33.9004	150.557	77.1635	36.892	1.45208	0.967211
gene-M431DRAFT_508689	Triha1_508689	Trire2_72567	N/A	N/A	GO:0004553 GO:0005975 CAZY:GH6 IPRF:ipr001524 IPRF:ipr016288 PFD:pf01341	N/A	GH6	Cellobiohydrolase	Cellulose	CEL6	1.55726	1.39632	2.29898	1.75085	0.277973	0.760113	1.15105	0.901418	0.937528	0.11429	-0.6209	0.63807	FALSE	1.24749	1.03282	3.83206	2.03746	0.899439	0.82262	0.866439	0.5756	0.754886	0.0905312	0.23195	0.76628	FALSE	-1.4236	0.61324	FALSE	1.0278	0.033859	FALSE	2317.37	1661.12	8104.83	4027.77	2047.31	0.773296	5.79467
gene-M431DRAFT_7497	Triha1_7497	Trire2_123989	N/A	0.999	GO:0004553 GO:0005576 GO:0005975 GO:0030248 CAZY:CBM1 CAZY:GH7 IPRF:ipr000254 IPRF:ipr001722 IPRF:ipr008985 PFD:pf00734 PFD:pf00840	N/A	CBM1;GH7	Cellobiohydrolase	Cellulose	CEL7A/CBHl	0.561453	0.4748	1.85524	0.963829	0.446405	0.19882	0.529481	0.218634	0.315645	0.107071	-1.3706	0.53882	FALSE	0.685233	0.638969	5.20488	2.17636	1.51432	0.406433	1.03856	0.47252	0.639173	0.200605	-0.70563	0.54108	FALSE	-1.7575	0.99934	FALSE	-0.33122	0.70696	FALSE	2002.38	1601.95	12216.2	5273.52	3473.28	0.653328	8.98535
gene-M431DRAFT_131108	Triha1_131108	N/A	N/A	0.999	CAZY:AA9 IPRF:ipr005103 PFD:pf03443	N/A	AA9	copper-dependent lytic polysaccharide monooxygenase	Cellulose		0.131424	0.256478	0	0.129301	0.0740464	0.279238	0.165254	0.341183	0.261891	0.0515217	1.3741	NA	FALSE	0.496471	0.327182	0.507647	0.443767	0.0583815	0.570823	0.274474	0.599121	0.481473	0.103821	-1.3599	0.22404	FALSE	0.10893	0.99934	FALSE	-0.12105	0.90482	FALSE	0.359761	0.400128	0.405498	0.388462	0.0144339	0.241469	0.657275
gene-M431DRAFT_488374	Triha1_488374	Trire2_120961	N/A	0.998	CAZY:AA9 IPRF:ipr005103 IPRF:ipr008957 PFD:pf03443	N/A	AA9	copper-dependent lytic polysaccharide monooxygenase	Cellulose		0	0.296878	0.230821	0.1759	0.0899934	0	0.215195	0	0.0717316	0.0717316	-1.0921	NA	FALSE	0.132617	0.0811541	0.440708	0.21816	0.112261	0.165185	0.272322	0.160037	0.199181	0.0366007	0.091967	0.96266	FALSE	-0.13798	0.99934	FALSE	-0.84401	0.70267	FALSE	895.82	881.307	1444.96	1074.03	185.513	0.279505	1.87964
gene-M431DRAFT_99387	Triha1_99387	Trire2_73643	N/A	0.986	GO:0004553 GO:0005576 GO:0005975 GO:0030248 CAZY:AA9 CAZY:CBM1 KOG:KOG4297 IPRF:ipr000254 IPRF:ipr005103 PFD:pf00734 PFD:pf03443	N/A	AA9;CBM1	copper-dependent lytic polysaccharide monooxygenase	Cellulose		0.217074	0.423625	0.548944	0.396548	0.0967546	0.230609	0.307069	0.105662	0.214447	0.0586999	-0.58587	NA	FALSE	1.75043	1.33172	2.42561	1.83592	0.318658	1.23747	1.21433	1.02763	1.15981	0.0664259	-1.7761	0.0037252	wt_fruvswt_noC↑	-0.65961	0.99934	FALSE	-1.7157	0.019278	d_xyr1_2_fruvsd_xyr1_2_noC↑	894.226	759.916	1939.63	1197.92	372.874	1.14665	2.15528
gene-M431DRAFT_128023	Triha1_128023	N/A	N/A	0.955	GO:0005576 GO:0008152 GO:0016787 GO:0050525 CAZY:CE5 IPRF:ipr000675 IPRF:ipr011150 PFD:pf01083	N/A	CE5	cutinase/acetylxylan esterase	Xylan		2.9138	3.83211	0.640741	2.46222	0.948535	1.61503	2.50893	1.23332	1.78576	0.378001	-0.15821	0.93786	FALSE	11.2649	15.6117	6.08189	10.9862	2.75455	4.47076	6.17985	9.66243	6.77101	1.52758	-1.7354	0.0095721	wt_fruvswt_noC↑	-0.6882	0.98408	FALSE	-1.2023	0.012517	d_xyr1_2_fruvsd_xyr1_2_noC↑	1.95071	2.24994	2.21499	2.13855	0.0944586	6.51741	6.65262
gene-M431DRAFT_118643	Triha1_118643	Trire2_54219	N/A	0.995	GO:0003824 GO:0008152 GO:0016787 CAZY:CE5 IPRF:ipr000675 IPRF:ipr008262 PFD:pf01083	N/A	CE5	cutinase/acetylxylan esterase	Xylan	CE5	0.743106	0.223107	0.173464	0.379892	0.182172	0	0	0.166945	0.0556482	0.0556482	-2.5109	NA	FALSE	0.398653	0.121976	2.60225	1.04096	0.784722	0	0.102326	0.0601346	0.0541536	0.0296901	-0.99334	0.48175	FALSE	-4.2152	0.21732	FALSE	0.73552	0.82372	FALSE	33.9161	22.1021	16.2847	24.101	5.18695	0	0
gene-M431DRAFT_109468	Triha1_109468	Trire2_60489	N/A	1	GO:0005576 GO:0008152 GO:0016787 GO:0050525 CAZY:CE5 IPRF:ipr000675 IPRF:ipr011150 PFD:pf01083	N/A	CE5	cutinase/acetylxylan esterase	Xylan		68.7291	95.0683	406.669	190.156	108.523	24.7821	89.3903	41.453	51.8752	19.3651	-1.6742	0.27914	FALSE	22.2096	24.9845	22.9405	23.3782	0.830408	29.8029	22.3623	21.5261	24.5638	2.63068	3.4917	7.59e-08	↑wt_fruvswt_noC	0.085319	0.99934	FALSE	1.7208	3.32e-05	↑d_xyr1_2_fruvsd_xyr1_2_noC	7.85958	7.04313	22.0577	12.3201	4.87447	37.472	32.0082
gene-M431DRAFT_81377	Triha1_81377	Trire2_44214	N/A	1	GO:0003824 GO:0008152 GO:0016787 CAZY:CE5 IPRF:ipr000675 IPRF:ipr008262 PFD:pf01083	N/A	CE5	cutinase/acetylxylan esterase	Xylan		190.537	190.678	164.478	181.898	8.70994	76.4449	192.232	151.328	140.002	33.9011	-0.1345	0.88271	FALSE	103.096	118.541	110.313	110.65	4.46169	194.306	115.093	99.4898	136.296	29.3526	1.1607	5.84e-13	↑wt_fruvswt_noC	0.3187	0.99934	FALSE	0.70773	0.085153	FALSE	102.803	70.4554	124.887	99.3815	15.8058	77.1033	108.846
gene-M431DRAFT_94998	Triha1_94998	Trire2_73632	N/A	0.999	GO:0003824 GO:0004553 GO:0005576 GO:0005975 GO:0008152 GO:0016787 GO:0030248 CAZY:CBM1 CAZY:CE5 IPRF:ipr000254 IPRF:ipr000675 IPRF:ipr008262 PFD:pf00734 PFD:pf01083	N/A	CBM1;CE5	cutinase/acetylxylan esterase	Xylan		0.126265	0	0.127721	0.0846619	0.042333	0	0	0	0	0	-2.6169	NA	FALSE	0	0	0.261277	0.0870923	0.0870923	0	0	0.0664154	0.0221385	0.0221385	0.41803	0.89107	FALSE	-1.9372	0.99934	FALSE	-0.24742	NA	FALSE	358.188	251.346	603.586	404.374	104.272	0	0.891488
gene-M431DRAFT_89222	Triha1_89222	N/A	N/A	0.999	GO:0004553 GO:0005576 GO:0005975 GO:0008810 GO:0030248 CAZY:CBM1 CAZY:GH45 IPRF:ipr000254 IPRF:ipr000334 IPRF:ipr007112 IPRF:ipr009009 PFD:pf00734 PFD:pf02015	N/A	CBM1;GH45	Endo-ß-1,4-glucanase	Cellulose		0	0.0742195	0.615523	0.229914	0.193991	0.0808057	0	0.370243	0.15035	0.112394	-0.311	NA	FALSE	1.5251	0.486925	1.32212	1.11138	0.317679	0.330369	0.340403	0.320074	0.330282	0.00586859	-1.822	0.16785	FALSE	-1.7543	0.81313	FALSE	-0.39146	0.82149	FALSE	101.739	91.7047	708.985	300.81	204.108	0.768638	1.61112
gene-M431DRAFT_14278	Triha1_14278	N/A	N/A	0.977	GO:0004553 GO:0005576 GO:0005975 GO:0030248 CAZY:CBM1 CAZY:GH5_5 IPRF:ipr000254 IPRF:ipr001547 IPRF:ipr017853 PFD:pf00150 PFD:pf00734	N/A	CBM1;GH5_5	Endo-ß-1,4-glucanase	Cellulose		0.10627	0.103694	0.035832	0.0819322	0.0230621	0	0.0334062	0.0344852	0.0226305	0.0113195	-1.5814	NA	FALSE	0.247045	0.529121	0.586407	0.454191	0.104885	0.230785	0.0634117	0.372655	0.222284	0.0893719	-2.0244	0.04044	FALSE	-1.0334	0.99934	FALSE	-2.5773	0.14092	FALSE	143.27	98.7889	489.28	243.78	123.42	0.357963	0.78158
gene-M431DRAFT_112585	Triha1_112585	N/A	N/A	1	GO:0000272 GO:0008810 CAZY:GH12 IPRF:ipr002594 IPRF:ipr008985 PFD:pf01670	N/A	GH12	Endo-ß-1,4-glucanase	Cellulose		0.576843	0.351789	0.291748	0.406794	0.0867734	0.919217	0.407996	0.350979	0.559397	0.180661	0.8225	NA	FALSE	0	0	0	0	0	0	0	0	0	0	5.5146	0.0013355	FALSE	NA	NA	FALSE	6.2093	0.00022994	FALSE	1.92447	0.292705	0.593266	0.936814	0.501393	0	0
gene-M431DRAFT_21506	Triha1_21506	N/A	N/A	0.984	GO:0005975 GO:0008810 CAZY:GH45 IPRF:ipr000334 IPRF:ipr009009 PFD:pf02015	N/A	GH45	Endo-ß-1,4-glucanase	Cellulose		0.248389	0.302962	0.69095	0.4141	0.139318	0	0.117122	0.181358	0.0994936	0.0530905	-1.8008	NA	FALSE	0.324804	0.728791	0.359791	0.471129	0.129226	0.606851	0.722547	0.261306	0.530235	0.13855	0.28242	0.78987	FALSE	0.20945	0.99934	FALSE	-1.7174	0.18321	FALSE	0	0.0630195	0.0638653	0.0422949	0.0211489	0.171139	0.493241
gene-M431DRAFT_93404	Triha1_93404	N/A	N/A	0.999	GO:0004553 GO:0005975 CAZY:GH5_15 KEGGEC:ec:3.2.1.58 IPRF:ipr001547 IPRF:ipr017853 PFD:pf00150	N/A	GH5_15	Endo-ß-1,4-glucanase	Cellulose		0	0	0	0	0	0	0	0	0	0	NA	NA	FALSE	0.0403688	0	0.0766582	0.039009	0.0221398	0	0.0828952	0.146146	0.0763471	0.0423156	-1.7726	NA	FALSE	0.92891	0.99934	FALSE	-2.432	0.54582	FALSE	0.0950714	0.0939899	0	0.0630205	0.0315118	0.127622	0.0408689
gene-M431DRAFT_441083	Triha1_441083	Trire2_120312	N/A	1	GO:0004553 GO:0005576 GO:0005975 GO:0030248 CAZY:CBM1 CAZY:GH5_5 IPRF:ipr000254 IPRF:ipr001547 IPRF:ipr017853 PFD:pf00150 PFD:pf00734	N/A	CBM1;GH5_5	Endo-ß-1,4-glucanase	Cellulose		0	0.120134	0.155673	0.0919357	0.0470988	0	0	0	0	0	-3.7048	NA	FALSE	0.0536648	0.0328397	0.203813	0.0967725	0.0538568	0.100265	0.220395	0.0971405	0.139267	0.0405741	0.33957	0.85482	FALSE	0.51606	0.99934	FALSE	-3.8959	0.06192	FALSE	119.939	98.1143	615.991	278.015	169.106	0.084828	0.461801
gene-M431DRAFT_512303	Triha1_512303	Trire2_122081	N/A	0.999	GO:0004553 GO:0005576 GO:0005975 GO:0030248 CAZY:CBM1 CAZY:GH7 IPRF:ipr000254 IPRF:ipr001722 IPRF:ipr008985 PFD:pf00734 PFD:pf00840	N/A	CBM1;GH7	Endo-ß-1,4-glucanase	Cellulose	CEL7B	0.0286386	0	0.0869069	0.0385152	0.0255693	0	0	0	0	0	-2.6119	NA	FALSE	0	0.0305555	0.0948182	0.0417912	0.0279422	0.031097	0	0	0.0103657	0.0103657	0.34657	0.89466	FALSE	-2.009	0.99934	FALSE	-0.24742	NA	FALSE	150.461	93.0917	525.017	256.19	135.43	0.0526185	0.328579
gene-M431DRAFT_362575	Triha1_362575	Trire2_77284	N/A	N/A	GO:0000272 GO:0008810 CAZY:GH12 IPRF:ipr002594 IPRF:ipr008985	N/A	GH12	Endo-ß-1,4-glucanase	Cellulose		168.983	145.736	155.722	156.814	6.73312	205.741	141.406	154.749	167.299	19.6031	0.44575	0.67323	FALSE	103.985	114.414	109.539	109.313	3.0125	140.452	114.379	115.959	123.597	8.44005	0.96955	1.07e-07	FALSE	0.19063	0.99934	FALSE	1.2267	0.00060235	↑d_xyr1_2_fruvsd_xyr1_2_noC	71.3406	66.4683	82.9983	73.6024	4.904	125.947	119.102
gene-M431DRAFT_91916	Triha1_91916	Trire2_123232	N/A	0.995	GO:0000272 GO:0008810 CAZY:GH12 IPRF:ipr002594 IPRF:ipr008985 PFD:pf01670	N/A	GH12	Endo-ß-1,4-glucanase	Cellulose	EG III	0	0	0	0	0	0	0	0	0	0	NA	NA	FALSE	0	0	0.0664263	0.0221421	0.0221421	0	0	0	0	0	-0.39883	NA	FALSE	-0.8144	0.99934	FALSE	NA	NA	FALSE	41.9323	38.1161	141.387	73.8119	33.8056	0	0.212484
gene-M431DRAFT_521975	Triha1_521975	Trire2_49976	N/A	0.99	GO:0004553 GO:0005576 GO:0005975 GO:0008810 GO:0030248 CAZY:CBM1 CAZY:GH45 KOG:KOG2806 IPRF:ipr000254 IPRF:ipr000334 IPRF:ipr007112 IPRF:ipr009009 PFD:pf00734 PFD:pf02015	N/A	CBM1;GH45	Endo-ß-1,4-glucanase	Cellulose		1.10838	1.25228	0.118017	0.826227	0.356533	0.18592	0.550139	0.965445	0.567168	0.22519	-0.27759	NA	FALSE	0.152564	0.186721	0.0965705	0.145285	0.0262775	0	0.0522137	0.122739	0.0583175	0.0355628	2.9485	0.0069439	FALSE	-1.2994	0.99934	FALSE	3.9649	0.0025293	FALSE	1.7965	2.66409	8.51952	4.3267	2.11132	0	0.257424
gene-M431DRAFT_507162	Triha1_507162	Trire2_77506	N/A	N/A	GO:0004553 GO:0005975 CAZY:GH5_12 IPRF:ipr001547 IPRF:ipr017853 PFD:pf00150	N/A	GH5_12	Endo-ß-1,4-glucanase	Cellulose		10.9543	14.2388	15.7864	13.6598	1.42463	4.62535	9.03683	6.75461	6.8056	1.27374	-0.73729	0.23264	FALSE	27.6433	27.2566	27.6288	27.5096	0.126534	25.84	28.898	30.6817	28.4732	1.41372	-0.56752	0.012254	FALSE	0.059449	0.99934	FALSE	-1.3658	1.77e-11	d_xyr1_2_fruvsd_xyr1_2_noC↑	14.5102	17.1697	13.229	14.9696	1.16055	28.3269	31.7932
gene-M431DRAFT_119344	Triha1_119344	Trire2_64906	N/A	0.955	GO:0004553 GO:0005975 CAZY:GH5_15 KEGGEC:ec:3.2.1.58 IPRF:ipr001547 IPRF:ipr017853 PFD:pf00150	N/A	GH5_15	Endo-ß-1,4-glucanase	Cellulose		1.07506	1.63179	0.724976	1.14394	0.26403	0.549898	1.16404	0.310101	0.674681	0.254285	-0.48113	0.77849	FALSE	26.8316	15.2511	20.2686	20.7838	3.3529	35.5392	19.2092	23.6666	26.1383	4.8734	-3.7545	1.7e-23	wt_fruvswt_noC↑	0.34391	0.99934	FALSE	-4.5812	9.04e-22	d_xyr1_2_fruvsd_xyr1_2_noC↑	4.4552	3.91962	2.08849	3.48777	0.716519	33.3962	14.6538
gene-M431DRAFT_80467	Triha1_80467	Trire2_53731	N/A	0.998	GO:0004553 GO:0005975 CAZY:GH5_24 IPRF:ipr001547 IPRF:ipr017853 PFD:pf00150	N/A	GH5_24	Endo-ß-1,4-glucanase	Cellulose		11.3176	8.33883	10.9342	10.1969	0.93559	19.728	9.54048	9.08414	12.7842	3.47441	0.71373	0.61934	FALSE	18.0009	20.7495	18.9649	19.2384	0.805174	18.4588	21.5829	23.7637	21.2685	1.53946	-0.46263	0.095806	FALSE	0.15605	0.99934	FALSE	0.09908	0.87473	FALSE	5.92747	4.59427	13.3027	7.94147	2.70809	27.287	25.97
gene-M431DRAFT_6750	Triha1_6750	Trire2_82616	N/A	1	GO:0004553 GO:0005975 CAZY:GH5_5 KOG:KOG4157 IPRF:ipr001547 IPRF:ipr017853 PFD:pf00150	N/A	GH5_5	Endo-ß-1,4-glucanase	Cellulose		246.087	137.955	173.292	185.778	31.8331	442.061	107.856	115.938	221.952	110.079	0.70551	0.7172	FALSE	60.9142	61.172	61.6755	61.2539	0.223561	80.6298	65.2712	63.9756	69.9589	5.34855	2.0587	5.74e-12	↑wt_fruvswt_noC	0.20462	0.99934	FALSE	2.5656	0.00019634	↑d_xyr1_2_fruvsd_xyr1_2_noC	146.102	122.604	308.394	192.367	58.4088	73.4632	69.7422
gene-M431DRAFT_79128	Triha1_79128	N/A	N/A	0.996	CAZY:GH26 IPRF:ipr017853	N/A	GH26	Endo-ß-1,4-mannanase	Galactomannan		3.79849	5.14782	4.21586	4.38739	0.398847	2.18581	4.07971	3.33837	3.2013	0.551002	-0.1748	0.85259	FALSE	5.33499	3.99645	3.53706	4.2895	0.539302	4.46827	4.2026	3.88502	4.1853	0.168591	0.46814	0.17288	FALSE	-0.0266	0.99934	FALSE	0.32107	0.31893	FALSE	1.67884	1.01726	9.33251	4.00954	2.66833	4.16805	3.53864
gene-M431DRAFT_110887	Triha1_110887	N/A	N/A	0.944	CAZY:GH26 IPRF:ipr017853	N/A	GH26	Endo-ß-1,4-mannanase	Galactomannan		3.10683	3.67281	1.75264	2.84409	0.56966	1.39638	3.83142	2.50107	2.57629	0.703939	0.11315	0.93704	FALSE	4.84388	2.10361	3.21445	3.38731	0.795756	2.53014	4.27812	3.64551	3.48459	0.510974	0.17408	0.77277	FALSE	0.042488	0.99934	FALSE	0.24729	0.6158	FALSE	0.79731	0.606339	6.08332	2.49566	1.79468	3.45788	5.22027
gene-M431DRAFT_99972	Triha1_99972	Trire2_71554	N/A	0.993	GO:0004553 GO:0005975 CAZY:GH5_dist IPRF:ipr001547 IPRF:ipr017853	N/A	GH5_dist	Endo-ß-1,4-mannanase	Galactomannan		0.119619	0.11672	0.120999	0.119113	0.0012609	0	0	0.038817	0.012939	0.012939	-2.7682	NA	FALSE	0.903752	0.68067	0.759078	0.781167	0.0653386	0.476254	1.17772	0.796984	0.816987	0.202743	-2.2751	0.0027884	FALSE	0.07732	0.99934	FALSE	-5.1112	0.00060735	FALSE	92.8309	76.7219	15.4601	61.671	23.5688	4.32232	5.8064
gene-M431DRAFT_111861	Triha1_111861	Trire2_56996	N/A	0.995	GO:0004553 GO:0005576 GO:0005975 GO:0030248 CAZY:CBM1 CAZY:GH5_7 IPRF:ipr000254 IPRF:ipr001547 IPRF:ipr017853 PFD:pf00150 PFD:pf00734	N/A	CBM1;GH5_7	Endo-ß-1,4-mannanase	Galactomannan		0.321213	0.174127	0.541531	0.345624	0.10676	0.0379158	0.201948	0.104235	0.1147	0.0476402	-1.3581	NA	FALSE	0.342248	0.152317	0.856699	0.450421	0.210408	0.465049	0.223614	0.112639	0.267101	0.10403	0.067279	0.95384	FALSE	-0.75533	0.99934	FALSE	-0.54419	0.6699	FALSE	783.339	705.138	2242.25	1243.58	499.848	1.24592	3.27588
gene-M431DRAFT_127746	Triha1_127746	N/A	N/A	0.998	GO:0004553 GO:0005576 GO:0005975 GO:0030248 CAZY:CBM1 CAZY:GH11 IPRF:ipr000254 IPRF:ipr001137 IPRF:ipr008985 PFD:pf00457 PFD:pf00734	N/A	CBM1;GH11	Endo-ß-1,4-xylanase	Xylan		0.246183	0.480433	0.946286	0.557634	0.205756	0.366147	0.417896	0.0958653	0.293303	0.0998425	-0.61505	NA	FALSE	0.300458	0.157597	1.54864	0.668899	0.441801	0.0534632	0.308486	0.103594	0.155181	0.0780067	0.17935	0.89148	FALSE	-2.0832	0.96951	FALSE	1.6434	0.18236	FALSE	908.455	684.459	4583.59	2058.83	1264.03	0.0904636	3.34598
gene-M431DRAFT_118868	Triha1_118868	N/A	N/A	1	GO:0004553 GO:0005975 CAZY:GH11 IPRF:ipr001137 IPRF:ipr008985 PFD:pf00457	N/A	GH11	Endo-ß-1,4-xylanase	Xylan		0.225175	0.219717	0.531468	0.325453	0.103019	0.0797383	0	0	0.0265794	0.0265794	-3.3121	NA	FALSE	1.30865	3.44353	3.35484	2.70234	0.697313	1.46702	3.2247	2.68469	2.4588	0.519815	-2.6014	0.00055418	wt_fruvswt_noC↑	-0.11803	0.99934	FALSE	-5.7874	4.35e-05	d_xyr1_2_fruvsd_xyr1_2_noC↑	47.3853	22.3186	73.7214	47.8084	14.8402	5.24044	4.50455
gene-M431DRAFT_525481	Triha1_525481	N/A	N/A	0.998	GO:0004348 GO:0005764 GO:0006665 GO:0007040 CAZY:GH30_7 KOG:KOG2566 KEGGEC:ec:3.2.1.45 IPRF:ipr001139 IPRF:ipr017853 PFD:pf02055	N/A	GH30_7	Endo-ß-1,4-xylanase	Xylan		0	0.0337444	0	0.0112481	0.0112481	0	0	0	0	0	-0.66241	NA	FALSE	0.0602953	0	0	0.0200984	0.0200984	0	0	0.0363809	0.012127	0.012127	-0.28779	NA	FALSE	-0.70369	0.99934	FALSE	-0.24742	NA	FALSE	17.0754	11.4764	94.1105	40.8875	26.6606	0.0317696	0.0610422
gene-M431DRAFT_525076	Triha1_525076	Trire2_74223	N/A	0.998	GO:0004553 GO:0005975 CAZY:GH11 IPRF:ipr001137 IPRF:ipr008985 PFD:pf00457	N/A	GH11	Endo-ß-1,4-xylanase	Xylan		0	0	0.39583	0.131943	0.131943	0	0	0	0	0	-2.9311	NA	FALSE	2.11503	2.17104	1.48993	1.92533	0.218303	0	0	0	0	0	-3.4208	0.0012987	wt_fruvswt_noC↑	-7.0393	3.04e-05	d_xyr1_2_noCvswt_noC↑	NA	NA	FALSE	3.93663	1.42966	50.1461	18.5041	15.8375	0	0.207216
gene-M431DRAFT_115099	Triha1_115099	Trire2_123818	N/A	1	GO:0004553 GO:0005975 CAZY:GH11 IPRF:ipr001137 IPRF:ipr008985 PFD:pf00457	N/A	GH11	Endo-ß-1,4-xylanase	Xylan	GH11	0.309079	0.351853	0.260537	0.307156	0.0263782	0	0.0971596	0.200596	0.0992518	0.0579165	-1.3635	NA	FALSE	2.24536	1.92364	1.2365	1.80183	0.297531	0.0559352	0.184429	0.108384	0.116249	0.0373007	-2.1106	0.00045434	wt_fruvswt_noC↑	-3.905	2.24e-05	d_xyr1_2_noCvswt_noC↑	0.44056	0.81691	FALSE	1095.98	1131.56	108.344	778.63	335.3	0.283939	0.13639
gene-M431DRAFT_85618	Triha1_85618	Trire2_69276	N/A	0.993	GO:0004348 GO:0005764 GO:0006665 GO:0007040 CAZY:GH30_7 KOG:KOG2566 KEGGEC:ec:3.2.1.45 IPRF:ipr001139 IPRF:ipr017853 PFD:pf02055	N/A	GH30_7	Endo-ß-1,4-xylanase	Xylan		0.0412629	0.0402629	0.0417389	0.0410882	0.000434951	0.0438358	0.0778264	0	0.0405541	0.0225264	0.26056	NA	FALSE	0.287771	0	0.239077	0.175616	0.088926	0.08961	0.258528	0.303861	0.217333	0.0651886	-1.6749	0.37035	FALSE	0.28585	0.99934	FALSE	-1.7097	0.29123	FALSE	76.0318	69.6811	124.342	90.0185	17.2596	0.0758134	0.36417
gene-M431DRAFT_147762	Triha1_147762	Trire2_111849	N/A	0.998	GO:0004348 GO:0005764 GO:0006665 GO:0007040 CAZY:GH30_7 KOG:KOG2566 KEGGEC:ec:3.2.1.45 IPRF:ipr001139 IPRF:ipr017853 PFD:pf02055	N/A	GH30_7	Endo-ß-1,4-xylanase	Xylan		0	0.145041	0.451075	0.198705	0.13295	0.118434	0.0350448	0	0.0511596	0.0351256	-1.5487	NA	FALSE	0.323954	0.118945	0.338344	0.260414	0.0708567	0	0	0.0781868	0.0260623	0.0260623	0.050399	0.97549	FALSE	-3.3712	0.82723	FALSE	1.8694	0.53097	FALSE	146.903	116.231	617.694	293.609	162.284	0.0341383	0.459154
gene-M431DRAFT_91773	Triha1_91773	N/A	N/A	0.999	GO:0004553 GO:0005975 CAZY:GH10 IPRF:ipr001000 IPRF:ipr017853 PFD:pf00331	N/A	GH10	Endo-ß-1,4-xylanase	Xylan	GH10	0	0	0.17739	0.0591301	0.0591301	0.0621007	0.110254	0.0569077	0.0764208	0.0169829	0.63471	NA	FALSE	0.0509594	0.0623685	0.774153	0.295827	0.239186	0.0634737	0.418569	0.122991	0.201678	0.109798	-1.8606	0.418	FALSE	-0.545	0.99934	FALSE	-0.69956	0.69245	FALSE	534.898	544.237	1779.79	952.977	413.418	0.107402	0.928633
gene-M431DRAFT_155799	Triha1_155799	Trire2_120229	N/A	0.997	GO:0004553 GO:0005975 CAZY:GH10 IPRF:ipr001000 IPRF:ipr017853 PFD:pf00331	N/A	GH10	Endo-ß-1,4-xylanase	Xylan		0	0	0	0	0	0	0	0	0	0	NA	NA	FALSE	0	0	0	0	0	0.0455661	0.03756	0	0.0277087	0.0140458	NA	NA	FALSE	1.9888	0.99934	FALSE	-1.1234	NA	FALSE	0.43077	1.02209	0.388427	0.613762	0.204529	0	0
gene-M431DRAFT_84365	Triha1_84365	Trire2_69189	N/A	0.999	CAZY:PL20	N/A	PL20	endo-β-1,4-glucuronan lyase	N/A		0	0	0	0	0	0	0	0	0	0	NA	NA	FALSE	0	0	0	0	0	0	0.0652002	0	0.0217334	0.0217334	NA	NA	FALSE	1.1092	0.99934	FALSE	-0.24742	NA	FALSE	0.0747773	0	0	0.0249258	0.0249258	0.0669199	0
gene-M431DRAFT_80458	Triha1_80458	Trire2_53186	N/A	0.999	CAZY:PL20	N/A	PL20	endo-β-1,4-glucuronan lyase	N/A		0	0	0	0	0	0	0	0	0	0	NA	NA	FALSE	0.127497	0	0	0.042499	0.042499	0	0	0	0	0	-1.2467	NA	FALSE	-1.6612	0.99934	FALSE	NA	NA	FALSE	0	0	0	0	0	0	0
gene-M431DRAFT_102504	Triha1_102504	N/A	N/A	0.998	GO:0004553 GO:0005576 GO:0005975 GO:0030248 CAZY:CBM1 CAZY:CE1 MERCO:S09.UNW IPRF:ipr000254 IPRF:ipr005193 PFD:pf00734 PFD:pf03664	N/A	CBM1;CE1	esterase	Xylan		1.42734	2.41052	3.7761	2.53799	0.681017	0	0.724801	0.374106	0.366302	0.209268	-2.5871	0.068124	FALSE	4.59433	3.69004	4.22587	4.17008	0.26253	0.774932	1.27755	0.69303	0.915169	0.182725	-0.27335	0.60811	FALSE	-2.1652	4.6e-07	d_xyr1_2_noCvswt_noC↑	-0.70029	0.53134	FALSE	52.071	45.2389	230.472	109.261	60.6378	2.01729	2.13182
gene-M431DRAFT_92434	Triha1_92434	N/A	N/A	N/A	GO:0006629 GO:0016788 CAZY:CE16 IPRF:ipr001087 IPRF:ipr013830 PFD:pf00657	N/A	CE16	esterase	Xylan		0	0	0	0	0	0	0	0	0	0	NA	NA	FALSE	0	0	0	0	0	0	0	0	0	0	NA	NA	FALSE	NA	NA	FALSE	NA	NA	FALSE	0	0	0	0	0	0	0
gene-M431DRAFT_157348	Triha1_157348	N/A	N/A	1	GO:0006629 GO:0016788 CAZY:CE3 IPRF:ipr001087 IPRF:ipr013517 IPRF:ipr013830 PFD:pf00657 PFD:pf01839	N/A	CE3	esterase	Xylan		33.5221	33.0386	38.3416	34.9674	1.69283	12.7329	29.0877	24.6125	22.1444	4.87984	-0.41165	0.63682	FALSE	7.72212	8.5918	9.9206	8.74484	0.639242	7.07659	12.2028	7.5062	8.92853	1.64183	2.4476	4.27e-34	↑wt_fruvswt_noC	0.039126	0.99934	FALSE	1.9964	1.25e-09	↑d_xyr1_2_fruvsd_xyr1_2_noC	2.30691	1.97658	26.233	10.1721	8.03097	4.02578	9.96643
gene-M431DRAFT_118553	Triha1_118553	N/A	N/A	N/A	GO:0006629 GO:0016788 CAZY:CE3 IPRF:ipr001087 IPRF:ipr013517 IPRF:ipr013830 PFD:pf00657 PFD:pf01839	N/A	CE3	esterase	Xylan		5.05151	4.44025	6.35555	5.28244	0.564828	3.03805	4.38983	4.18617	3.87135	0.420777	-0.168	0.84338	FALSE	31.2263	23.407	34.1407	29.5913	3.20457	31.1202	24.3818	33.4444	29.6488	2.71761	-2.0349	5.64e-13	wt_fruvswt_noC↑	0.01381	0.99934	FALSE	-2.219	1.66e-23	d_xyr1_2_fruvsd_xyr1_2_noC↑	0.878538	0.826176	4.12191	1.94221	1.08996	31.353	24.631
gene-M431DRAFT_510248	Triha1_510248	N/A	N/A	N/A	GO:0006629 GO:0016788 CAZY:CE3 IPRF:ipr001087 IPRF:ipr013830 PFD:pf00657	N/A	CE3	esterase	Xylan		1.10328	1.61481	1.50661	1.40824	0.155643	1.17208	1.09248	1.28888	1.18448	0.0570332	0.066996	0.96495	FALSE	1.29843	2.05998	2.0547	1.80437	0.252975	1.19799	1.48125	2.43738	1.70554	0.374945	0.085964	0.87541	FALSE	-0.070366	0.99934	FALSE	0.21991	0.71498	FALSE	1.92533	2.40728	1.75878	2.03046	0.194448	2.2298	1.80137
gene-M431DRAFT_554838	Triha1_554838	N/A	N/A	1	GO:0006629 GO:0016788 CAZY:CE3 IPRF:ipr001087 IPRF:ipr013830 PFD:pf00657	N/A	CE3	esterase	Xylan		0.019346	0.0188771	0.0391382	0.0257871	0.00667693	0	0.0182443	0	0.00608143	0.00608143	-1.6081	NA	FALSE	0.118055	0.206408	0.11209	0.145518	0.0304939	0.147046	0.0519471	0.142464	0.113819	0.0309643	-2.0414	0.099979	FALSE	-0.34228	0.99934	FALSE	-3.3105	0.07469	FALSE	0.0198591	0.0588997	0	0.026253	0.0173008	0.142179	0.290257
gene-M431DRAFT_105085	Triha1_105085	Trire2_103825	N/A	0.991	CAZY:CE16 IPRF:ipr013830	N/A	CE16	esterase	Xylan		0.883596	0.337375	2.33162	1.1842	0.594986	0.61219	0.615902	0.448798	0.558963	0.0550932	-0.7899	0.72109	FALSE	4.95661	4.59072	7.59982	5.71572	0.947953	3.25377	3.54171	4.64773	3.8144	0.424873	-1.7973	0.01065	wt_fruvswt_noC↑	-0.57759	0.89377	FALSE	-2.0377	6.87e-07	d_xyr1_2_fruvsd_xyr1_2_noC↑	0.276054	0.116963	0.632175	0.341731	0.152311	5.29386	5.73002
gene-M431DRAFT_78034	Triha1_78034	Trire2_121418	N/A	0.997	CAZY:CE16 IPRF:ipr013830	N/A	CE16	esterase	Xylan		0.766346	0.480711	0.830556	0.692537	0.107523	0.116304	0.103244	0	0.0731827	0.0367851	-2.9625	NA	FALSE	0.429473	0	0.407773	0.279082	0.139682	0	0.293966	0	0.0979888	0.0979888	1.732	0.086433	FALSE	-1.487	0.99934	FALSE	0.35509	0.90975	FALSE	44.3909	40.6084	172.777	85.9254	43.4394	0	0.0483104
gene-M431DRAFT_72612	Triha1_72612	Trire2_41248	N/A	N/A	GO:0006629 GO:0016788 CAZY:CE3 IPRF:ipr001087 IPRF:ipr013830 PFD:pf00657	N/A	CE3	esterase	Xylan		5.5856	4.44789	6.03969	5.35773	0.473428	3.34207	4.0566	1.87506	3.09125	0.642124	-0.49313	0.69472	FALSE	6.99613	8.28845	8.39629	7.89362	0.449826	4.60109	6.78082	6.28132	5.88774	0.659288	-0.1078	0.7672	FALSE	-0.4093	0.99934	FALSE	-0.18883	0.7094	FALSE	36.3798	29.2549	19.611	28.4152	4.85892	8.84703	7.25278
gene-M431DRAFT_541070	Triha1_541070	N/A	N/A	0.999	GO:0004650 GO:0005975 CAZY:GH28 KEGGEC:ec:3.2.1.67 IPRF:ipr000743 IPRF:ipr006626 IPRF:ipr011050 PFD:pf00295	N/A	GH28	exo-polygalacturonase, rhamnogalacturonase,	Pectin		0.0448808	0.043793	0	0.0295579	0.0147823	0	0.042325	0	0.0141083	0.0141083	-0.57793	NA	FALSE	0	0	0	0	0	0	0	0	0	0	2.394	NA	FALSE	NA	NA	FALSE	1.6761	NA	FALSE	0.0460713	0.0455473	0	0.0305395	0.0152705	0	0
gene-M431DRAFT_486470	Triha1_486470	Trire2_112140	N/A	0.967	GO:0004650 GO:0005975 CAZY:GH28 KEGGEC:ec:3.2.1.67 IPRF:ipr000743 IPRF:ipr011050 PFD:pf00295	N/A	GH28	exo-polygalacturonase, rhamnogalacturonase,	Pectin		0	0.0415296	0.086104	0.0425445	0.0248613	0	0.0401375	0.0414339	0.0271905	0.0136004	-0.38483	NA	FALSE	0.0371031	0.0454098	0.246598	0.109704	0.0684893	0.0462146	0	0.0447744	0.0303297	0.0151705	-0.94165	0.66077	FALSE	-1.9005	0.99934	FALSE	0.55192	0.85849	FALSE	0.0873803	0.0431931	0	0.0435245	0.0252251	0.195496	0.0375627
gene-M431DRAFT_88799	Triha1_88799	Trire2_122780	N/A	N/A	GO:0004650 GO:0005975 CAZY:GH28 KEGGEC:ec:3.2.1.67 IPRF:ipr000743 IPRF:ipr011050 PFD:pf00295	N/A	GH28	exo-polygalacturonase, rhamnogalacturonase,	Pectin		361.516	620.062	1842.46	941.345	456.696	87.5921	665.813	385.241	379.549	166.942	-1.14	0.58091	FALSE	1605.71	1540.29	1561.65	1569.22	19.2607	1369.2	1519.23	1578.97	1489.13	62.3974	-0.27743	0.70288	FALSE	-0.065872	0.99934	FALSE	-1.3636	0.019455	d_xyr1_2_fruvsd_xyr1_2_noC↑	12.7968	13.8941	85.8331	37.508	24.1646	1587.14	1790.55
gene-M431DRAFT_75047	Triha1_75047	N/A	N/A	N/A	CAZY:GH28 IPRF:ipr011050	N/A	GH28	Exo-xylogalacturan hydrolase	Pectin		0	0	0	0	0	0	0	0.0393976	0.0131325	0.0131325	1.2611	NA	FALSE	0	0	0	0	0	0	0	0	0	0	NA	NA	FALSE	NA	NA	FALSE	1.6761	NA	FALSE	0	0	0	0	0	0	0
gene-M431DRAFT_551823	Triha1_551823	N/A	N/A	N/A	CAZY:GH28 IPRF:ipr011050	N/A	GH28	Exo-xylogalacturan hydrolase	Pectin		0.558222	0.0778133	0.322664	0.319566	0.138691	1.99088	0.0752049	0.194085	0.753391	0.619697	1.7385	0.61934	FALSE	0.104279	0.255251	0.132014	0.163848	0.0463976	0.173183	0.214131	0.251679	0.212998	0.022667	1.4576	0.19469	FALSE	0.41361	0.99934	FALSE	2.7995	0.035946	FALSE	0.204654	0.202326	0.123025	0.176668	0.0268301	0.256409	0.105571
gene-M431DRAFT_81370	Triha1_81370	Trire2_65333	N/A	N/A	GO:0003824 GO:0004339 GO:0005976 CAZY:GH15 IPRF:ipr008928 IPRF:ipr011613 PFD:pf00723	N/A	GH15	glucoamylase	Starch		16.5862	26.9829	53.8469	32.472	11.1009	6.87554	30.8871	17.2925	18.3517	6.95175	-0.62223	0.69773	FALSE	68.5591	56.6464	55.0305	60.0787	4.26582	55.9771	66.3287	73.5088	65.2715	5.08851	-0.4368	0.41974	FALSE	0.12761	0.99934	FALSE	-1.1954	0.0081252	d_xyr1_2_fruvsd_xyr1_2_noC↑	2.73225	3.61103	15.5313	7.29151	4.12768	74.0752	73.3153
gene-M431DRAFT_81392	Triha1_81392	Trire2_1885	N/A	0.992	GO:0000272 GO:0003824 GO:0004339 GO:0005975 GO:0005976 GO:0030246 CAZY:CBM20 CAZY:GH15 KEGGEC:ec:3.2.1.3 IPRF:ipr000165 IPRF:ipr002044 IPRF:ipr008291 IPRF:ipr008928 IPRF:ipr011613 IPRF:ipr013784 PFD:pf00686 PFD:pf00723	N/A	CBM20;GH15	glucoamylase	Starch		32.8148	36.9321	103.157	57.6346	22.7922	38.8405	42.6746	37.343	39.6194	1.58762	-0.23692	0.87139	FALSE	361.306	382.182	352.897	365.462	8.70531	460.153	395.181	408.265	421.2	19.8393	-2.2035	7.67e-06	wt_fruvswt_noC↑	0.21749	0.97518	FALSE	-2.6647	1.13e-37	d_xyr1_2_fruvsd_xyr1_2_noC↑	140.402	109.73	60.5326	103.555	23.262	477.789	366.84
gene-M431DRAFT_494647	Triha1_494647	Trire2_123940	N/A	1	GO:0004553 GO:0005576 GO:0005975 GO:0030248 CAZY:CBM1 CAZY:CE15 IPRF:ipr000254 PFD:pf00734	N/A	CBM1;CE15	glucuronoyl methylesterase	Xylan		0.0410839	0.0400882	0.207789	0.0963204	0.0557351	0	0.116233	0	0.0387444	0.0387444	-1.1434	NA	FALSE	0.179077	0.0876676	0.136023	0.134256	0.0264023	0.0446106	0.0367724	0.172882	0.0847549	0.0441214	-0.037736	0.98238	FALSE	-0.68278	0.99934	FALSE	-0.51221	0.84468	FALSE	81.6906	73.9235	105.127	86.9137	9.3786	0	0.36259
gene-M431DRAFT_482467	Triha1_482467	Trire2_104072	N/A	N/A	GO:0005215 GO:0005351 GO:0006810 GO:0008643 GO:0016020 GO:0016021 TCDB:2.A.1.1.39 KOG:KOG0254 KEGGEC:ec:5.3.1.4 IPRF:ipr003663 IPRF:ipr005828 IPRF:ipr005829 IPRF:ipr007114 IPRF:ipr016196 PFD:pf00083	PF00083: sugar (and other) transporter	N/A	N/A	N/A		1.21361	1.90189	2.75282	1.95611	0.445158	0.390692	2.04623	0.823449	1.08679	0.49572	-0.63692	0.71351	FALSE	3.27011	3.17825	3.68324	3.3772	0.155301	2.71544	2.69916	2.66951	2.69471	0.0134458	-0.34428	0.45159	FALSE	-0.31753	0.99934	FALSE	-0.66511	0.25697	FALSE	0.264262	0.186611	1.13469	0.528522	0.303914	4.08796	5.19313
gene-M431DRAFT_501017	Triha1_501017	Trire2_105260	N/A	N/A	GO:0005215 GO:0005351 GO:0006810 GO:0008643 GO:0016020 GO:0016021 TCDB:2.A.1.1.69 KOG:KOG0254 KEGGEC:ec:5.3.1.4 IPRF:ipr003663 IPRF:ipr005828 IPRF:ipr005829 IPRF:ipr007114 IPRF:ipr016196 PFD:pf00083	PF00083: sugar (and other) transporter	N/A	N/A	N/A		0	0	0.0635428	0.0211809	0.0211809	0	0	0	0	0	-1.6059	NA	FALSE	0.930961	0.971831	0.597947	0.833579	0.118406	1.09137	1.57432	1.75125	1.47231	0.197201	-4.8695	0.0001173	FALSE	0.83798	0.87184	FALSE	-7.2669	7.01e-08	d_xyr1_2_fruvsd_xyr1_2_noC↑	0.0322423	0.063751	0.0323033	0.0427656	0.0104928	3.05856	2.38395
gene-M431DRAFT_104001	Triha1_104001	Trire2_106118	N/A	N/A	GO:0005215 GO:0006810 GO:0016021 TCDB:2.A.1.9.4 KOG:KOG0252 KEGGEC:ec:5.3.1.4 IPRF:ipr005828 IPRF:ipr007114 IPRF:ipr016196 PFD:pf00083	PF00083: sugar (and other) transporter	N/A	N/A	N/A		10.4162	6.42461	17.4784	11.4398	3.23174	2.18354	7.19484	5.69761	5.02533	1.48518	-0.97719	0.48215	FALSE	1.36663	1.22657	1.18223	1.25848	0.0555689	1.85354	1.90204	1.72248	1.82602	0.0536291	3.6484	3.55e-16	↑wt_fruvswt_noC	0.54749	0.99934	FALSE	2.123	1.02e-07	↑d_xyr1_2_fruvsd_xyr1_2_noC	6.58004	2.96976	4.76523	4.77167	1.0422	1.95221	2.27518
gene-M431DRAFT_78790	Triha1_78790	Trire2_106330	N/A	N/A	GO:0005215 GO:0005351 GO:0006810 GO:0008643 GO:0016020 GO:0016021 TCDB:2.A.1.1.7 KOG:KOG0254 KEGGEC:ec:5.3.1.4 IPRF:ipr003663 IPRF:ipr005828 IPRF:ipr005829 IPRF:ipr007114 IPRF:ipr016196 PFD:pf00083	PF00083: sugar (and other) transporter	N/A	N/A	N/A		78.1485	90.3151	166.939	111.801	27.792	64.3027	91.9968	71.7732	76.0242	8.27234	-0.27124	0.79596	FALSE	199.84	211.245	208.608	206.565	3.44716	164.563	201.892	177.896	181.45	10.9217	-0.43186	0.29712	FALSE	-0.17725	0.99934	FALSE	-0.5305	0.0020458	FALSE	96.405	97.5526	362.029	185.329	88.3506	179.431	205.149
gene-M431DRAFT_79806	Triha1_79806	Trire2_106556	N/A	N/A	GO:0005215 GO:0005351 GO:0006810 GO:0008643 GO:0016020 GO:0016021 TCDB:2.A.1.1.58 KOG:KOG0254 KEGGEC:ec:5.3.1.4 IPRF:ipr003663 IPRF:ipr005828 IPRF:ipr005829 IPRF:ipr007114 IPRF:ipr016196 PFD:pf00083	PF00083: sugar (and other) transporter	N/A	N/A	N/A		71.3208	9.03575	16.5425	32.2997	19.6306	771.823	33.7451	114.575	306.714	233.722	3.7402	0.26591	FALSE	2.65027	3.7283	2.92129	3.09995	0.323769	1.63158	4.44131	5.14658	3.73982	1.0736	3.8643	7.35e-08	↑wt_fruvswt_noC	0.27961	0.99934	FALSE	7.3436	1.05e-07	↑d_xyr1_2_fruvsd_xyr1_2_noC	1397.32	1621.86	397.772	1138.99	376.233	6.54876	4.87275
gene-M431DRAFT_510916	Triha1_510916	Trire2_109677	N/A	N/A	GO:0005215 GO:0005351 GO:0006810 GO:0008643 GO:0016020 GO:0016021 TCDB:2.A.1.1.10 KOG:KOG0254 KEGGEC:ec:5.3.1.4 IPRF:ipr003663 IPRF:ipr005828 IPRF:ipr005829 IPRF:ipr007114 IPRF:ipr016196 PFD:pf00083	PF00083: sugar (and other) transporter	N/A	N/A	N/A		3.65517	5.2146	7.62416	5.49798	1.15448	1.39255	4.58812	3.58291	3.18786	0.94339	-0.55536	0.67063	FALSE	10.0647	10.1664	10.0361	10.0891	0.0395519	9.03276	8.97993	10.7402	9.58429	0.578151	-0.42951	0.25825	FALSE	-0.064366	0.99934	FALSE	-0.92374	0.015103	FALSE	0.802181	1.22796	2.74813	1.59276	0.590619	9.35572	11.1016
gene-M431DRAFT_3313	Triha1_3313	Trire2_121482	N/A	N/A	GO:0005215 GO:0005351 GO:0006810 GO:0008643 GO:0016020 GO:0016021 TCDB:2.A.1.1.40 KOG:KOG0254 KEGGEC:ec:5.3.1.4 IPRF:ipr003663 IPRF:ipr005828 IPRF:ipr005829 IPRF:ipr007114 IPRF:ipr016196 PFD:pf00083	PF00083: sugar (and other) transporter	N/A	N/A	N/A		7.84739	10.3711	30.3784	16.199	7.12705	2.42714	13.7081	5.31868	7.15132	3.383	-1.0032	0.59645	FALSE	17.2614	12.2233	11.8671	13.7839	1.74175	13.3029	13.366	12.749	13.1393	0.196014	0.69161	0.27718	FALSE	-0.060577	0.99934	FALSE	-0.26014	0.67465	FALSE	4.72457	7.86311	9.29675	7.29481	1.35012	40.0303	16.2186
gene-M431DRAFT_76605	Triha1_76605	Trire2_121850	N/A	N/A	GO:0005215 GO:0005351 GO:0006810 GO:0008643 GO:0016020 GO:0016021 TCDB:2.A.1.1.39 KOG:KOG0254 KEGGEC:ec:5.3.1.4 IPRF:ipr003663 IPRF:ipr005828 IPRF:ipr005829 IPRF:ipr007114 IPRF:ipr016196 PFD:pf00083	PF00083: sugar (and other) transporter	N/A	N/A	N/A		44.2711	45.1676	56.0112	48.4833	3.77284	22.5151	47.7461	41.6249	37.2954	7.59846	-0.12541	0.88737	FALSE	168.51	171.278	169.046	169.611	0.84758	173.327	165.245	154.088	164.22	5.57739	-1.3587	5.45e-12	wt_fruvswt_noC↑	-0.034821	0.99934	FALSE	-1.4507	3e-10	d_xyr1_2_fruvsd_xyr1_2_noC↑	28.3862	22.0887	45.6699	32.0483	7.04926	145.621	180.01
gene-M431DRAFT_82573	Triha1_82573	Trire2_122013	N/A	0.971	GO:0005215 GO:0005351 GO:0006810 GO:0008643 GO:0016020 GO:0016021 TCDB:2.A.1.1.7 KOG:KOG0254 KEGGEC:ec:5.3.1.4 IPRF:ipr003663 IPRF:ipr005828 IPRF:ipr005829 IPRF:ipr007114 IPRF:ipr016196 PFD:pf00083	PF00083: sugar (and other) transporter	N/A	N/A	N/A		33.5225	44.9017	34.1277	37.5173	3.69631	14.1533	39.152	29.5851	27.6301	7.28239	-0.19568	0.83519	FALSE	43.7255	48.2903	49.3545	47.1234	1.7265	49.8889	45.1196	48.0312	47.6799	1.38795	0.10754	0.62506	FALSE	0.028829	0.99934	FALSE	-0.11944	0.75078	FALSE	16.3742	15.9322	21.6268	17.9777	1.82898	47.8973	52.3707
gene-M431DRAFT_85184	Triha1_85184	Trire2_123809	N/A	N/A	GO:0005215 GO:0005351 GO:0006810 GO:0008643 GO:0016020 GO:0016021 TCDB:2.A.1.1.43 KOG:KOG0569 KEGGEC:ec:5.3.1.4 IPRF:ipr003663 IPRF:ipr005828 IPRF:ipr005829 IPRF:ipr007114 IPRF:ipr016196 PFD:pf00083	PF00083: sugar (and other) transporter	N/A	N/A	N/A		26.9689	31.1135	35.2852	31.1225	2.40072	17.9576	29.2372	24.6839	23.9596	3.27624	-0.098482	0.89322	FALSE	36.3373	31.6842	32.8159	33.6125	1.40103	35.124	36.5518	39.5259	37.0672	1.29658	0.33276	0.15018	FALSE	0.15028	0.99934	FALSE	0.082137	0.67173	FALSE	15.7351	9.35705	21.8891	15.6604	3.61788	35.0807	40.8222
gene-M431DRAFT_93294	Triha1_93294	Trire2_22912	N/A	N/A	GO:0005215 GO:0005351 GO:0006810 GO:0008643 GO:0016020 GO:0016021 TCDB:2.A.1.1.39 KOG:KOG0254 KEGGEC:ec:5.3.1.4 IPRF:ipr003663 IPRF:ipr005828 IPRF:ipr005829 IPRF:ipr007114 IPRF:ipr016196 PFD:pf00083	PF00083: sugar (and other) transporter	N/A	N/A	N/A		365.529	447.918	1001.19	604.879	199.577	301.809	562.495	352.527	405.611	79.7971	-0.31575	0.80259	FALSE	1772.64	1455.71	1516.77	1581.71	97.0803	1600.4	1731.79	1840.32	1724.17	69.3614	-0.93111	0.049171	FALSE	0.13359	0.99934	FALSE	-1.3874	2.94e-11	d_xyr1_2_fruvsd_xyr1_2_noC↑	62.5435	108.294	182.973	117.937	35.0977	2138.18	1869.42
gene-M431DRAFT_83082	Triha1_83082	Trire2_26160	N/A	N/A	GO:0005215 GO:0006810 GO:0016020 GO:0016021 TCDB:2.A.1.1.69 KOG:KOG0254 KEGGEC:ec:5.3.1.4 IPRF:ipr005828 IPRF:ipr005829 IPRF:ipr007114 IPRF:ipr016196 PFD:pf00083	PF00083: sugar (and other) transporter	N/A	N/A	N/A		0	0.0527266	0.0273297	0.0266854	0.0152243	0	0	0	0	0	-2.0839	NA	FALSE	0.117766	0.057653	0.201269	0.125563	0.0416412	0	0	0	0	0	-1.8194	0.26678	FALSE	-4.6482	0.58939	FALSE	NA	NA	FALSE	0	0.0548386	0.166724	0.0738542	0.0490592	0.0248205	0.0476902
gene-M431DRAFT_8225	Triha1_8225	Trire2_27770	N/A	N/A	GO:0005215 GO:0005351 GO:0006810 GO:0008643 GO:0016020 GO:0016021 TCDB:2.A.1.1.39 KOG:KOG0254 KEGGEC:ec:5.3.1.4 IPRF:ipr003663 IPRF:ipr005828 IPRF:ipr005829 IPRF:ipr007114 IPRF:ipr016196 PFD:pf00083	PF00083: sugar (and other) transporter	N/A	N/A	N/A		0.178005	0.347381	0.252081	0.259155	0.0490225	0.151283	0.302163	0.207948	0.220465	0.0440025	0.053305	NA	FALSE	0	0.0379838	0.0589346	0.0323061	0.0172482	0.0386569	0.0318648	0.149809	0.0734436	0.038233	3.4354	0.0078367	FALSE	1.1858	0.99934	FALSE	2.3104	0.041344	FALSE	0.0365453	0.252907	0.256301	0.181918	0.0726929	0	0.0628398
gene-M431DRAFT_519779	Triha1_519779	Trire2_27939	N/A	N/A	GO:0005215 GO:0005351 GO:0006810 GO:0008643 GO:0016020 GO:0016021 TCDB:2.A.1.1.51 KOG:KOG0254 KEGGEC:ec:5.3.1.4 IPRF:ipr003663 IPRF:ipr005828 IPRF:ipr007114 IPRF:ipr016196 PFD:pf00083	PF00083: sugar (and other) transporter	N/A	N/A	N/A		0.655074	2.18673	1.08113	1.30765	0.456425	0.293019	1.49566	0.637725	0.8088	0.357554	-0.45053	0.80542	FALSE	2.55477	1.91283	2.65399	2.37387	0.232288	2.24623	2.43789	3.4457	2.70994	0.372017	-0.44472	0.43479	FALSE	0.19317	0.99934	FALSE	-1.0922	0.056748	FALSE	0.106177	0.104969	0.602806	0.271317	0.165745	2.75557	3.19499
gene-M431DRAFT_502689	Triha1_502689	Trire2_3405	N/A	N/A	GO:0005215 GO:0005351 GO:0006810 GO:0008643 GO:0016020 GO:0016021 TCDB:2.A.1.1.9 KOG:KOG0254 KEGGEC:ec:5.3.1.4 IPRF:ipr003663 IPRF:ipr005828 IPRF:ipr005829 IPRF:ipr007114 IPRF:ipr016196 PFD:pf00083	PF00083: sugar (and other) transporter	N/A	N/A	N/A		9.44116	10.2199	13.8774	11.1795	1.36757	12.6679	11.4308	8.52094	10.8732	1.22916	0.29484	0.77456	FALSE	8.25186	7.68598	9.7682	8.56868	0.621611	7.36834	8.31832	7.65601	7.78089	0.281254	0.8317	0.0029299	FALSE	-0.1302	0.99934	FALSE	1.2537	9.84e-05	↑d_xyr1_2_fruvsd_xyr1_2_noC	2054.32	2338.43	3911.64	2768.13	577.61	80.2952	56.07
gene-M431DRAFT_491362	Triha1_491362	Trire2_45868	N/A	N/A	GO:0005215 GO:0006810 GO:0016021 TCDB:2.A.1.9.4 KOG:KOG0252 IPRF:ipr005828 IPRF:ipr007114 IPRF:ipr016196 PFD:pf00083	PF00083: sugar (and other) transporter	N/A	N/A	N/A		36.6778	33.8068	15.5696	28.6847	6.60972	80.6649	33.1862	41.5275	51.7928	14.6355	1.2626	0.33127	FALSE	14.0916	18.2843	17.9263	16.7674	1.34189	18.453	15.1852	16.7945	16.8109	0.943389	1.2132	0.0015984	↑wt_fruvswt_noC	0.017101	0.99934	FALSE	2.4642	7.86e-07	↑d_xyr1_2_fruvsd_xyr1_2_noC	253.511	170.55	49.2563	157.772	59.3083	15.3754	16.6396
gene-M431DRAFT_130330	Triha1_130330	Trire2_46819	N/A	N/A	GO:0005215 GO:0005351 GO:0006810 GO:0008643 GO:0016020 GO:0016021 TCDB:2.A.1.1.9 KOG:KOG0254 KEGGEC:ec:5.3.1.4 IPRF:ipr003663 IPRF:ipr005828 IPRF:ipr007114 IPRF:ipr016196 PFD:pf00083	PF00083: sugar (and other) transporter	N/A	N/A	N/A		0.369155	0.870502	0.809061	0.682906	0.157875	0.0980431	0.638244	0.32943	0.355239	0.156476	-0.70785	0.726	FALSE	2.5477	1.18159	1.85879	1.86269	0.394366	1.73699	1.04631	1.52104	1.43478	0.203993	-1.02	0.063532	FALSE	-0.37645	0.99934	FALSE	-1.3528	0.034752	d_xyr1_2_fruvsd_xyr1_2_noC↑	0.284211	0.780493	0.949162	0.671288	0.19957	1.41303	1.54755
gene-M431DRAFT_493995	Triha1_493995	Trire2_47710	N/A	N/A	GO:0005215 GO:0005351 GO:0006810 GO:0008643 GO:0016020 GO:0016021 TCDB:2.A.1.1.57 KOG:KOG0254 KEGGEC:ec:5.3.1.4 IPRF:ipr003663 IPRF:ipr005828 IPRF:ipr005829 IPRF:ipr007114 IPRF:ipr016196 PFD:pf00083	PF00083: sugar (and other) transporter	N/A	N/A	N/A		52.4773	54.7414	23.8958	43.7048	9.92606	53.5339	48.0382	60.1401	53.9041	3.49844	0.63552	0.58885	FALSE	261.134	206.123	202.296	223.184	19.0069	696.628	326.434	300.559	441.207	127.929	-1.9202	9.64e-08	wt_fruvswt_noC↑	1.0023	0.90008	FALSE	-2.281	8.87e-08	d_xyr1_2_fruvsd_xyr1_2_noC↑	959.928	1228.23	331.001	839.72	265.891	533.501	268.261
gene-M431DRAFT_17916	Triha1_17916	Trire2_4774	N/A	0.99	GO:0005215 GO:0006810 GO:0016021 TCDB:2.A.1.1.9 KOG:KOG0254 KEGGEC:ec:5.3.1.4 IPRF:ipr005828 IPRF:ipr007114 IPRF:ipr016196 PFD:pf00083	PF00083: sugar (and other) transporter	N/A	N/A	N/A		0.301064	0.480711	1.46731	0.749697	0.362537	0.261684	0.438786	0.34638	0.34895	0.0511409	-0.83057	0.68803	FALSE	22.8814	12.8194	10.1717	15.2908	3.87148	13.9976	10.0439	10.6245	11.5553	1.23259	-3.8974	1.93e-10	wt_fruvswt_noC↑	-0.39414	0.99934	FALSE	-4.334	1.15e-33	d_xyr1_2_fruvsd_xyr1_2_noC↑	0.280955	0.472191	0.760015	0.504387	0.139226	17.7763	14.4931
gene-M431DRAFT_480915	Triha1_480915	Trire2_48444	N/A	N/A	GO:0005215 GO:0005351 GO:0006810 GO:0008643 GO:0016020 GO:0016021 TCDB:2.A.1.1.11 KOG:KOG0254 KEGGEC:ec:5.3.1.4 IPRF:ipr003663 IPRF:ipr005828 IPRF:ipr007114 IPRF:ipr016196 PFD:pf00083	PF00083: sugar (and other) transporter	N/A	N/A	N/A		13.7286	16.6922	19.3763	16.599	1.63101	8.43768	12.574	11.3008	10.7708	1.2231	-0.33725	0.65775	FALSE	18.234	19.4405	19.9304	19.2016	0.504064	15.8046	16.2444	16.7866	16.2785	0.283985	0.23442	0.36291	FALSE	-0.22753	0.98925	FALSE	0.12262	0.52212	FALSE	10.1453	17.6526	12.2713	13.3564	2.23406	15.5173	18.8405
gene-M431DRAFT_93498	Triha1_93498	Trire2_50618	N/A	N/A	GO:0005215 GO:0005351 GO:0006810 GO:0008643 GO:0016020 GO:0016021 TCDB:2.A.1.1.69 KOG:KOG0254 KEGGEC:ec:5.3.1.4 IPRF:ipr003663 IPRF:ipr005828 IPRF:ipr005829 IPRF:ipr007114 IPRF:ipr016196 PFD:pf00083	PF00083: sugar (and other) transporter	N/A	N/A	N/A		426.849	396.387	295.97	373.069	39.5397	257.569	385.513	386.313	343.131	42.7818	0.16182	0.83172	FALSE	974.166	944.601	1012.11	976.961	19.5396	930.333	952.658	1015.69	966.227	25.5576	-0.94637	1.1e-05	FALSE	-0.0053048	0.99934	FALSE	-0.77788	4.11e-07	FALSE	34.2954	31.9354	178.456	81.5622	48.4516	772.615	858.299
gene-M431DRAFT_99293	Triha1_99293	Trire2_50894	N/A	N/A	GO:0005215 GO:0005351 GO:0006810 GO:0008643 GO:0016020 GO:0016021 TCDB:2.A.1.1.40 KOG:KOG0254 KEGGEC:ec:5.3.1.4 IPRF:ipr003663 IPRF:ipr005828 IPRF:ipr005829 IPRF:ipr007114 IPRF:ipr016196 PFD:pf00083	PF00083: sugar (and other) transporter	N/A	N/A	N/A		4.57626	7.17063	18.55	10.0989	4.29136	0.212917	1.00804	1.17067	0.797209	0.295895	-3.4417	0.00013162	d_xyr1_2_fruvswt_fru↑	66.0143	48.683	60.9922	58.5632	5.14841	1.84981	1.67428	1.22991	1.58467	0.184472	-2.0794	0.0001242	wt_fruvswt_noC↑	-5.1974	1.84e-146	d_xyr1_2_noCvswt_noC↑	-0.32606	0.63646	FALSE	699.984	679.648	1003.11	794.248	104.597	2.27079	2.50584
gene-M431DRAFT_127328	Triha1_127328	Trire2_53903	N/A	N/A	GO:0005215 GO:0005351 GO:0006810 GO:0008643 GO:0016020 GO:0016021 TCDB:2.A.1.1.7 KOG:KOG0254 KEGGEC:ec:5.3.1.4 IPRF:ipr003663 IPRF:ipr005828 IPRF:ipr005829 IPRF:ipr007114 IPRF:ipr016196 PFD:pf00083	PF00083: sugar (and other) transporter	N/A	N/A	N/A		13.8001	18.4985	51.4523	27.917	11.8456	7.22827	27.6326	13.0073	15.9561	6.07196	-0.60523	0.72301	FALSE	6.81641	7.02526	6.08595	6.64254	0.284752	8.63929	7.68613	11.2563	9.19391	1.06727	2.5311	1.58e-06	↑wt_fruvswt_noC	0.47933	0.64373	FALSE	1.4366	0.001003	↑d_xyr1_2_fruvsd_xyr1_2_noC	7.63227	11.8054	30.7562	16.7313	7.11517	13.6354	10.5329
gene-M431DRAFT_119756	Triha1_119756	Trire2_54005	N/A	N/A	GO:0005215 GO:0005351 GO:0006810 GO:0008643 GO:0016020 GO:0016021 TCDB:2.A.1.1.40 KOG:KOG0254 KEGGEC:ec:5.3.1.4 IPRF:ipr003663 IPRF:ipr005828 IPRF:ipr005829 IPRF:ipr007114 IPRF:ipr016196 PFD:pf00083	PF00083: sugar (and other) transporter	N/A	N/A	N/A		4.6299	7.91264	9.89314	7.47856	1.53479	3.25966	8.31914	6.72093	6.09991	1.49319	-0.043195	0.97354	FALSE	14.043	12.7441	13.5602	13.4491	0.37905	10.8281	12.0397	12.7675	11.8784	0.56563	-0.40573	0.28617	FALSE	-0.17022	0.99934	FALSE	-0.28196	0.3981	FALSE	5.5964	3.25292	3.35293	4.06742	0.765038	11.7784	12.3794
gene-M431DRAFT_95086	Triha1_95086	Trire2_55077	N/A	N/A	GO:0005215 GO:0005351 GO:0006810 GO:0008643 GO:0016020 GO:0016021 TCDB:2.A.1.1.10 KOG:KOG0254 KEGGEC:ec:5.3.1.4 IPRF:ipr003663 IPRF:ipr005828 IPRF:ipr005829 IPRF:ipr007114 IPRF:ipr016196 PFD:pf00083	PF00083: sugar (and other) transporter	N/A	N/A	N/A		3.90143	3.97992	9.50732	5.79622	1.85569	6.25473	2.60893	1.51924	3.46097	1.43186	-0.3284	0.86678	FALSE	6.95682	8.02241	5.81267	6.93063	0.638029	4.89104	6.69829	5.2983	5.62921	0.547313	0.20075	0.72487	FALSE	-0.28488	0.99934	FALSE	0.15991	0.84406	FALSE	2.80345	3.1675	5.90933	3.96009	0.980269	6.38621	6.66738
gene-M431DRAFT_85880	Triha1_85880	Trire2_5656	N/A	N/A	GO:0005215 GO:0005351 GO:0006810 GO:0008643 GO:0016020 GO:0016021 TCDB:2.A.1.1.11 KOG:KOG0254 KEGGEC:ec:5.3.1.4 IPRF:ipr003663 IPRF:ipr005828 IPRF:ipr007114 IPRF:ipr016196 PFD:pf00083	PF00083: sugar (and other) transporter	N/A	N/A	N/A		6.27587	10.9718	23.9949	13.7475	5.29999	2.61925	9.75847	4.32768	5.56847	2.15227	-1.092	0.50101	FALSE	15.4688	14.6274	13.8214	14.6392	0.47559	15.2112	15.5477	18.667	16.4753	1.10016	0.36211	0.55174	FALSE	0.17992	0.99934	FALSE	-0.91658	0.035361	FALSE	0.690252	1.59227	9.98918	4.09057	2.96078	17.1933	19.0232
gene-M431DRAFT_86552	Triha1_86552	Trire2_56684	N/A	N/A	GO:0005215 GO:0005351 GO:0006810 GO:0008643 GO:0016020 GO:0016021 TCDB:2.A.1.1.9 KOG:KOG0254 IPRF:ipr003663 IPRF:ipr005828 IPRF:ipr007114 IPRF:ipr016196 PFD:pf00083	PF00083: sugar (and other) transporter	N/A	N/A	N/A		2.12095	5.5914	12.9101	6.87415	3.17992	0.158119	5.2987	2.57192	2.67624	1.48487	-1.2142	0.64027	FALSE	14.9538	13.6966	12.3195	13.6566	0.760721	11.4747	14.4542	15.9319	13.9536	1.31081	-0.53905	0.44985	FALSE	0.040071	0.99934	FALSE	-1.8036	0.037643	d_xyr1_2_fruvsd_xyr1_2_noC↑	0.534753	1.77482	8.80186	3.70381	2.57404	12.8186	16.9453
gene-M431DRAFT_542508	Triha1_542508	Trire2_5890	N/A	N/A	GO:0005215 GO:0005351 GO:0006810 GO:0008643 GO:0016020 GO:0016021 TCDB:2.A.1.1.7 KOG:KOG0254 KEGGEC:ec:5.3.1.4 IPRF:ipr003663 IPRF:ipr005828 IPRF:ipr005829 IPRF:ipr007114 IPRF:ipr016196 PFD:pf00083	PF00083: sugar (and other) transporter	N/A	N/A	N/A		0	0	0	0	0	0	0	0	0	0	NA	NA	FALSE	0.76204	0.373059	0.289414	0.474838	0.145617	0.303737	0.56333	0.993165	0.620077	0.201033	-5.7749	0.00026062	FALSE	0.3845	0.99934	FALSE	-5.8627	0.00019599	FALSE	0	0	0	0	0	0.353337	0.617184
gene-M431DRAFT_488937	Triha1_488937	Trire2_59388	N/A	N/A	GO:0005215 GO:0005351 GO:0006810 GO:0008643 GO:0016020 GO:0016021 TCDB:2.A.1.1.10 KOG:KOG0254 KEGGEC:ec:5.3.1.4 IPRF:ipr003663 IPRF:ipr005828 IPRF:ipr005829 IPRF:ipr007114 IPRF:ipr016196 PFD:pf00083	PF00083: sugar (and other) transporter	N/A	N/A	N/A		1.50372	1.92143	3.98374	2.46963	0.766597	1.86373	2.36348	1.77759	2.0016	0.182643	-0.006946	0.99726	FALSE	137.736	92.8241	97.3491	109.303	14.2764	149.479	121.773	122.335	131.196	9.14312	-5.0174	4.66e-34	wt_fruvswt_noC↑	0.27453	0.99934	FALSE	-5.3095	2.61e-112	d_xyr1_2_fruvsd_xyr1_2_noC↑	1.87438	3.85145	1.80428	2.51004	0.671013	191.062	133.818
gene-M431DRAFT_110590	Triha1_110590	Trire2_60086	N/A	N/A	GO:0005215 GO:0005351 GO:0006810 GO:0008643 GO:0016020 GO:0016021 TCDB:2.A.1.1.40 KOG:KOG0254 KEGGEC:ec:5.3.1.4 IPRF:ipr003663 IPRF:ipr005828 IPRF:ipr007114 IPRF:ipr016196 PFD:pf00083	PF00083: sugar (and other) transporter	N/A	N/A	N/A		0.757184	2.09828	0.398277	1.08458	0.517332	0.482638	0.571253	0.737131	0.597007	0.0745858	-0.52476	0.7749	FALSE	3.11559	3.87775	2.63227	3.20853	0.362531	3.12429	3.57837	3.05879	3.25381	0.163374	-1.1574	0.066579	FALSE	0.038207	0.99934	FALSE	-1.7214	6.57e-07	d_xyr1_2_fruvsd_xyr1_2_noC↑	0.248726	0.799165	0.747591	0.598494	0.175516	3.92316	4.65109
gene-M431DRAFT_481046	Triha1_481046	Trire2_60945	N/A	N/A	GO:0005215 GO:0005351 GO:0006810 GO:0008643 GO:0016020 GO:0016021 TCDB:2.A.1.1.33 KOG:KOG0254 KEGGEC:ec:5.3.1.4 IPRF:ipr003663 IPRF:ipr005828 IPRF:ipr005829 IPRF:ipr007114 IPRF:ipr016196 PFD:pf00083	PF00083: sugar (and other) transporter	N/A	N/A	N/A		135.327	235.777	13.3901	128.165	64.2975	131.253	181.621	219.175	177.35	25.4707	0.7906	0.71569	FALSE	19.9432	16.586	17.7556	18.0949	0.983892	11.3884	16.466	15.247	14.3671	1.53036	3.2281	3.12e-05	↑wt_fruvswt_noC	-0.32479	0.97869	FALSE	4.3477	7.03e-74	↑d_xyr1_2_fruvsd_xyr1_2_noC	146.06	164.721	61.4039	124.062	31.7887	17.0562	12.6714
gene-M431DRAFT_487625	Triha1_487625	Trire2_62380	N/A	N/A	GO:0005215 GO:0005351 GO:0006810 GO:0008643 GO:0016020 GO:0016021 TCDB:2.A.1.1.58 KOG:KOG0254 KEGGEC:ec:5.3.1.4 IPRF:ipr003663 IPRF:ipr005828 IPRF:ipr005829 IPRF:ipr007114 IPRF:ipr016196 PFD:pf00083	PF00083: sugar (and other) transporter	N/A	N/A	N/A		6.75241	5.91381	17.1257	9.93065	3.60567	11.1626	8.44911	10.5177	10.0431	0.818465	0.34454	0.81199	FALSE	53.9259	50.6063	65.4873	56.6732	4.51006	51.5389	76.1516	103.469	77.0533	14.9978	-2.0493	1.69e-05	wt_fruvswt_noC↑	0.44999	0.93511	FALSE	-2.1619	1.34e-08	d_xyr1_2_fruvsd_xyr1_2_noC↑	40.7777	80.8282	26.3897	49.3319	16.2867	136.621	92.3271
gene-M431DRAFT_82579	Triha1_82579	Trire2_62502	N/A	N/A	GO:0005215 GO:0005351 GO:0006810 GO:0008643 GO:0016020 GO:0016021 TCDB:2.A.1.1.38 KOG:KOG0254 KEGGEC:ec:5.3.1.4 IPRF:ipr003663 IPRF:ipr005828 IPRF:ipr005829 IPRF:ipr007114 IPRF:ipr016196 PFD:pf00083	PF00083: sugar (and other) transporter	N/A	N/A	N/A		29.071	20.0094	15.7773	21.6192	3.92108	8.58086	8.96342	9.82913	9.12447	0.369234	-0.94025	0.21571	FALSE	12.6563	12.2953	12.5643	12.5053	0.108311	6.99378	12.1531	12.9656	10.7042	1.86997	1.2388	6.88e-05	↑wt_fruvswt_noC	-0.21699	0.99934	FALSE	0.519	0.1474	FALSE	3.68113	2.47328	1.53969	2.5647	0.619869	13.6891	11.3382
gene-M431DRAFT_152723	Triha1_152723	Trire2_63966	N/A	N/A	GO:0005215 GO:0005351 GO:0006810 GO:0008643 GO:0016020 GO:0016021 TCDB:2.A.1.1.51 KOG:KOG0254 KEGGEC:ec:5.3.1.4 IPRF:ipr003663 IPRF:ipr005828 IPRF:ipr005829 IPRF:ipr007114 IPRF:ipr016196 PFD:pf00083	PF00083: sugar (and other) transporter	N/A	N/A	N/A		0	0	0	0	0	0.0323136	0	0	0.0107712	0.0107712	1.2611	NA	FALSE	0.0265164	0.0649059	0.125883	0.072435	0.0289306	0.0660562	0.0816748	0.0639977	0.0705762	0.00558102	-3.257	0.2085	FALSE	-0.030225	0.99937	FALSE	-1.9717	0.38585	FALSE	0.0624479	0	0	0.020816	0.020816	0.055886	0.0268449
gene-M431DRAFT_89227	Triha1_89227	Trire2_65153	N/A	N/A	GO:0005215 GO:0005351 GO:0006810 GO:0008643 GO:0016020 GO:0016021 TCDB:2.A.1.1.7 KOG:KOG0254 KEGGEC:ec:5.3.1.4 IPRF:ipr003663 IPRF:ipr005828 IPRF:ipr005829 IPRF:ipr007114 IPRF:ipr016196 PFD:pf00083	PF00083: sugar (and other) transporter	N/A	N/A	N/A		58.2838	90.1431	133.935	94.1205	21.9289	32.316	120.21	74.8136	75.7797	25.3773	-0.095692	0.94955	FALSE	294.85	179.868	266.108	246.942	34.5481	280.778	246.415	243.288	256.827	12.0096	-0.94668	0.022429	FALSE	0.067593	0.99934	FALSE	-1.1166	0.0046876	d_xyr1_2_fruvsd_xyr1_2_noC↑	9.33641	12.9983	39.2381	20.5243	9.41643	322.229	203.681
gene-M431DRAFT_88386	Triha1_88386	Trire2_65191	N/A	N/A	GO:0005215 GO:0005351 GO:0006810 GO:0008643 GO:0016020 GO:0016021 TCDB:2.A.1.1.10 KOG:KOG0254 KEGGEC:ec:5.3.1.4 IPRF:ipr003663 IPRF:ipr005828 IPRF:ipr005829 IPRF:ipr007114 IPRF:ipr016196 PFD:pf00083	PF00083: sugar (and other) transporter	N/A	N/A	N/A		9.29251	11.6283	39.9307	20.2838	9.84657	4.93596	17.2257	9.70244	10.6214	3.57736	-0.72654	0.68342	FALSE	68.888	38.7497	36.021	47.8862	10.5304	73.4042	47.8404	57.5351	59.5932	7.45104	-0.77888	0.26761	FALSE	0.32706	0.99934	FALSE	-1.8402	3.56e-06	d_xyr1_2_fruvsd_xyr1_2_noC↑	2.07528	3.41946	9.99479	5.16318	2.44677	176.435	82.4814
gene-M431DRAFT_484445	Triha1_484445	Trire2_65493	N/A	N/A	GO:0005215 GO:0005351 GO:0006810 GO:0008643 GO:0016020 GO:0016021 TCDB:2.A.1.1.10 KOG:KOG0254 KEGGEC:ec:5.3.1.4 IPRF:ipr003663 IPRF:ipr005828 IPRF:ipr005829 IPRF:ipr007114 IPRF:ipr016196 PFD:pf00083	PF00083: sugar (and other) transporter	N/A	N/A	N/A		13.2025	17.9074	10.0685	13.7261	2.27797	4.44269	9.25652	8.41154	7.37025	1.48396	-0.62554	0.50481	FALSE	35.3115	40.7466	42.653	39.5704	2.19938	23.0048	46.4016	35.5589	34.9884	6.76009	-1.0953	2.36e-05	wt_fruvswt_noC↑	-0.17094	0.99934	FALSE	-1.5504	8.27e-06	d_xyr1_2_fruvsd_xyr1_2_noC↑	6.45705	6.06792	6.82473	6.4499	0.218499	25.6542	33.7968
gene-M431DRAFT_156478	Triha1_156478	Trire2_67469	N/A	N/A	GO:0005215 GO:0005351 GO:0006810 GO:0008643 GO:0016020 GO:0016021 TCDB:2.A.1.1.10 KOG:KOG0254 KEGGEC:ec:5.3.1.4 IPRF:ipr003663 IPRF:ipr005828 IPRF:ipr005829 IPRF:ipr007114 IPRF:ipr016196 PFD:pf00083	PF00083: sugar (and other) transporter	N/A	N/A	N/A		28.4252	24.0666	17.0553	23.1824	3.31185	18.345	22.4619	19.5263	20.1111	1.2239	0.095871	0.91886	FALSE	50.161	34.4072	45.629	43.3991	4.68242	38.2838	38.3175	39.6294	38.7436	0.443035	-0.46223	0.16626	FALSE	-0.15484	0.99934	FALSE	-0.21105	0.27018	FALSE	63.3129	41.9192	28.5898	44.6073	10.1134	36.2475	34.0209
gene-M431DRAFT_478307	Triha1_478307	Trire2_67541	N/A	N/A	GO:0005215 GO:0005351 GO:0006810 GO:0008643 GO:0016020 GO:0016021 TCDB:2.A.1.1.10 KOG:KOG0254 KEGGEC:ec:5.3.1.4 IPRF:ipr003663 IPRF:ipr005828 IPRF:ipr007114 IPRF:ipr016196 PFD:pf00083	PF00083: sugar (and other) transporter	N/A	N/A	N/A		0.0696312	0.0679436	1.90173	0.679768	0.61098	0.369865	0.0984991	0.135574	0.201313	0.0849528	-1.3628	NA	FALSE	52.5677	17.05	18.0973	29.2383	11.6686	24.0057	10.003	16.7748	16.9278	4.04296	-4.9494	0.0023163	wt_fruvswt_noC↑	-0.77586	0.99934	FALSE	-5.6227	7.16e-19	d_xyr1_2_fruvsd_xyr1_2_noC↑	0.0714783	0.105998	1.21743	0.464969	0.376363	47.9756	20.8328
gene-M431DRAFT_75576	Triha1_75576	Trire2_67752	N/A	N/A	GO:0005215 GO:0005351 GO:0006810 GO:0008643 GO:0016020 GO:0016021 TCDB:2.A.1.1.9 KOG:KOG0254 KEGGEC:ec:5.3.1.4 IPRF:ipr003663 IPRF:ipr005828 IPRF:ipr007114 IPRF:ipr016196 PFD:pf00083	PF00083: sugar (and other) transporter	N/A	N/A	N/A		2.26864	3.52172	3.47698	3.08911	0.410441	0.766848	3.37126	2.20856	2.11555	0.753264	-0.31992	0.81324	FALSE	65.2643	36.4906	35.0234	45.5928	9.84488	70.3183	35.8731	55.2899	53.8271	9.97032	-3.4488	1.99e-22	wt_fruvswt_noC↑	0.25307	0.99934	FALSE	-4.0251	2.24e-18	d_xyr1_2_fruvsd_xyr1_2_noC↑	1.94068	2.33721	4.77251	3.0168	0.885286	96.0901	55.8798
gene-M431DRAFT_4923	Triha1_4923	Trire2_68812	N/A	N/A	GO:0005215 GO:0005351 GO:0006810 GO:0008643 GO:0016020 GO:0016021 TCDB:2.A.1.1.69 KOG:KOG0254 KEGGEC:ec:5.3.1.4 IPRF:ipr003663 IPRF:ipr005828 IPRF:ipr005829 IPRF:ipr007114 IPRF:ipr016196 PFD:pf00083	PF00083: sugar (and other) transporter	N/A	N/A	N/A		63.1024	47.7052	31.5671	47.4582	9.1043	41.0041	40.1241	29.8854	37.0046	3.56862	-0.034408	0.97781	FALSE	913.862	735.032	870.782	839.892	53.8848	556.405	696.829	876.62	709.951	92.6705	-3.7005	5.74e-34	wt_fruvswt_noC↑	-0.23495	0.99934	FALSE	-3.4971	1.49e-29	d_xyr1_2_fruvsd_xyr1_2_noC↑	39.7442	51.4077	90.4092	60.5204	15.319	725.405	567.399
gene-M431DRAFT_85061	Triha1_85061	Trire2_69026	N/A	N/A	GO:0005215 GO:0005351 GO:0006810 GO:0008643 GO:0016020 GO:0016021 TCDB:2.A.1.1.7 KOG:KOG0254 KEGGEC:ec:5.3.1.4 IPRF:ipr003663 IPRF:ipr005828 IPRF:ipr005829 IPRF:ipr007114 IPRF:ipr016196 PFD:pf00083	PF00083: sugar (and other) transporter	N/A	N/A	N/A		11.9018	20.4222	34.9245	22.4162	6.72044	3.67965	20.7454	10.2593	11.5614	4.96928	-0.76387	0.64536	FALSE	33.889	36.7586	35.7451	35.4642	0.840186	33.2889	35.5202	35.9728	34.9273	0.82956	-0.21329	0.68298	FALSE	-0.010838	0.99934	FALSE	-0.97376	0.061173	FALSE	4.34989	8.97476	31.5301	14.9516	8.39607	33.4443	46.4064
gene-M431DRAFT_91606	Triha1_91606	Trire2_69651	N/A	N/A	GO:0005215 GO:0005351 GO:0006810 GO:0008643 GO:0016020 GO:0016021 TCDB:2.A.1.1.73 KOG:KOG0254 KEGGEC:ec:5.3.1.4 IPRF:ipr003663 IPRF:ipr005828 IPRF:ipr007114 IPRF:ipr016196 PFD:pf00083	PF00083: sugar (and other) transporter	N/A	N/A	N/A		0.0376535	0.330668	0.380878	0.249733	0.107026	0	0.177546	0.146625	0.108057	0.054761	-0.97303	NA	FALSE	0.328248	0.522258	0.24933	0.366612	0.0810892	0.490628	0.235913	0.237669	0.321404	0.0846138	-0.11168	0.92561	FALSE	-0.16859	0.99934	FALSE	-0.90528	0.46533	FALSE	0.193262	0.229276	0.232353	0.218297	0.012549	0.380499	0.432008
gene-M431DRAFT_523667	Triha1_523667	Trire2_69901	N/A	0.509	GO:0005215 GO:0005351 GO:0006810 GO:0008643 GO:0016020 GO:0016021 TCDB:2.A.1.1.39 KOG:KOG0254 KEGGEC:ec:5.3.1.4 IPRF:ipr003663 IPRF:ipr005828 IPRF:ipr005829 IPRF:ipr007114 IPRF:ipr016196 PFD:pf00083	PF00083: sugar (and other) transporter	N/A	N/A	N/A		1.18373	1.73256	0.785783	1.23403	0.274466	0.353683	0.907012	0.648214	0.636303	0.159843	-0.68188	0.64961	FALSE	0.161239	0.0394675	0.122474	0.107727	0.0359173	0.120501	0.0331095	0.0778305	0.077147	0.02523	3.9034	2.52e-08	↑wt_fruvswt_noC	-0.50995	0.99934	FALSE	3.7688	1.44e-05	FALSE	0.341756	0.300327	1.25548	0.63252	0.311708	0.135931	0.163236
gene-M431DRAFT_151293	Triha1_151293	Trire2_69957	N/A	N/A	GO:0005215 GO:0005351 GO:0006810 GO:0008643 GO:0016020 GO:0016021 TCDB:2.A.1.1.10 KOG:KOG0254 KEGGEC:ec:5.3.1.4 IPRF:ipr003663 IPRF:ipr005828 IPRF:ipr005829 IPRF:ipr007114 IPRF:ipr016196 PFD:pf00083	PF00083: sugar (and other) transporter	N/A	N/A	N/A		0.0580082	0.141506	0.146693	0.115402	0.0287362	0	0.0273525	0	0.00911749	0.00911749	-3.1678	NA	FALSE	1.01138	0.742691	0.384113	0.71273	0.181696	0.692865	0.363444	0.335637	0.463982	0.114723	-2.1898	0.0056271	FALSE	-0.61009	0.99934	FALSE	-4.7575	0.0018982	FALSE	9.02138	17.5726	68.5192	31.7044	18.5722	8.60633	7.193
gene-M431DRAFT_433156	Triha1_433156	Trire2_72383	N/A	N/A	GO:0005215 GO:0005351 GO:0006810 GO:0008643 GO:0016020 GO:0016021 TCDB:2.A.1.1.51 KOG:KOG0254 KEGGEC:ec:5.3.1.4 IPRF:ipr003663 IPRF:ipr005828 IPRF:ipr005829 IPRF:ipr007114 IPRF:ipr016196 PFD:pf00083	PF00083: sugar (and other) transporter	N/A	N/A	N/A		29.8308	38.8307	39.9067	36.1894	3.19444	11.7472	33.2283	22.1379	22.3711	6.20215	-0.45471	0.64536	FALSE	168.068	169.602	154.999	164.223	4.63306	144.863	157.294	159.999	154.052	4.66042	-1.741	1.73e-20	wt_fruvswt_noC↑	-0.082085	0.99934	FALSE	-2.1166	6.45e-13	d_xyr1_2_fruvsd_xyr1_2_noC↑	17.1227	11.5706	19.4682	16.0538	2.34164	141.814	164.14
gene-M431DRAFT_499159	Triha1_499159	Trire2_75021	N/A	N/A	GO:0005215 GO:0005351 GO:0006810 GO:0008643 GO:0016020 GO:0016021 TCDB:2.A.1.1.69 KOG:KOG0254 KEGGEC:ec:5.3.1.4 IPRF:ipr003663 IPRF:ipr005828 IPRF:ipr005829 IPRF:ipr007114 IPRF:ipr016196 PFD:pf00083	PF00083: sugar (and other) transporter	N/A	N/A	N/A		9.96976	11.5678	10.3159	10.6178	0.485394	4.9467	11.4495	7.56435	7.98684	1.88904	-0.15516	0.85427	FALSE	17.8058	19.9331	18.8923	18.8771	0.61413	17.8669	16.1083	17.2199	17.065	0.513526	-0.38842	0.026033	FALSE	-0.13378	0.99934	FALSE	-0.41108	0.14454	FALSE	3.04974	1.39156	3.76063	2.73398	0.70188	18.3177	19.4887
gene-M431DRAFT_502413	Triha1_502413	Trire2_76758	N/A	N/A	GO:0005215 GO:0005351 GO:0006810 GO:0008643 GO:0016020 GO:0016021 TCDB:2.A.1.1.10 KOG:KOG0254 KEGGEC:ec:5.3.1.4 IPRF:ipr003663 IPRF:ipr005828 IPRF:ipr005829 IPRF:ipr007114 IPRF:ipr016196 PFD:pf00083	PF00083: sugar (and other) transporter	N/A	N/A	N/A		0.203861	0.994602	1.20782	0.802094	0.305383	0.0928168	0.549293	0.340221	0.327444	0.131928	-1.0562	0.64536	FALSE	1.14247	1.49147	1.08475	1.23956	0.127052	1.13843	1.35547	1.89953	1.46447	0.226369	-0.19234	0.81374	FALSE	0.25561	0.99934	FALSE	-1.4874	0.013215	d_xyr1_2_fruvsd_xyr1_2_noC↑	0.179374	0.266	0.748805	0.398059	0.177147	2.35437	1.69639
gene-M431DRAFT_502483	Triha1_502483	Trire2_76800	N/A	0.698	GO:0005215 GO:0005351 GO:0006810 GO:0008643 GO:0016020 GO:0016021 TCDB:2.A.1.1.73 KOG:KOG0254 KEGGEC:ec:5.3.1.4 IPRF:ipr003663 IPRF:ipr005828 IPRF:ipr005829 IPRF:ipr007114 IPRF:ipr016196 PFD:pf00083	PF00083: sugar (and other) transporter	N/A	N/A	N/A		0.127183	0.0930755	0.2573	0.159186	0.0500353	0.270227	0.509748	0.371445	0.383806	0.0694195	1.5383	NA	FALSE	0.304901	0.610632	0.394766	0.436766	0.0907208	0.276201	0.0569179	0.46829	0.267136	0.118839	-0.99511	0.25196	FALSE	-0.70385	0.99934	FALSE	1.2376	0.1765	FALSE	0.359032	0.387215	0.359711	0.368653	0.00928339	0.262886	0.50511
gene-M431DRAFT_4515	Triha1_4515	Trire2_77517	N/A	N/A	GO:0005215 GO:0006810 GO:0016021 TCDB:2.A.1.1.9 KOG:KOG0254 KEGGEC:ec:5.3.1.4 IPRF:ipr005828 IPRF:ipr007114 IPRF:ipr016196 PFD:pf00083	PF00083: sugar (and other) transporter	N/A	N/A	N/A		16.8353	13.4534	13.4694	14.586	1.12464	31.0289	18.9903	22.0763	24.0318	3.61018	1.0807	0.19974	FALSE	10.6277	12.6974	15.5264	12.9505	1.41981	12.9618	13.6071	10.6112	12.3934	0.910351	0.62129	0.026244	FALSE	-0.051246	0.99934	FALSE	1.7565	6.32e-06	↑d_xyr1_2_fruvsd_xyr1_2_noC	95.3855	54.6066	115.008	88.3333	17.7892	21.7323	15.9789
gene-M431DRAFT_83935	Triha1_83935	Trire2_77552	N/A	N/A	GO:0005215 GO:0005315 GO:0006810 GO:0006817 GO:0016020 GO:0016021 TCDB:2.A.1.9.2 KOG:KOG0252 IPRF:ipr004738 IPRF:ipr005828 IPRF:ipr005829 IPRF:ipr007114 IPRF:ipr016196 PFD:pf00083	PF00083: sugar (and other) transporter	N/A	N/A	N/A		1.74879	1.41664	1.26831	1.47791	0.142045	1.40213	1.05798	1.89521	1.45177	0.242957	0.2927	0.81776	FALSE	1.58205	1.02093	1.06514	1.22271	0.180125	0.859881	0.561131	0.624813	0.681942	0.0908491	0.71417	0.091712	FALSE	-0.84099	0.95686	FALSE	1.8491	0.00015495	↑d_xyr1_2_fruvsd_xyr1_2_noC	0.609683	0.937607	0.780514	0.775934	0.0946912	0.666867	0.611539
gene-M431DRAFT_504070	Triha1_504070	Trire2_77785	N/A	0.893	GO:0005215 GO:0005351 GO:0006810 GO:0008643 GO:0016020 GO:0016021 TCDB:2.A.1.1.7 KOG:KOG0254 KEGGEC:ec:5.3.1.4 IPRF:ipr003663 IPRF:ipr005828 IPRF:ipr005829 IPRF:ipr007114 IPRF:ipr016196 PFD:pf00083	PF00083: sugar (and other) transporter	N/A	N/A	N/A		59.2591	52.6591	104.98	72.2993	16.4509	66.59	82.4224	63.3662	70.7928	5.88877	0.2642	0.80259	FALSE	25.3879	24.1069	22.0329	23.8426	0.977459	21.4028	22.1237	19.9357	21.1541	0.643746	2.0574	3.59e-09	↑wt_fruvswt_noC	-0.16154	0.99934	FALSE	2.4803	2.66e-38	↑d_xyr1_2_fruvsd_xyr1_2_noC	54.3902	48.4972	90.0506	64.3127	12.9809	30.4801	22.1505
gene-M431DRAFT_90805	Triha1_90805	Trire2_80058	N/A	N/A	GO:0005215 GO:0005351 GO:0006810 GO:0008643 GO:0016020 GO:0016021 TCDB:2.A.1.1.69 KOG:KOG0254 KEGGEC:ec:5.3.1.4 IPRF:ipr003663 IPRF:ipr005828 IPRF:ipr005829 IPRF:ipr007114 IPRF:ipr016196 PFD:pf00083	PF00083: sugar (and other) transporter	N/A	N/A	N/A		45.093	57.9879	188.073	97.0513	45.6627	14.7725	72.7474	36.5475	41.3558	16.9077	-1.0464	0.57136	FALSE	389.651	358.427	442.019	396.699	24.387	259.319	375.033	423.454	352.602	48.6913	-1.5679	0.0077652	wt_fruvswt_noC↑	-0.16275	0.99934	FALSE	-2.4631	2.18e-07	d_xyr1_2_fruvsd_xyr1_2_noC↑	21.2697	26.6975	261.339	103.102	79.1341	433.936	409.297
gene-M431DRAFT_92618	Triha1_92618	Trire2_80091	N/A	N/A	GO:0005215 GO:0005351 GO:0006810 GO:0008643 GO:0016020 GO:0016021 TCDB:2.A.1.1.7 KOG:KOG0254 KEGGEC:ec:5.3.1.4 IPRF:ipr003663 IPRF:ipr005828 IPRF:ipr005829 IPRF:ipr007114 IPRF:ipr016196 PFD:pf00083	PF00083: sugar (and other) transporter	N/A	N/A	N/A		2.19742	2.96099	6.24492	3.80111	1.24163	0.370546	2.43412	1.25637	1.35368	0.597686	-1.2979	0.42817	FALSE	7.63209	7.7778	8.25692	7.88894	0.18874	5.60533	7.89847	8.40283	7.30221	0.860842	-0.5999	0.23651	FALSE	-0.10198	0.99934	FALSE	-1.7957	0.00095314	d_xyr1_2_fruvsd_xyr1_2_noC↑	1.53961	1.41591	2.3676	1.77437	0.298756	6.60079	7.63429
gene-M431DRAFT_95893	Triha1_95893	Trire2_80767	N/A	N/A	GO:0005215 GO:0005351 GO:0006810 GO:0008643 GO:0016020 GO:0016021 TCDB:2.A.1.1.8 KOG:KOG0254 KEGGEC:ec:5.3.1.4 IPRF:ipr003663 IPRF:ipr005828 IPRF:ipr005829 IPRF:ipr007114 IPRF:ipr016196 PFD:pf00083	PF00083: sugar (and other) transporter	N/A	N/A	N/A		11.6415	13.131	14.1165	12.963	0.7194	8.2071	11.7172	11.3678	10.4307	1.11637	-0.024798	0.97451	FALSE	21.5386	22.8662	26.6384	23.6811	1.52754	18.3234	26.4159	24.9058	23.215	2.48436	-0.42504	0.054279	FALSE	-0.019756	0.99934	FALSE	-0.43155	0.075017	FALSE	9.24596	6.35881	9.44654	8.35044	0.997496	21.0622	29.1577
gene-M431DRAFT_7723	Triha1_7723	Trire2_81389	N/A	N/A	GO:0005215 GO:0005315 GO:0006810 GO:0006817 GO:0016020 GO:0016021 TCDB:2.A.1.9.2 KOG:KOG0252 KEGGEC:ec:5.3.1.4 IPRF:ipr004738 IPRF:ipr005828 IPRF:ipr005829 IPRF:ipr007114 IPRF:ipr016196 PFD:pf00083	PF00083: sugar (and other) transporter	N/A	N/A	N/A		12.2506	20.9814	10.1883	14.4734	3.30801	10.2101	18.973	12.999	14.0607	2.58473	0.24657	0.7979	FALSE	24.8445	24.5278	24.4165	24.5962	0.128212	19.2854	23.6044	21.0031	21.2976	1.25547	-0.34122	0.32249	FALSE	-0.19737	0.99934	FALSE	0.10344	0.68416	FALSE	11.5758	7.69878	17.502	12.2589	2.85049	21.9667	22.4832
gene-M431DRAFT_82789	Triha1_82789	Trire2_81670	N/A	0.959	GO:0005215 GO:0005351 GO:0006810 GO:0008643 GO:0016020 GO:0016021 TCDB:2.A.1.1.38 KOG:KOG0254 KEGGEC:ec:5.3.1.4 IPRF:ipr003663 IPRF:ipr005828 IPRF:ipr007114 IPRF:ipr016196 PFD:pf00083	PF00083: sugar (and other) transporter	N/A	N/A	N/A		15.0617	21.0146	20.9094	18.9952	1.96698	7.57742	20.3428	15.8763	14.5988	3.73999	-0.13357	0.89372	FALSE	29.309	29.1474	25.908	28.1215	1.10774	31.5814	29.8753	28.9216	30.1261	0.777974	-0.12654	0.63616	FALSE	0.11095	0.99934	FALSE	-0.37336	0.26131	FALSE	31.3135	39.2852	42.4476	37.6821	3.31258	44.5953	41.8649
gene-M431DRAFT_20932	Triha1_20932	Trire2_82309	N/A	N/A	GO:0005215 GO:0005351 GO:0006810 GO:0008643 GO:0016020 GO:0016021 TCDB:2.A.1.1.38 KOG:KOG0254 KEGGEC:ec:5.3.1.4 IPRF:ipr003663 IPRF:ipr005828 IPRF:ipr007114 IPRF:ipr016196 PFD:pf00083	PF00083: sugar (and other) transporter	N/A	N/A	N/A		1.92409	2.41794	5.77988	3.37397	1.21137	1.2698	3.38162	1.87314	2.17485	0.628017	-0.3982	0.78808	FALSE	42.8486	30.6377	39.0186	37.5016	3.60567	49.1293	37.0527	38.6736	41.6185	3.78441	-3.0193	5.14e-11	wt_fruvswt_noC↑	0.16217	0.99934	FALSE	-3.5793	2.53e-30	d_xyr1_2_fruvsd_xyr1_2_noC↑	1.2569	1.71598	3.17819	2.05036	0.579279	133.641	69.546
gene-M431DRAFT_6986	Triha1_6986	N/A	N/A	N/A	GO:0005215 GO:0005351 GO:0006810 GO:0008643 GO:0016020 GO:0016021 TCDB:2.A.1.1.39 KOG:KOG0254 KEGGEC:ec:5.3.1.4 IPRF:ipr003663 IPRF:ipr005828 IPRF:ipr005829 IPRF:ipr007114 IPRF:ipr016196 PFD:pf00083	PF00083: sugar (and other) transporter	N/A	N/A	N/A		1.50132	2.25374	1.98591	1.91365	0.220189	0.327165	2.2508	0.749516	1.10916	0.583695	-0.58416	0.73405	FALSE	4.53042	4.80541	4.81132	4.71572	0.0926645	4.30538	4.65148	4.65717	4.53801	0.116328	-0.86219	0.0026294	FALSE	-0.044108	0.99934	FALSE	-1.4047	0.019436	d_xyr1_2_fruvsd_xyr1_2_noC↑	0.0395165	0.039067	2.05875	0.712443	0.673152	3.46569	5.87757
gene-M431DRAFT_10842	Triha1_10842	N/A	N/A	N/A	GO:0005215 GO:0006810 GO:0016021 TCDB:2.A.1.1.64 KOG:KOG0254 KEGGEC:ec:5.3.1.4 IPRF:ipr005828 IPRF:ipr007114 IPRF:ipr016196 PFD:pf00083	PF00083: sugar (and other) transporter	N/A	N/A	N/A		2.70567	3.58298	3.94892	3.41253	0.368878	1.314	3.20772	2.7469	2.42287	0.570172	-0.23524	0.82649	FALSE	3.40326	3.83528	4.38305	3.87386	0.283499	3.90325	4.32451	4.26956	4.16577	0.132217	0.25903	0.44554	FALSE	0.11508	0.99934	FALSE	-0.089582	0.82288	FALSE	0.753878	1.52983	1.55036	1.27802	0.26214	4.43856	3.75244
gene-M431DRAFT_535143	Triha1_535143	N/A	N/A	0.889	GO:0005215 GO:0006810 GO:0016021 TCDB:2.A.1.1.9 KOG:KOG0254 KEGGEC:ec:5.3.1.4 IPRF:ipr005828 IPRF:ipr007114 IPRF:ipr016196 PFD:pf00083	PF00083: sugar (and other) transporter	N/A	N/A	N/A		22.4577	32.9208	7.00054	20.793	7.52868	18.4174	29.4024	30.8911	26.237	3.93335	0.63551	0.66973	FALSE	4.6154	4.79956	4.78318	4.73271	0.0588475	2.06657	2.84943	3.5311	2.8157	0.423109	2.5531	6.68e-07	↑wt_fruvswt_noC	-0.73934	0.24818	FALSE	3.9311	7.9e-48	↑d_xyr1_2_fruvsd_xyr1_2_noC	23.7639	33.502	17.0114	24.7591	4.78637	3.81468	4.67257
gene-M431DRAFT_11995	Triha1_11995	N/A	N/A	N/A	GO:0005215 GO:0005351 GO:0006810 GO:0008643 GO:0016020 GO:0016021 TCDB:2.A.1.1.7 KOG:KOG0254 KEGGEC:ec:5.3.1.4 IPRF:ipr003663 IPRF:ipr005828 IPRF:ipr005829 IPRF:ipr007114 IPRF:ipr016196 PFD:pf00083	PF00083: sugar (and other) transporter	N/A	N/A	N/A		3.02949	3.45923	2.44503	2.97791	0.293908	1.47224	3.46484	3.79639	2.91116	0.725796	0.22679	0.83436	FALSE	5.61912	4.57331	4.61495	4.9358	0.341876	4.82933	6.89429	5.32302	5.68221	0.622568	-0.29197	0.33437	FALSE	0.21291	0.99934	FALSE	-0.27525	0.51026	FALSE	0.264669	0.719559	1.35899	0.781074	0.317398	6.21751	6.99714
gene-M431DRAFT_127290	Triha1_127290	N/A	N/A	N/A	GO:0005215 GO:0005355 GO:0006810 GO:0016020 GO:0016021 TCDB:2.A.1.1.23 KOG:KOG0254 KEGGEC:ec:5.3.1.4 IPRF:ipr000803 IPRF:ipr005828 IPRF:ipr007114 IPRF:ipr016196 PFD:pf00083	PF00083: sugar (and other) transporter	N/A	N/A	N/A		1.74	1.94479	1.34406	1.67628	0.176319	0.504136	1.01439	0.954757	0.824427	0.161068	-0.74722	0.52474	FALSE	1.37897	0.877603	1.44022	1.23227	0.17821	0.687043	1.47245	1.86377	1.34109	0.345984	0.87349	0.02531	FALSE	0.12294	0.99934	FALSE	0.0011911	0.99872	FALSE	0.389708	0.545806	0.553132	0.496215	0.0532955	1.59848	1.84279
gene-M431DRAFT_489965	Triha1_489965	N/A	N/A	N/A	GO:0005215 GO:0005351 GO:0006810 GO:0008643 GO:0016020 GO:0016021 TCDB:2.A.1.1.11 KOG:KOG0254 KEGGEC:ec:5.3.1.4 IPRF:ipr003663 IPRF:ipr005828 IPRF:ipr005829 IPRF:ipr007114 IPRF:ipr016196 PFD:pf00083	PF00083: sugar (and other) transporter	N/A	N/A	N/A		0.106204	0	0.107429	0.0712109	0.0356072	0	0	0	0	0	-3.2026	NA	FALSE	0.0308614	0	0	0.0102871	0.0102871	0	0	0	0	0	3.0958	0.23469	FALSE	-0.8144	0.99934	FALSE	NA	NA	FALSE	0.218042	0.179635	1.56559	0.654424	0.45572	0.0325218	0
gene-M431DRAFT_127788	Triha1_127788	N/A	N/A	0.941	GO:0005215 GO:0005351 GO:0006810 GO:0008643 GO:0016020 GO:0016021 TCDB:2.A.1.1.9 KOG:KOG0254 KEGGEC:ec:5.3.1.4 IPRF:ipr003663 IPRF:ipr005828 IPRF:ipr005829 IPRF:ipr007114 IPRF:ipr016196 PFD:pf00083	PF00083: sugar (and other) transporter	N/A	N/A	N/A		3.37249	6.18804	6.93401	5.49818	1.08444	0.545204	5.08179	2.60512	2.74404	1.31144	-0.81606	0.6459	FALSE	9.26739	11.4595	10.2252	10.3174	0.634497	9.5132	9.44941	10.0266	9.66306	0.182688	-0.46832	0.21371	FALSE	-0.081451	0.99934	FALSE	-1.2081	0.058293	FALSE	0.301039	0.223211	2.60138	1.04188	0.780074	8.78939	11.1292
gene-M431DRAFT_127004	Triha1_127004	N/A	N/A	N/A	GO:0005215 GO:0005351 GO:0006810 GO:0008643 GO:0016020 GO:0016021 TCDB:2.A.1.1.7 KOG:KOG0254 KEGGEC:ec:5.3.1.4 IPRF:ipr003663 IPRF:ipr005828 IPRF:ipr005829 IPRF:ipr007114 IPRF:ipr016196 PFD:pf00083	PF00083: sugar (and other) transporter	N/A	N/A	N/A		3.86789	6.08545	4.06416	4.6725	0.708744	1.21042	4.5242	3.21086	2.98183	0.963435	-0.41019	0.73543	FALSE	4.73108	5.53437	5.23657	5.16734	0.234459	8.10682	9.17827	7.72801	8.3377	0.434276	0.28865	0.3306	FALSE	0.7041	0.005061	FALSE	-0.82516	0.046815	FALSE	2.36999	1.67359	3.51545	2.51968	0.536942	7.76765	7.67409
gene-M431DRAFT_111997	Triha1_111997	N/A	N/A	N/A	GO:0005215 GO:0005351 GO:0006810 GO:0008643 GO:0016020 GO:0016021 TCDB:2.A.1.1.9 KOG:KOG0254 KEGGEC:ec:5.3.1.4 IPRF:ipr003663 IPRF:ipr005828 IPRF:ipr005829 IPRF:ipr007114 IPRF:ipr016196 PFD:pf00083	PF00083: sugar (and other) transporter	N/A	N/A	N/A		0.899247	1.7874	8.52347	3.73671	2.40707	0.176911	1.0679	0.810585	0.685132	0.264745	-2.2531	0.20634	FALSE	14.9817	11.4066	7.96695	11.4518	2.02511	3.7611	4.14362	3.81908	3.90793	0.119025	-1.151	0.18331	FALSE	-1.5418	8.72e-08	d_xyr1_2_noCvswt_noC↑	-1.8463	0.00015746	d_xyr1_2_fruvsd_xyr1_2_noC↑	0.205134	0.9126	10.7899	3.96921	3.41645	6.97599	6.90759
gene-M431DRAFT_514511	Triha1_514511	N/A	N/A	N/A	GO:0005215 GO:0005351 GO:0006810 GO:0008643 GO:0016020 GO:0016021 TCDB:2.A.1.1.10 KOG:KOG0254 KEGGEC:ec:5.3.1.4 IPRF:ipr003663 IPRF:ipr005828 IPRF:ipr005829 IPRF:ipr007114 IPRF:ipr016196 PFD:pf00083	PF00083: sugar (and other) transporter	N/A	N/A	N/A		7.5932	11.156	12.2367	10.3286	1.40284	4.93814	7.05189	7.84181	6.61062	0.86677	-0.35191	0.69062	FALSE	7.92823	8.03983	8.34015	8.10274	0.122999	7.64936	7.08059	7.10725	7.27907	0.185307	0.79091	0.0031385	FALSE	-0.14454	0.99934	FALSE	0.58013	0.0096898	FALSE	3.20083	2.63702	3.02873	2.95553	0.166824	9.20352	7.36395
gene-M431DRAFT_19751	Triha1_19751	N/A	N/A	N/A	GO:0005215 GO:0006810 GO:0016021 TCDB:2.A.1.1.9 KOG:KOG0254 KEGGEC:ec:5.3.1.4 IPRF:ipr005828 IPRF:ipr007114 IPRF:ipr016196 PFD:pf00083	PF00083: sugar (and other) transporter	N/A	N/A	N/A		2.1366	2.50885	5.3848	3.34341	1.02633	0.654017	2.5272	1.48069	1.55397	0.541982	-0.88799	0.58091	FALSE	1.29435	1.5455	1.13903	1.32629	0.11842	1.7695	1.55583	1.48577	1.6037	0.0853297	1.7917	0.00027663	↑wt_fruvswt_noC	0.29102	0.99934	FALSE	0.61599	0.23034	FALSE	0.520439	0.55127	2.01121	1.02764	0.491865	2.29549	1.62999
gene-M431DRAFT_17900	Triha1_17900	N/A	N/A	0.93	GO:0005215 GO:0005351 GO:0006810 GO:0008643 GO:0016020 GO:0016021 TCDB:2.A.1.1.40 KOG:KOG0254 KEGGEC:ec:5.3.1.4 IPRF:ipr003663 IPRF:ipr005828 IPRF:ipr005829 IPRF:ipr007114 IPRF:ipr016196 PFD:pf00083	PF00083: sugar (and other) transporter	N/A	N/A	N/A		0.57054	1.08068	2.51217	1.3878	0.581156	0.392192	1.7091	0.424741	0.842011	0.433647	-0.51464	0.80276	FALSE	0.292573	0.179038	0.27779	0.2498	0.0356377	0.0364421	0.0600782	0.388371	0.16163	0.113575	2.9155	5.21e-05	↑wt_fruvswt_noC	-0.64083	0.99934	FALSE	3.0262	0.0038645	FALSE	0.0344515	0.0340596	1.27712	0.448543	0.414287	0.339145	0.770113
gene-M431DRAFT_11643	Triha1_11643	N/A	N/A	N/A	GO:0005215 GO:0005351 GO:0006810 GO:0008643 GO:0016020 GO:0016021 TCDB:2.A.1.1.11 KOG:KOG0254 KEGGEC:ec:5.3.1.4 IPRF:ipr003663 IPRF:ipr005828 IPRF:ipr005829 IPRF:ipr007114 IPRF:ipr016196 PFD:pf00083	PF00083: sugar (and other) transporter	N/A	N/A	N/A		0.716637	0.965656	1.6224	1.10156	0.270158	0.10876	0.611463	0.465105	0.39511	0.149278	-1.2465	0.48215	FALSE	7.52657	3.53174	5.62098	5.55976	1.15361	4.26132	2.68789	4.63112	3.86011	0.595752	-1.8921	7.83e-05	wt_fruvswt_noC↑	-0.5217	0.99934	FALSE	-2.6097	8.01e-07	d_xyr1_2_fruvsd_xyr1_2_noC↑	0.245216	0.138529	1.96544	0.783061	0.591991	11.7875	10.4208
gene-M431DRAFT_17182	Triha1_17182	N/A	N/A	N/A	GO:0005215 GO:0005351 GO:0006810 GO:0008643 GO:0016020 GO:0016021 TCDB:2.A.1.1.11 KOG:KOG0254 IPRF:ipr003663 IPRF:ipr005828 IPRF:ipr005829 IPRF:ipr007114 IPRF:ipr016196 PFD:pf00083	PF00083: sugar (and other) transporter	N/A	N/A	N/A		0.313917	1.13334	1.68295	1.04341	0.397757	0.233444	1.21377	0.580647	0.675954	0.28698	-0.40545	0.84416	FALSE	7.27937	6.36365	6.21002	6.61768	0.333806	6.71503	7.13672	7.1002	6.98399	0.13489	-2.2266	4.11e-05	wt_fruvswt_noC↑	0.087188	0.99934	FALSE	-2.7028	6.4e-10	d_xyr1_2_fruvsd_xyr1_2_noC↑	0	0	0.484282	0.161427	0.161427	6.8347	8.22841
gene-M431DRAFT_497257	Triha1_497257	N/A	N/A	N/A	GO:0005215 GO:0006810 GO:0016020 GO:0016021 TCDB:2.A.1.1.10 KOG:KOG0254 KEGGEC:ec:5.3.1.4 IPRF:ipr005828 IPRF:ipr005829 IPRF:ipr007114 IPRF:ipr016196 PFD:pf00083	PF00083: sugar (and other) transporter	N/A	N/A	N/A		0.428016	1.39214	0.974143	0.931433	0.279137	0.492595	0.53819	0.41668	0.482488	0.0354389	-0.6201	0.72181	FALSE	1.27485	0.799162	0.94473	1.00625	0.140722	0.890784	0.574646	0.900547	0.788659	0.107044	0.30882	0.63899	FALSE	-0.35361	0.99934	FALSE	0.028826	0.96816	FALSE	0.512598	0.398174	0.660302	0.523691	0.0758729	1.11407	0.849935
gene-M431DRAFT_508687	Triha1_508687	N/A	N/A	N/A	GO:0005215 GO:0005351 GO:0006810 GO:0008643 GO:0016020 GO:0016021 TCDB:2.A.1.1.38 KOG:KOG0254 KEGGEC:ec:5.3.1.4 IPRF:ipr003663 IPRF:ipr005828 IPRF:ipr005829 IPRF:ipr007114 IPRF:ipr016196 PFD:pf00083	PF00083: sugar (and other) transporter	N/A	N/A	N/A		0.369298	0.926607	1.14735	0.81442	0.231504	0	0.547278	0.436557	0.327945	0.167059	-1.1195	0.66935	FALSE	5.86388	4.86891	5.04359	5.25879	0.306719	3.89541	5.19422	6.68779	5.25914	0.806742	-2.2541	6.78e-08	wt_fruvswt_noC↑	0.0067639	0.99937	FALSE	-3.374	3.97e-06	d_xyr1_2_fruvsd_xyr1_2_noC↑	0.0812344	0.348011	0.217035	0.215427	0.0770161	4.14381	4.70266
gene-M431DRAFT_500193	Triha1_500193	N/A	N/A	N/A	GO:0005215 GO:0005351 GO:0006810 GO:0008643 GO:0016020 GO:0016021 TCDB:2.A.1.1.9 KOG:KOG0254 KEGGEC:ec:5.3.1.4 IPRF:ipr003663 IPRF:ipr005828 IPRF:ipr007114 IPRF:ipr016196 PFD:pf00083	PF00083: sugar (and other) transporter	N/A	N/A	N/A		0.727051	0.993202	0.661894	0.794049	0.101337	0.347573	0.822779	1.09708	0.755812	0.218941	0.20008	0.90049	FALSE	2.3768	2.715	2.43725	2.50968	0.104132	1.0263	1.13881	0.803103	0.989406	0.0986516	-1.2195	0.00073368	wt_fruvswt_noC↑	-1.3253	0.0061536	d_xyr1_2_noCvswt_noC↑	0.30776	0.61354	FALSE	0.149268	0.0737848	0.598201	0.273751	0.163682	0.834893	0.866249
gene-M431DRAFT_127057	Triha1_127057	N/A	N/A	N/A	GO:0005215 GO:0005351 GO:0006810 GO:0008643 GO:0016020 GO:0016021 TCDB:2.A.1.1.73 KOG:KOG0254 KEGGEC:ec:5.3.1.4 IPRF:ipr003663 IPRF:ipr005828 IPRF:ipr005829 IPRF:ipr007114 IPRF:ipr016196 PFD:pf00083	PF00083: sugar (and other) transporter	N/A	N/A	N/A		0.395034	0.96365	0.965677	0.774787	0.189877	0.349721	0.931347	0.737097	0.672722	0.170958	0.064129	0.97199	FALSE	1.11922	1.6859	1.41689	1.40734	0.163657	0.965124	0.825013	0.865785	0.885308	0.0416078	-0.42148	0.45143	FALSE	-0.65376	0.99934	FALSE	0.30039	0.58101	FALSE	0.37172	0.968842	1.52355	0.954705	0.332581	1.20968	1.16214
gene-M431DRAFT_150598	Triha1_150598	N/A	N/A	N/A	GO:0005215 GO:0006810 GO:0016020 GO:0016021 TCDB:2.A.1.1.9 KOG:KOG0254 IPRF:ipr005828 IPRF:ipr005829 IPRF:ipr007114 IPRF:ipr016196 PFD:pf00083	PF00083: sugar (and other) transporter	N/A	N/A	N/A		0.563805	0.855775	0.443573	0.621051	0.122386	0.0332756	0.295389	0.30493	0.211198	0.0890039	-1.3008	NA	FALSE	0.600726	0.568124	0.829633	0.666161	0.0822761	0.748248	1.17749	0.889687	0.938474	0.126288	0.32672	0.57773	FALSE	0.50205	0.99934	FALSE	-1.4681	0.039013	FALSE	0.289381	0.127151	0.322143	0.246225	0.0602836	0.77692	0.746388
gene-M431DRAFT_101977	Triha1_101977	N/A	N/A	N/A	GO:0005215 GO:0005351 GO:0006810 GO:0008643 GO:0016020 GO:0016021 TCDB:2.A.1.1.9 KOG:KOG0254 KEGGEC:ec:5.3.1.4 IPRF:ipr003663 IPRF:ipr005828 IPRF:ipr005829 IPRF:ipr007114 IPRF:ipr016196 PFD:pf00083	PF00083: sugar (and other) transporter	N/A	N/A	N/A		0.546713	0.647776	0.474016	0.556168	0.0503824	0.165943	0.662889	0.304134	0.377655	0.148091	-0.31046	NA	FALSE	2.34897	1.37494	1.84241	1.85544	0.281254	1.73853	2.23697	1.88976	1.95509	0.14755	-1.3047	0.0058316	wt_fruvswt_noC↑	0.079505	0.99934	FALSE	-1.681	0.0017089	d_xyr1_2_fruvsd_xyr1_2_noC↑	0	0	0.722928	0.240976	0.240976	2.15247	2.99843
gene-M431DRAFT_103038	Triha1_103038	N/A	N/A	N/A	GO:0005215 GO:0005351 GO:0006810 GO:0008643 GO:0016020 GO:0016021 TCDB:2.A.1.1.10 KOG:KOG0254 KEGGEC:ec:5.3.1.4 IPRF:ipr003663 IPRF:ipr005828 IPRF:ipr005829 IPRF:ipr007114 IPRF:ipr016196 PFD:pf00083	PF00083: sugar (and other) transporter	N/A	N/A	N/A		0.472704	0.553497	0.350648	0.45895	0.0589599	0.0669572	0.297191	0.276111	0.21342	0.0734837	-0.84453	NA	FALSE	0.109889	0.0672459	0.31301	0.163382	0.0758203	0.0342188	0.141032	0.0663048	0.0805186	0.0316428	1.8958	0.017575	FALSE	-1.0074	0.99934	FALSE	2.0536	0.066206	FALSE	0.0646992	0	0.291697	0.118799	0.0884438	0.144752	0.305939
gene-M431DRAFT_85982	Triha1_85982	N/A	N/A	N/A	GO:0005215 GO:0006810 GO:0016020 GO:0016021 TCDB:2.A.1.9.3 KOG:KOG0252 IPRF:ipr005828 IPRF:ipr005829 IPRF:ipr007114 IPRF:ipr016196 PFD:pf00083	PF00083: sugar (and other) transporter	N/A	N/A	N/A		0.670431	0.286205	0.381468	0.446035	0.115519	1.73607	1.02741	0.693468	1.15232	0.307385	1.7255	0.25482	FALSE	1.78989	2.77181	1.59541	2.05237	0.364074	3.18492	1.91273	2.24813	2.44859	0.380682	-1.7437	0.0018548	wt_fruvswt_noC↑	0.27469	0.99934	FALSE	-0.29056	0.67215	FALSE	0.817257	0.680387	0.344759	0.614134	0.140363	1.77071	2.81055
gene-M431DRAFT_120499	Triha1_120499	N/A	N/A	N/A	GO:0005215 GO:0005351 GO:0006810 GO:0008643 GO:0016020 GO:0016021 TCDB:2.A.1.1.38 KOG:KOG0254 KEGGEC:ec:5.3.1.4 IPRF:ipr003663 IPRF:ipr005828 IPRF:ipr005829 IPRF:ipr007114 IPRF:ipr016196 PFD:pf00083	PF00083: sugar (and other) transporter	N/A	N/A	N/A		0.205	0.500078	0.380168	0.361748	0.0856782	0.072594	0.257768	0.232832	0.187731	0.058017	-0.67144	NA	FALSE	0.893552	1.0936	1.2726	1.08659	0.109479	1.00169	0.703363	1.00641	0.903821	0.100239	-1.1516	0.038034	wt_fruvswt_noC↑	-0.26045	0.99934	FALSE	-1.5606	0.019227	FALSE	0.561167	0.34674	0.491951	0.466619	0.0631824	1.0044	1.32678
gene-M431DRAFT_91184	Triha1_91184	N/A	N/A	N/A	GO:0005215 GO:0005351 GO:0006810 GO:0008643 GO:0016020 GO:0016021 TCDB:2.A.1.1.11 KOG:KOG0254 KEGGEC:ec:5.3.1.4 IPRF:ipr003663 IPRF:ipr005828 IPRF:ipr005829 IPRF:ipr007114 IPRF:ipr016196 PFD:pf00083	PF00083: sugar (and other) transporter	N/A	N/A	N/A		0.109058	0.532073	0.404491	0.34854	0.125277	0.0386193	0.377107	0.176949	0.197559	0.0982549	-0.57949	NA	FALSE	0.507051	0.426643	0.270805	0.4015	0.0693475	0.592097	0.455526	0.76486	0.604161	0.0895007	0.22373	0.81766	FALSE	0.59903	0.99934	FALSE	-0.94499	0.28702	FALSE	0.298535	0.590278	0.336488	0.408434	0.09158	0.300561	0.834166
gene-M431DRAFT_492647	Triha1_492647	N/A	N/A	N/A	GO:0005215 GO:0005351 GO:0006810 GO:0008643 GO:0016020 GO:0016021 TCDB:2.A.1.1.9 KOG:KOG0254 KEGGEC:ec:5.3.1.4 IPRF:ipr003663 IPRF:ipr005828 IPRF:ipr007114 IPRF:ipr016196 PFD:pf00083	PF00083: sugar (and other) transporter	N/A	N/A	N/A		0.51726	0.271774	0.241489	0.343508	0.087315	0	0.562852	0.193677	0.252176	0.165093	-0.29096	NA	FALSE	1.42215	0.976407	1.15269	1.18375	0.12961	1.20973	1.3177	1.46504	1.33083	0.0739932	-1.3411	0.024923	wt_fruvswt_noC↑	0.17211	0.99934	FALSE	-1.7735	0.044517	d_xyr1_2_fruvsd_xyr1_2_noC↑	0.326758	0.444181	2.00518	0.925374	0.540967	0.840716	2.45815
gene-M431DRAFT_17331	Triha1_17331	N/A	N/A	N/A	GO:0005215 GO:0005351 GO:0006810 GO:0008643 GO:0016020 GO:0016021 TCDB:2.A.1.1.58 KOG:KOG0254 KEGGEC:ec:5.3.1.4 IPRF:ipr003663 IPRF:ipr005828 IPRF:ipr005829 IPRF:ipr007114 IPRF:ipr016196 PFD:pf00083	PF00083: sugar (and other) transporter	N/A	N/A	N/A		0.166625	0.195104	0.404512	0.255414	0.0750013	0.24782	0.282845	0.0324424	0.187703	0.0782858	-0.13407	NA	FALSE	0.20336	0.213333	0.193084	0.203259	0.00584552	0.217114	0.268449	0.420695	0.302086	0.0611282	0.78004	0.38775	FALSE	0.58096	0.99934	FALSE	0.059116	0.96276	FALSE	0.547344	0.405838	0.102821	0.352001	0.131116	0.397987	0.617636
gene-M431DRAFT_513737	Triha1_513737	N/A	N/A	N/A	GO:0005215 GO:0005351 GO:0006810 GO:0008643 GO:0016020 GO:0016021 TCDB:2.A.1.1.10 KOG:KOG0254 IPRF:ipr003663 IPRF:ipr005828 IPRF:ipr005829 IPRF:ipr007114 IPRF:ipr016196 PFD:pf00083	PF00083: sugar (and other) transporter	N/A	N/A	N/A		0	0.0311297	0.0645418	0.0318905	0.0186355	0	0	0	0	0	-2.1385	NA	FALSE	0.0556233	0	0.132032	0.0625518	0.0382715	0	0	0	0	0	-0.55792	0.82437	FALSE	-3.4074	0.99934	FALSE	NA	NA	FALSE	25.5771	21.9837	74.2517	40.6042	16.8557	0.029308	0.0281562
gene-M431DRAFT_549971	Triha1_549971	N/A	N/A	N/A	GO:0005215 GO:0005351 GO:0006810 GO:0008643 GO:0016020 GO:0016021 TCDB:2.A.1.1.11 KOG:KOG0254 IPRF:ipr003663 IPRF:ipr005828 IPRF:ipr005829 IPRF:ipr007114 IPRF:ipr016196 PFD:pf00083	PF00083: sugar (and other) transporter	N/A	N/A	N/A		0	0.169651	0.0351741	0.0682751	0.051695	0	0.0655857	0.16926	0.078282	0.0492719	0.48561	NA	FALSE	0.0303137	0	0	0.0101046	0.0101046	0	0	0	0	0	2.9665	0.28658	FALSE	-0.8144	0.99934	FALSE	4.2515	0.15992	FALSE	0	0	0.107289	0.035763	0.035763	0.0319446	0
gene-M431DRAFT_546505	Triha1_546505	N/A	N/A	N/A	GO:0005215 GO:0006810 GO:0016020 GO:0016021 TCDB:2.A.1.1.9 KOG:KOG0254 KEGGEC:ec:5.3.1.4 IPRF:ipr005828 IPRF:ipr005829 IPRF:ipr007114 IPRF:ipr016196 PFD:pf00083	PF00083: sugar (and other) transporter	N/A	N/A	N/A		0.0352913	0.068872	0	0.0347211	0.0198837	0	0	0	0	0	-2.0913	NA	FALSE	0.215359	0	0.0876332	0.100997	0.0625269	0	0.0631754	0.0742532	0.0458095	0.0231269	-1.1425	0.61554	FALSE	-1.1486	0.99934	FALSE	-2.0872	NA	FALSE	0	0	0	0	0	0	0.0311467
gene-M431DRAFT_4523	Triha1_4523	N/A	N/A	N/A	GO:0005215 GO:0005351 GO:0006810 GO:0008643 GO:0016020 GO:0016021 TCDB:2.A.1.1.39 KOG:KOG0254 KEGGEC:ec:5.3.1.4 IPRF:ipr003663 IPRF:ipr005828 IPRF:ipr007114 IPRF:ipr016196 PFD:pf00083	PF00083: sugar (and other) transporter	N/A	N/A	N/A		0.0698881	0	0	0.023296	0.023296	0	0.0329542	0	0.0109847	0.0109847	-0.66155	NA	FALSE	0.182777	0.223698	0.0289236	0.145133	0.0592933	0.0758874	0.0625537	0.0367613	0.0584008	0.011484	-2.1671	0.2994	FALSE	-1.2844	0.99934	FALSE	-1.4982	0.56484	FALSE	0	0	0	0	0	0	0.0925207
gene-M431DRAFT_74799	Triha1_74799	N/A	N/A	N/A	GO:0005215 GO:0005351 GO:0006810 GO:0008643 GO:0016020 GO:0016021 TCDB:2.A.1.1.10 KOG:KOG0254 KEGGEC:ec:5.3.1.4 IPRF:ipr003663 IPRF:ipr005828 IPRF:ipr005829 IPRF:ipr007114 IPRF:ipr016196 PFD:pf00083	PF00083: sugar (and other) transporter	N/A	N/A	N/A		0	0.0697383	0	0.0232461	0.0232461	0	0.0674006	0.0347889	0.0340632	0.0194603	0.80199	NA	FALSE	0.342678	0	0	0.114226	0.114226	0.0388028	0.06397	0	0.0342576	0.0186059	-1.9379	0.57974	FALSE	-1.7303	0.99934	FALSE	0.6179	0.82172	FALSE	0.11005	0	0.147011	0.0856868	0.044152	0.0984859	0
gene-M431DRAFT_76008	Triha1_76008	N/A	N/A	N/A	GO:0005215 GO:0006810 GO:0016021 TCDB:2.A.1.1.9 KOG:KOG0254 KEGGEC:ec:5.3.1.4 IPRF:ipr005828 IPRF:ipr007114 IPRF:ipr016196 PFD:pf00083	PF00083: sugar (and other) transporter	N/A	N/A	N/A		0	0	0	0	0	0	0	0	0	0	NA	NA	FALSE	0	0	0	0	0	0	0	0	0	0	NA	NA	FALSE	NA	NA	FALSE	NA	NA	FALSE	0	0	0	0	0	0	0.039704
gene-M431DRAFT_503883	Triha1_503883	Trire2_121824	C-catabolism;Acly-1 ortholog;tricarboxylic acid cycle	N/A	GO:0003824 GO:0003878 GO:0004775 GO:0005488 GO:0008152 GO:0044262 GO:0046912 KOG:KOG1254 KEGGEC:ec:2.3.3.8 IPRF:ipr003781 IPRF:ipr005809 IPRF:ipr005810 IPRF:ipr005811 IPRF:ipr016040 IPRF:ipr016141 IPRF:ipr017440 PFD:pf00549 PFD:pf02629	N/A	N/A	N/A	N/A		233.813	356.461	86.3054	225.526	78.0971	162.165	227.811	295.843	228.606	38.5916	0.32784	0.81499	FALSE	257.999	261.745	239.333	253.026	6.93124	242.217	239.287	265.989	249.164	8.45487	0.25103	0.66716	FALSE	-0.011441	0.99934	FALSE	0.59294	0.017105	FALSE	306.003	320.14	377.267	334.47	21.7841	222.38	222.166
gene-M431DRAFT_503886	Triha1_503886	Trire2_121826	C-catabolism;Acly-2 ortholog;tricarboxylic acid cycle	N/A	KOG:KOG1254 KEGGEC:ec:2.3.3.8 IPRF:ipr013650 IPRF:ipr016102 PFD:pf08442	N/A	N/A	N/A	N/A		311.48	448.677	140.643	300.267	89.0983	228.905	327.666	416.33	324.3	54.1309	0.41432	0.73819	FALSE	327.958	323.098	293.351	314.803	10.8172	344.752	315.297	343.999	334.682	9.69528	0.35283	0.46718	FALSE	0.099775	0.99934	FALSE	0.66978	0.0056608	FALSE	373.028	386.839	480.472	413.447	33.7492	290.448	279.923
gene-M431DRAFT_513105	Triha1_513105	Trire2_77336	C-catabolism;acoA ortholog;tricarboxylic acid cycle	N/A	GO:0003994 GO:0006099 GO:0008152 GO:0051539 KOG:KOG0453 KEGGEC:ec:4.2.1.3 IPRF:ipr000573 IPRF:ipr001030 IPRF:ipr006248 IPRF:ipr015928 PFD:pf00330 PFD:pf00694	N/A	N/A	N/A	N/A		268.396	261.073	162.661	230.71	34.0903	205.951	225.168	230.062	220.394	7.35849	0.24817	0.77443	FALSE	325.095	285.676	326.846	312.539	13.4411	279.755	294.024	318.143	297.307	11.2026	0.00095961	0.99792	FALSE	-0.062119	0.99934	FALSE	0.31352	0.13308	FALSE	430.589	341.324	263.91	345.274	48.1566	217.378	258.43
gene-M431DRAFT_480508	Triha1_480508	Trire2_73774	C-catabolism;acuA ortholog;glycolysis	N/A	GO:0003824 GO:0003987 GO:0008152 GO:0016208 TCDB:4.C.1.1.4 KOG:KOG1175 KEGGEC:ec:6.2.1.1 IPRF:ipr000873 IPRF:ipr011904 PFD:pf00501	N/A	N/A	N/A	N/A		274.896	245.473	247.471	255.947	9.49212	182.205	196.258	165.915	181.459	8.76715	-0.18274	0.81082	FALSE	588.631	444.41	949.814	660.952	150.312	395.662	471.599	482.475	449.912	27.3062	-0.92018	0.0095161	FALSE	-0.5449	0.78426	FALSE	-0.55801	0.018867	FALSE	294.175	369.909	393.972	352.685	30.0685	428.804	412.129
gene-M431DRAFT_2255	Triha1_2255	Trire2_21758	C-catabolism;acuD ortholog;tricarboxylic acid cycle	N/A	GO:0003824 GO:0004451 GO:0008152 GO:0019752 KOG:KOG1260 KEGGEC:ec:4.1.3.1 IPRF:ipr000918 IPRF:ipr006254 IPRF:ipr015809 IPRF:ipr015813 PFD:pf00463	N/A	N/A	N/A	N/A		282.26	201.294	409.046	297.533	60.457	333.223	254.399	191.628	259.75	40.9623	0.14706	0.91216	FALSE	404.682	392.141	650.737	482.52	84.1862	326.078	435.33	424.718	395.375	34.784	-0.23562	0.6216	FALSE	-0.27801	0.99934	FALSE	0.18772	0.68076	FALSE	50.8978	54.4652	68.7994	58.0541	5.47043	281.281	363.888
gene-M431DRAFT_77454	Triha1_77454	Trire2_80920	C-catabolism;adhA ortholog;glycolysis	N/A	GO:0003824 GO:0005488 GO:0008152 GO:0008270 GO:0016491 KOG:KOG0023 KEGGEC:ec:1.1.1.1 IPRF:ipr002328 IPRF:ipr011032 IPRF:ipr013149 IPRF:ipr013154 IPRF:ipr016040 PFD:pf00107 PFD:pf08240	N/A	N/A	N/A	N/A		5754.67	2691.39	4278.76	4241.61	884.488	7570.24	4510.35	4816.93	5632.51	972.903	0.76141	0.58134	FALSE	345.842	282.789	1829.07	819.234	505.246	236.794	231.534	342.546	270.291	36.1591	2.8412	9.84e-05	↑wt_fruvswt_noC	-1.5853	0.99934	FALSE	5.1898	1.91e-38	↑d_xyr1_2_fruvsd_xyr1_2_noC	6750.37	6560.91	5591.66	6300.98	358.853	1511.71	252.809
gene-M431DRAFT_499226	Triha1_499226	Trire2_78683	C-catabolism;aldA ortholog;glycolysis	N/A	GO:0004497 GO:0005506 GO:0006118 GO:0008152 GO:0016491 GO:0020037 KOG:KOG2450 KEGGEC:ec:1.2.1.3 IPRF:ipr001128 IPRF:ipr015590 IPRF:ipr016160 IPRF:ipr016161 PFD:pf00171	N/A	N/A	N/A	N/A		512.969	763.607	886.045	720.874	109.797	382.009	622.702	355.063	453.258	85.0783	-0.38266	0.68745	FALSE	1054.31	969.589	1319.73	1114.54	105.469	821.918	1042.79	1080.93	981.879	80.735	-0.18637	0.59533	FALSE	-0.17391	0.99934	FALSE	-0.39979	0.15339	FALSE	218.743	303.328	359.343	293.805	40.866	938.926	983.624
gene-M431DRAFT_509735	Triha1_509735	Trire2_122778	C-catabolism;ara1;D-galacturonic acid pathway	N/A	GO:0016491 KOG:KOG1577 KEGGEC:ec:1.1.1.- IPRF:ipr001395 PFD:pf00248	N/A	N/A	N/A	N/A		34.0914	24.5639	35.6421	31.4325	3.46336	50.6788	38.0666	47.5165	45.4207	3.78864	0.86302	0.31886	FALSE	8.77139	9.51431	10.9083	9.73134	0.626345	11.6966	8.65261	12.1208	10.8233	1.09225	2.1472	1.44e-15	↑wt_fruvswt_noC	0.16347	0.99934	FALSE	2.845	6.44e-18	↑d_xyr1_2_fruvsd_xyr1_2_noC	182.756	143.677	18.2209	114.884	49.6309	12.2519	9.12382
gene-M431DRAFT_511410	Triha1_511410	Trire2_82591	C-catabolism;araA;alternative L-arabinose pathway	N/A	GO:0003824 GO:0005488 GO:0006118 GO:0008152 GO:0016491 KOG:KOG2742 IPRF:ipr000683 IPRF:ipr004104 IPRF:ipr016040 PFD:pf01408 PFD:pf02894	N/A	N/A	N/A	N/A		57.3459	84.1911	85.5148	75.6839	9.17697	48.6081	78.4261	62.4949	63.1764	8.61445	0.025596	0.97551	FALSE	85.7811	84.5337	76.6834	82.3328	2.84752	82.2033	84.1557	96.0559	87.4717	4.32899	0.31743	0.22418	FALSE	0.097533	0.99934	FALSE	0.24256	0.1767	FALSE	69.9749	82.8749	40.9724	64.6074	12.3904	86.1892	83.1597
gene-M431DRAFT_74604	Triha1_74604	Trire2_22284	C-catabolism;araB;alternative L-arabinose pathway	N/A	KOG:KOG4499 KEGGEC:ec:3.1.1.17 IPRF:ipr005511 IPRF:ipr013658 PFD:pf08450	N/A	N/A	N/A	N/A		19.6998	23.7344	14.9293	19.4545	2.54477	23.2834	17.2638	13.1348	17.894	2.94654	0.24488	0.8324	FALSE	19.9345	19.6667	19.6613	19.7542	0.0901832	19.1211	20.0703	21.9904	20.3939	0.843943	0.41336	0.1045	FALSE	0.055775	0.99934	FALSE	0.60238	0.15051	FALSE	344.301	333.249	294.399	323.983	15.1322	22.8691	24.5979
gene-M431DRAFT_497254	Triha1_497254	Trire2_53872	C-catabolism;araC;alternative L-arabinose pathway	N/A	GO:0003824 GO:0008152 KOG:KOG2448 KEGGEC:ec:4.2.1.9 IPRF:ipr000581 PFD:pf00920	N/A	N/A	N/A	N/A		2.29667	3.53036	3.37336	3.0668	0.38772	1.33692	2.2549	2.05208	1.8813	0.278416	-0.4189	0.66935	FALSE	3.51061	3.79308	3.6978	3.66717	0.0829672	3.55284	2.647	4.07097	3.42361	0.416114	0.18117	0.58193	FALSE	-0.090817	0.99934	FALSE	-0.15162	0.69513	FALSE	2.29301	2.01149	3.10627	2.47026	0.328226	4.33534	4.02613
gene-M431DRAFT_495261	Triha1_495261	Trire2_22741	C-catabolism;araE;alternative L-arabinose pathway	N/A	GO:0006412 GO:0008152 GO:0016491 GO:0016620 KOG:KOG2451 KEGGEC:ec:1.2.1.16 IPRF:ipr002661 IPRF:ipr010102 IPRF:ipr015590 IPRF:ipr016160 IPRF:ipr016161 PFD:pf00171 PFD:pf01765	N/A	N/A	N/A	N/A		99.7312	78.4538	119.105	99.0967	11.7393	80.5083	80.1804	66.7701	75.8196	4.52576	-0.070681	0.94791	FALSE	135.181	121.374	121.63	126.062	4.56045	108.002	136.596	140.342	128.313	10.2131	0.10713	0.7483	FALSE	0.033677	0.99934	FALSE	0.0019395	0.99639	FALSE	89.848	78.7096	50.5601	73.0393	11.6904	111.833	118.574
gene-M431DRAFT_513325	Triha1_513325	Trire2_70383	C-catabolism;araE;alternative L-arabinose pathway	N/A	GO:0008152 GO:0016491 KOG:KOG2451 KEGGEC:ec:1.2.1.16 IPRF:ipr015590 IPRF:ipr016161 PFD:pf00171	N/A	N/A	N/A	N/A		12.2742	23.8615	49.4407	28.5255	10.9796	7.30345	25.3708	14.3634	15.6792	5.25691	-0.64487	0.68852	FALSE	50.2167	52.9858	45.263	49.4885	2.25892	42.1309	52.3453	46.9934	47.1565	2.9498	-0.34346	0.57497	FALSE	-0.05953	0.99934	FALSE	-0.93582	0.014431	FALSE	2.86798	3.47251	19.6619	8.66745	5.49997	51.39	48.0406
gene-M431DRAFT_505338	Triha1_505338	Trire2_60089	C-catabolism;carC ortholog;tricarboxylic acid cycle	N/A	GO:0000104 GO:0006099 GO:0006118 GO:0016020 KOG:KOG0449 KEGGEC:ec:1.3.5.1 IPRF:ipr000701 IPRF:ipr014361 PFD:pf01127	N/A	N/A	N/A	N/A		217.215	241.259	158.204	205.559	24.6739	204.507	228.916	219.961	217.795	7.12892	0.39972	0.61818	FALSE	249.662	236.49	248.866	245.006	4.26443	214.492	242.891	273.107	243.497	16.9236	0.18358	0.46971	FALSE	0.00032989	0.99986	FALSE	0.58372	0.0062039	FALSE	281.911	304.757	182.31	256.326	37.5909	203.353	234.734
gene-M431DRAFT_485868	Triha1_485868	Trire2_122296	C-catabolism;citA ortholog;tricarboxylic acid cycle	N/A	GO:0004108 GO:0044262 GO:0046912 KOG:KOG2617 KEGGEC:ec:2.3.3.1 IPRF:ipr002020 IPRF:ipr010109 IPRF:ipr016141 PFD:pf00285	N/A	N/A	N/A	N/A		329.349	247.995	119.188	232.177	61.1815	670.231	255.719	357.934	427.961	124.677	1.2891	0.35344	FALSE	150.179	147.213	163.57	153.654	5.03158	138.751	142.65	145.068	142.156	1.84007	1.0385	0.012746	↑wt_fruvswt_noC	-0.1016	0.99934	FALSE	2.4364	1.24e-06	↑d_xyr1_2_fruvsd_xyr1_2_noC	762.71	712.402	531.857	668.989	70.0873	135.751	139.947
gene-M431DRAFT_77831	Triha1_77831	Trire2_4480	C-catabolism;dakA ortholog;D-galacturonic acid pathway	N/A	GO:0004371 GO:0005524 GO:0006071 KOG:KOG2426 KEGGEC:ec:2.7.1.29 IPRF:ipr004006 IPRF:ipr004007 IPRF:ipr012734 PFD:pf02733 PFD:pf02734	N/A	N/A	N/A	N/A		190.777	259.074	353.419	267.757	47.151	154.042	243.336	199.788	199.055	25.7794	-0.14575	0.876	FALSE	182.347	177.414	176.269	178.677	1.86475	193.49	191.587	221.67	202.249	9.72593	1.0294	0.00055624	↑wt_fruvswt_noC	0.18926	0.9942	FALSE	0.69004	9.22e-06	FALSE	101.791	89.4588	142.955	111.402	16.1735	250.607	199.933
gene-M431DRAFT_76434	Triha1_76434	Trire2_120568	C-catabolism;enoA/acuN ortholog;glycolysis	N/A	GO:0000015 GO:0004634 GO:0005509 GO:0006096 KOG:KOG2670 KEGGEC:ec:4.2.1.11 IPRF:ipr000941 IPRF:ipr002048 PFD:pf00113 PFD:pf03952	N/A	N/A	N/A	N/A		1642.75	1398.76	1028.95	1356.82	178.424	3303.72	1593.02	1979.22	2291.99	518.008	1.1448	0.2749	FALSE	479.567	434.62	406.592	440.26	21.254	451.363	472.92	550.673	491.652	30.1593	2.0671	3.83e-17	↑wt_fruvswt_noC	0.16875	0.99934	FALSE	3.0474	3.47e-12	↑d_xyr1_2_fruvsd_xyr1_2_noC	3143.91	3455.22	1317.24	2638.79	666.856	713.247	427.67
gene-M431DRAFT_94438	Triha1_94438	Trire2_23200	C-catabolism;fbaA ortholog;glycolysis	N/A	GO:0004332 GO:0006096 GO:0008270 KOG:KOG4153 KEGGEC:ec:4.1.2.13 IPRF:ipr000771 IPRF:ipr006411 PFD:pf01116	N/A	N/A	N/A	N/A		844.416	938.316	931.479	904.737	30.2249	1030.39	1028.33	882.015	980.244	49.1179	0.44214	0.58126	FALSE	781.682	693.376	710.094	728.384	27.0823	652.342	763.829	834.295	750.155	52.9683	0.75539	1.38e-06	FALSE	0.051142	0.99934	FALSE	1.1457	7.51e-06	↑d_xyr1_2_fruvsd_xyr1_2_noC	1337.57	1593.1	546.381	1159.02	315.076	791.734	663.43
gene-M431DRAFT_512263	Triha1_512263	Trire2_110491	C-catabolism;fbpz ortholog;glycolysis	N/A	GO:0003824 GO:0005524 GO:0006003 GO:0008152 KOG:KOG0234 KEGGEC:ec:3.1.3.46 IPRF:ipr001345 IPRF:ipr003094 IPRF:ipr013078 IPRF:ipr013079 IPRF:ipr016260 PFD:pf00300 PFD:pf01591	N/A	N/A	N/A	N/A		62.2218	64.2576	82.8264	69.7686	6.55527	136.189	97.1183	103.002	112.103	12.1621	1.0358	0.1614	FALSE	73.1083	67.5714	73.2652	71.315	1.87231	93.441	78.0708	71.1413	80.8844	6.5893	0.41665	0.085352	FALSE	0.19441	0.99934	FALSE	1.2579	0.00035353	↑d_xyr1_2_fruvsd_xyr1_2_noC	46.8336	45.1738	101.871	64.626	18.6285	99.1284	75.8948
gene-M431DRAFT_100953	Triha1_100953	Trire2_2745	C-catabolism;FumR ortholog;tricarboxylic acid cycle	N/A	GO:0003824 GO:0004333 GO:0006106 GO:0045239 KOG:KOG1317 KEGGEC:ec:4.2.1.2 IPRF:ipr000362 IPRF:ipr005677 IPRF:ipr008948 PFD:pf00206	N/A	N/A	N/A	N/A		185.52	158.327	137.743	160.53	13.8361	274.653	221.037	212.687	236.126	19.414	0.89768	0.22173	FALSE	110.823	119.995	113.313	114.71	2.73821	118.175	116.532	117.169	117.292	0.47827	0.93118	6.16e-06	FALSE	0.043655	0.99934	FALSE	1.7879	1.5e-09	↑d_xyr1_2_fruvsd_xyr1_2_noC	233.969	235.651	143.662	204.427	30.3865	121.164	100.934
gene-M431DRAFT_513966	Triha1_513966	Trire2_104599	C-catabolism;gaaB ortholog;D-galacturonic acid pathway	N/A	GO:0003824 GO:0008152 KEGGEC:ec:4.2.1.6 IPRF:ipr001354 IPRF:ipr013342 PFD:pf01188	N/A	N/A	N/A	N/A		7.46109	17.3606	28.5692	17.797	6.09728	6.45015	19.1431	10.2924	11.9619	3.75801	-0.33742	0.82092	FALSE	19.0388	17.8225	20.0521	18.9711	0.644519	16.8591	19.872	18.8442	18.5251	0.884265	0.35273	0.54284	FALSE	-0.024922	0.99934	FALSE	0.032921	0.94021	FALSE	14.3878	17.0444	12.4578	14.63	1.32957	17.1217	19.8079
gene-M431DRAFT_392196	Triha1_392196	Trire2_74122	C-catabolism;gal1;D-galactose-Leloir pathway	N/A	GO:0004335 GO:0005524 GO:0005737 GO:0006012 GO:0008152 GO:0016301 GO:0016310 GO:0016773 GO:0046835 KOG:KOG0631 KEGGEC:ec:2.7.1.6 IPRF:ipr000705 IPRF:ipr006203 IPRF:ipr006204 IPRF:ipr006206 IPRF:ipr013750 PFD:pf00288 PFD:pf08544	N/A	N/A	N/A	N/A		33.0484	30.2653	41.8024	35.0387	3.47597	104.554	26.1627	24.1447	51.6205	26.4733	1.0209	0.59624	FALSE	30.9513	28.823	30.4414	30.0719	0.641548	24.6259	31.3713	34.0015	29.9996	2.79206	0.67137	0.0065882	FALSE	0.004933	0.99934	FALSE	1.6895	0.020491	↑d_xyr1_2_fruvsd_xyr1_2_noC	63.3062	70.7093	32.5861	55.5338	11.6712	30.1654	29.2475
gene-M431DRAFT_91011	Triha1_91011	Trire2_79955	C-catabolism;gal10;D-galactose-Leloir pathway	N/A	GO:0003824 GO:0003978 GO:0005488 GO:0006012 GO:0008152 GO:0016491 GO:0044237 GO:0050662 KOG:KOG1371 KEGGEC:ec:5.1.3.2 IPRF:ipr001509 IPRF:ipr002198 IPRF:ipr005886 IPRF:ipr016040 PFD:pf01370	N/A	N/A	N/A	N/A		127.188	153.605	87.0164	122.603	19.3586	79.8827	125.367	117.124	107.458	13.9915	0.098842	0.90945	FALSE	95.2171	88.1129	92.3603	91.8968	2.06385	93.1856	96.613	93.8994	94.566	1.04401	0.84878	0.0010634	FALSE	0.051476	0.99934	FALSE	0.89719	2.48e-10	FALSE	135.462	138.141	110.592	128.065	8.77081	89.9664	89.9189
gene-M431DRAFT_215393	Triha1_215393	Trire2_111074	C-catabolism;gal7;D-galactose-Leloir pathway	N/A	GO:0003824 GO:0006012 GO:0008108 KOG:KOG2958 KEGGEC:ec:2.7.7.12 IPRF:ipr001937 IPRF:ipr005849 IPRF:ipr005850 IPRF:ipr011146 PFD:pf01087 PFD:pf02744	N/A	N/A	N/A	N/A		35.5871	29.9211	19.9184	28.4755	4.58054	46.5489	36.5374	41.9247	41.6704	2.89286	0.88865	0.31659	FALSE	23.8163	24.3371	27.9939	25.3824	1.31439	22.1161	23.9145	27.0405	24.357	1.43869	0.60949	0.049133	FALSE	-0.050006	0.99934	FALSE	1.5505	2.5e-07	↑d_xyr1_2_fruvsd_xyr1_2_noC	34.9881	45.4209	18.7059	33.0383	7.77332	30.5521	25.6037
gene-M431DRAFT_72742	Triha1_72742	Trire2_22004	C-catabolism;gar1;D-galacturonic acid pathway	N/A	GO:0016491 TCDB:8.A.5.1.2 KOG:KOG1577 KEGGEC:ec:1.1.1.- IPRF:ipr001395 PFD:pf00248	N/A	N/A	N/A	N/A		13.4411	19.6133	20.2088	17.7544	2.1635	11.4233	18.6678	15.7616	15.2842	2.10488	0.068744	0.93683	FALSE	29.3467	31.7451	36.5113	32.5344	2.10555	25.2093	34.615	31.8151	30.5465	2.7883	-0.43351	0.11355	FALSE	-0.081208	0.99934	FALSE	-0.28578	0.23052	FALSE	35.4348	33.7917	37.6383	35.6216	1.11434	28.9051	28.0387
gene-M431DRAFT_109919	Triha1_109919	Trire2_47153	C-catabolism;gar2;D-galacturonic acid pathway	N/A	GO:0003824 GO:0005488 GO:0008152 GO:0016491 IPRF:ipr000683 IPRF:ipr016040 PFD:pf01408	N/A	N/A	N/A	N/A		8.02956	20.9049	16.9364	15.2903	3.80683	3.21318	11.9867	7.53648	7.57878	2.53278	-0.77365	0.58091	FALSE	38.9857	37.8408	33.0222	36.6162	1.82716	22.2858	36.4502	45.3417	34.6926	6.71344	-0.83348	0.034381	FALSE	-0.071871	0.99934	FALSE	-1.5418	0.00070123	d_xyr1_2_fruvsd_xyr1_2_noC↑	14.3783	22.6193	9.10991	15.3692	3.93118	33.806	30.6979
gene-M431DRAFT_92402	Triha1_92402	Trire2_80231	C-catabolism;glkA ortholog;glycolysis	N/A	GO:0004396 GO:0005524 GO:0006096 KOG:KOG1369 KEGGEC:ec:2.7.1.2 IPRF:ipr001312 PFD:pf00349 PFD:pf03727	N/A	N/A	N/A	N/A		77.6455	106.99	97.4056	94.0135	8.63903	155.916	168.381	144.82	156.372	6.80518	1.058	0.010745	↑d_xyr1_2_fruvswt_fru	91.1893	93.0236	92.0775	92.0968	0.529619	139.467	101.03	93.096	111.198	14.319	0.468	0.013143	FALSE	0.28674	0.99934	FALSE	1.2387	1.01e-05	↑d_xyr1_2_fruvsd_xyr1_2_noC	446.796	824.181	278.115	516.364	161.428	95.6621	97.0582
gene-M431DRAFT_546870	Triha1_546870	Trire2_107852	C-catabolism;glycolysis	N/A	GO:0003824 GO:0005488 GO:0008152 KOG:KOG0023 KEGGEC:ec:1.1.1.1 IPRF:ipr011032 IPRF:ipr013149 IPRF:ipr013154 IPRF:ipr016040 PFD:pf00107 PFD:pf08240	N/A	N/A	N/A	N/A		0	0	0	0	0	0	0	0	0	0	NA	NA	FALSE	0	0	0.0436674	0.0145558	0.0145558	0.0572855	0.141661	0.222001	0.140316	0.0475541	-0.39883	NA	FALSE	3.0247	0.99934	FALSE	-3.1255	0.22639	FALSE	0	0	0	0	0	0	0.046561
gene-M431DRAFT_83864	Triha1_83864	Trire2_121661	C-catabolism;glycolysis	N/A	GO:0003824 GO:0005975 GO:0016853 GO:0030246 KOG:KOG1604 KEGGEC:ec:5.1.3.3 IPRF:ipr008183 IPRF:ipr011013 PFD:pf01263	N/A	N/A	N/A	N/A		38.5993	71.3829	73.4956	61.1593	11.2965	27.9453	68.6245	50.57	49.0466	11.7677	-0.062309	0.95818	FALSE	87.2372	81.7749	85.3046	84.7722	1.59914	82.1417	96.1608	95.7197	91.3407	4.60128	-0.034881	0.93162	FALSE	0.11701	0.99934	FALSE	-0.21863	0.48318	FALSE	443.303	500.475	277.774	407.184	66.7767	86.2327	97.9952
gene-M431DRAFT_83850	Triha1_83850	Trire2_124115	C-catabolism;glycolysis	N/A	GO:0004611 GO:0004612 GO:0005524 GO:0006094 GO:0017076 KEGGEC:ec:4.1.1.49 IPRF:ipr001272 IPRF:ipr008210 IPRF:ipr015994 PFD:pf01293	N/A	N/A	N/A	N/A		835.565	579.803	893.96	769.776	96.4707	1400.28	1171.47	1288.88	1286.88	66.0598	1.0653	0.11638	FALSE	555.006	548.069	608.194	570.423	18.9912	584.388	546.38	528.12	552.963	16.5732	0.88968	0.0016498	FALSE	-0.032798	0.99934	FALSE	1.9887	1.38e-13	↑d_xyr1_2_fruvsd_xyr1_2_noC	333.256	326.103	471.165	376.841	47.2069	782.431	429.52
gene-M431DRAFT_3114	Triha1_3114	Trire2_22633	C-catabolism;glycolysis	N/A	GO:0003824 GO:0005488 GO:0008152 GO:0008270 GO:0016491 KOG:KOG0022 IPRF:ipr002328 IPRF:ipr011032 IPRF:ipr013149 IPRF:ipr013154 IPRF:ipr014183 IPRF:ipr016040 PFD:pf00107 PFD:pf08240	N/A	N/A	N/A	N/A		119.786	195.74	301.014	205.513	52.5436	84.2749	167.671	110.146	120.697	24.6455	-0.50353	0.66428	FALSE	281.938	271.53	241.141	264.87	12.239	186.758	228.276	251.77	222.268	19.0061	0.079833	0.87099	FALSE	-0.24456	0.99934	FALSE	-0.18546	0.50672	FALSE	133.092	136.66	191.526	153.759	18.9113	229.378	218.657
gene-M431DRAFT_139606	Triha1_139606	Trire2_44038	C-catabolism;glycolysis	N/A	GO:0004742 GO:0005515 GO:0006090 GO:0008152 GO:0016746 GO:0045254 KOG:KOG0557 KEGGEC:ec:2.3.1.12 IPRF:ipr000089 IPRF:ipr001078 IPRF:ipr003016 IPRF:ipr004167 IPRF:ipr006257 IPRF:ipr011053 PFD:pf00198 PFD:pf00364 PFD:pf02817	N/A	N/A	N/A	N/A		87.4423	92.3294	29.9717	69.9145	20.0212	98.6232	68.4381	88.4421	85.1678	8.86617	0.64513	0.64537	FALSE	71.8989	64.1953	65.4471	67.1804	2.38676	64.8399	68.5365	64.7898	66.0554	1.24063	0.48731	0.32845	FALSE	-0.014354	0.99934	FALSE	1.152	0.00047821	↑d_xyr1_2_fruvsd_xyr1_2_noC	204.55	215.444	93.347	171.113	39.0102	58.9503	56.7589
gene-M431DRAFT_492706	Triha1_492706	Trire2_65508	C-catabolism;glycolysis	N/A	GO:0005975 GO:0042578 KOG:KOG1458 KEGGEC:ec:3.1.3.11 IPRF:ipr000146 PFD:pf00316	N/A	N/A	N/A	N/A		114.919	116.972	195.639	142.51	26.5709	177.653	129.126	116.16	140.98	18.7149	0.33588	0.77431	FALSE	162.778	156.786	162.991	160.851	2.0338	140.329	163.139	187.467	163.645	13.6099	0.27836	0.4412	FALSE	0.03387	0.99934	FALSE	0.57781	0.14003	FALSE	87.9469	90.7907	79.4052	86.0476	3.42116	147.739	147.489
gene-M431DRAFT_99401	Triha1_99401	Trire2_66827	C-catabolism;glycolysis	N/A	GO:0003824 GO:0005488 GO:0008152 GO:0008270 GO:0016491 KOG:KOG0023 KEGGEC:ec:1.1.1.1 IPRF:ipr002328 IPRF:ipr011032 IPRF:ipr013149 IPRF:ipr013154 IPRF:ipr016040 PFD:pf00107 PFD:pf08240	N/A	N/A	N/A	N/A		1.17373	1.2494	0.593633	1.00559	0.207131	0.396745	1.20752	1.81784	1.1407	0.411593	0.43656	0.80768	FALSE	0.790661	1.19537	0.706551	0.897526	0.150886	1.10069	1.57583	1.12251	1.26634	0.15487	0.61322	0.32514	FALSE	0.52539	0.99934	FALSE	0.53284	0.43484	FALSE	0.328599	0.758009	1.37175	0.819454	0.302696	1.32332	1.50674
gene-M431DRAFT_71222	Triha1_71222	Trire2_76744	C-catabolism;glycolysis	N/A	GO:0003824 GO:0008152 KOG:KOG0524 KEGGEC:ec:1.2.4.1 IPRF:ipr005475 IPRF:ipr005476 IPRF:ipr009014 PFD:pf02779 PFD:pf02780	N/A	N/A	N/A	N/A		209.375	206.761	50.4214	155.519	52.5543	246.333	157.626	199.738	201.232	25.6185	0.74049	0.64537	FALSE	107.256	112.592	103.392	107.746	2.66699	107.767	105.43	109.143	107.447	1.08372	0.95952	0.086444	FALSE	0.0073139	0.99934	FALSE	1.6995	1.18e-06	↑d_xyr1_2_fruvsd_xyr1_2_noC	433.666	458.593	214.014	368.757	77.7057	93.1741	96.8446
gene-M431DRAFT_513937	Triha1_513937	Trire2_72685	C-catabolism;gndA ortholog;pentose phosphate pathway	N/A	GO:0003824 GO:0004616 GO:0005488 GO:0006098 GO:0008152 GO:0016491 GO:0050661 KOG:KOG2653 KEGGEC:ec:1.1.1.44 IPRF:ipr006113 IPRF:ipr006114 IPRF:ipr006115 IPRF:ipr006183 IPRF:ipr006184 IPRF:ipr008927 IPRF:ipr016040 PFD:pf00393 PFD:pf03446	N/A	N/A	N/A	N/A		234.75	346.427	242.401	274.526	36.0182	175.216	299.965	245.168	240.116	36.1005	0.092535	0.90108	FALSE	376.882	368.606	329.394	358.294	14.6462	307.997	363.197	404.439	358.544	27.9376	0.047616	0.8599	FALSE	0.0097554	0.99934	FALSE	0.12865	0.56587	FALSE	333.335	384.484	242.944	320.254	41.379	340.971	333.631
gene-M431DRAFT_506581	Triha1_506581	Trire2_119735	C-catabolism;gpdA ortholog;glycolysis	N/A	GO:0003824 GO:0004365 GO:0005488 GO:0006006 GO:0006096 GO:0008152 GO:0008943 GO:0051287 KOG:KOG0657 KEGGEC:ec:1.2.1.12 IPRF:ipr000173 IPRF:ipr006424 IPRF:ipr016040 PFD:pf00044 PFD:pf02800	N/A	N/A	N/A	N/A		1813.45	1842.01	1767.27	1807.58	21.7735	3641.22	2376.29	2577.67	2865.06	392.41	1.0279	0.17298	FALSE	1003.89	970.445	988.769	987.703	9.67019	861.64	987.095	1101.91	983.55	69.3839	1.316	6.06e-24	↑wt_fruvswt_noC	0.0031595	0.99937	FALSE	2.3417	6.57e-11	↑d_xyr1_2_fruvsd_xyr1_2_noC	2711.26	3396.14	1601.3	2569.57	522.945	1365.36	902.496
gene-M431DRAFT_2183	Triha1_2183	Trire2_75769	C-catabolism;gsdA ortholog;pentose phosphate pathway	N/A	GO:0003824 GO:0004345 GO:0005488 GO:0006006 GO:0008152 KOG:KOG0563 KEGGEC:ec:1.1.1.49 IPRF:ipr001282 IPRF:ipr016040 PFD:pf00479 PFD:pf02781	N/A	N/A	N/A	N/A		226.114	287.127	249.322	254.187	17.7804	156.503	253.664	218.409	209.525	28.3976	0.0050516	0.99479	FALSE	254.823	230.924	227.575	237.774	8.57918	233.795	247.802	277.879	253.159	13.0048	0.53441	0.0013894	FALSE	0.1	0.99934	FALSE	0.43781	0.0077708	FALSE	170.629	191.258	260.554	207.48	27.1971	252.615	248.116
gene-M431DRAFT_487378	Triha1_487378	Trire2_123265	C-catabolism;gudC ortholog;D-Glucoronic acid pathway	N/A	GO:0003824 GO:0005488 GO:0008152 GO:0016491 KOG:KOG0725 KEGGEC:ec:1.1.1.100 IPRF:ipr002198 IPRF:ipr002347 IPRF:ipr016040 PFD:pf00106	N/A	N/A	N/A	N/A		249.171	383.441	235.333	289.315	47.2322	83.836	296.229	231.522	203.863	62.8531	-0.26987	0.81653	FALSE	611.78	678.667	654.971	648.473	19.5801	490.874	646.763	567.215	568.284	45.0046	-0.73467	0.0021692	FALSE	-0.18131	0.99934	FALSE	-0.82547	0.041807	FALSE	120.1	135.637	86.5499	114.096	14.4848	411.472	616.217
gene-M431DRAFT_482998	Triha1_482998	Trire2_56934	C-catabolism;gukA ortholog;D-Glucoronic acid pathway	N/A	GO:0004765 GO:0005524 GO:0005975 GO:0016301 KOG:KOG3354 KEGGEC:ec:2.7.1.12 IPRF:ipr000623 IPRF:ipr006001 PFD:pf01202	N/A	N/A	N/A	N/A		131.512	262.329	114.451	169.431	46.7096	131.612	282.377	336.435	250.141	61.285	0.84146	0.44742	FALSE	135.375	138.565	114.215	129.385	7.64055	164.435	143.836	101.434	136.568	18.5461	0.80702	0.028511	FALSE	0.091358	0.99934	FALSE	1.5572	1.43e-05	↑d_xyr1_2_fruvsd_xyr1_2_noC	50.6673	47.8443	62.7373	53.7496	4.56711	115.166	130.973
gene-M431DRAFT_3663	Triha1_3663	Trire2_73665	C-catabolism;hxkA ortholog;glycolysis	N/A	GO:0004396 GO:0005524 GO:0006096 KOG:KOG1369 KEGGEC:ec:2.7.1.1 IPRF:ipr001312 PFD:pf00349 PFD:pf03727	N/A	N/A	N/A	N/A		100.61	132.249	149.685	127.515	14.3633	69.4926	112.448	86.7007	89.5472	12.4817	-0.2274	0.75903	FALSE	216.879	201.202	205.534	207.872	4.67387	196.449	217.035	233.49	215.658	10.715	-0.26253	0.31044	FALSE	0.062518	0.99934	FALSE	-0.55559	0.00078884	FALSE	139.768	146.703	103.114	129.862	13.5227	202.038	189.361
gene-M431DRAFT_86285	Triha1_86285	Trire2_52055	C-catabolism;IcdA ortholog;tricarboxylic acid cycle	N/A	GO:0004450 GO:0008152 GO:0016616 KOG:KOG1526 KEGGEC:ec:1.1.1.42 IPRF:ipr001804 IPRF:ipr004790 PFD:pf00180	N/A	N/A	N/A	N/A		87.15	94.9477	142.899	108.332	17.4295	62.8891	93.3181	68.8979	75.0351	9.30465	-0.2459	0.7778	FALSE	72.225	67.4556	96.1423	78.6076	8.87478	92.7931	74.155	69.3992	78.7824	7.13858	0.9139	0.0047947	FALSE	0.016814	0.99934	FALSE	0.64782	0.0041913	FALSE	137.363	133.2	194.601	155.055	19.8096	76.8673	78.9742
gene-M431DRAFT_495252	Triha1_495252	Trire2_49753	C-catabolism;lad1;pentose catabolic pathway/D-galactose-oxido reductive pathway	N/A	GO:0003824 GO:0005488 GO:0008152 GO:0008270 GO:0016616 GO:0051287 KOG:KOG0024 KEGGEC:ec:1.1.1.14 IPRF:ipr011032 IPRF:ipr011597 IPRF:ipr013149 IPRF:ipr013154 IPRF:ipr016040 PFD:pf00107 PFD:pf08240	N/A	N/A	N/A	N/A		4.45934	8.75142	8.6161	7.27562	1.40868	8.78281	9.82837	6.34114	8.31744	1.03322	0.5216	0.64537	FALSE	41.2771	42.2858	38.7353	40.7661	1.05631	38.4107	34.6665	39.3748	37.484	1.43597	-2.0509	7.08e-12	wt_fruvswt_noC↑	-0.11002	0.99934	FALSE	-1.4266	4.48e-07	d_xyr1_2_fruvsd_xyr1_2_noC↑	11.1098	13.3225	14.738	13.0567	1.05577	51.7372	50.6326
gene-M431DRAFT_479498	Triha1_479498	Trire2_60067	C-catabolism;lga1/araD ortholog;D-galacturonic acid pathway	N/A	GO:0008152 GO:0016829 KEGGEC:ec:4.2.1.52 IPRF:ipr000583 IPRF:ipr002220 PFD:pf00701	N/A	N/A	N/A	N/A		8.39779	15.2262	19.2786	14.3009	3.17492	6.01088	21.4559	9.79886	12.4219	4.64747	0.021541	0.99034	FALSE	54.6728	61.1305	47.5228	54.442	3.9299	43.9119	47.4444	68.6083	53.3215	7.71112	-1.4876	3.34e-05	wt_fruvswt_noC↑	-0.020446	0.99934	FALSE	-1.452	0.00073807	d_xyr1_2_fruvsd_xyr1_2_noC↑	13.3894	13.8415	15.8649	14.3653	0.761094	55.8634	48.8847
gene-M431DRAFT_512833	Triha1_512833	Trire2_120911	C-catabolism;lgd1;D-galacturonic acid pathway	N/A	GO:0016491 KOG:KOG1577 KEGGEC:ec:1.1.1.- IPRF:ipr001395 PFD:pf00248	N/A	N/A	N/A	N/A		8.90234	11.6488	14.6902	11.7471	1.67154	7.93203	12.4577	9.58515	9.99162	1.32216	0.050762	0.95943	FALSE	16.5585	17.3769	14.5334	16.1563	0.845126	15.5912	18.4331	15.1916	16.4053	1.02043	-0.015019	0.96815	FALSE	0.034722	0.99934	FALSE	0.00027821	0.99918	FALSE	41.6075	53.7492	15.1471	36.8346	11.3961	14.5475	21.3257
gene-M431DRAFT_97880	Triha1_97880	Trire2_77373	C-catabolism;lpd1;glycolysis	N/A	GO:0004148 GO:0005737 GO:0006118 GO:0016491 GO:0045454 GO:0050660 KOG:KOG1335 KEGGEC:ec:1.8.1.4 IPRF:ipr000815 IPRF:ipr001100 IPRF:ipr001327 IPRF:ipr004099 IPRF:ipr006258 IPRF:ipr012999 IPRF:ipr013027 IPRF:ipr016156 PFD:pf00070 PFD:pf02852 PFD:pf07992	N/A	N/A	N/A	N/A		249.618	235.047	118.543	201.07	41.477	283.135	208.309	224.165	238.536	22.7642	0.60048	0.61934	FALSE	170.019	166.983	164.745	167.249	1.52822	153.728	166.983	173.913	164.875	5.92141	0.70311	0.046017	FALSE	-0.01062	0.99934	FALSE	1.3186	3.95e-05	↑d_xyr1_2_fruvsd_xyr1_2_noC	444.879	481.713	230.909	385.833	78.1888	153.224	154.442
gene-M431DRAFT_505964	Triha1_505964	Trire2_65588	C-catabolism;lra1;L-rhamnose pathway	N/A	GO:0003824 GO:0005488 GO:0008152 GO:0016491 KOG:KOG1200 KEGGEC:ec:1.1.1.62 IPRF:ipr002198 IPRF:ipr002347 IPRF:ipr016040 PFD:pf00106	N/A	N/A	N/A	N/A		3.70376	4.72283	9.36621	5.93093	1.74265	5.0078	5.35835	4.99877	5.12164	0.118383	0.097842	0.9447	FALSE	10.8605	12.7082	9.54531	11.038	0.917351	11.4253	11.0753	12.9289	11.8098	0.568561	-0.44275	0.3711	FALSE	0.11066	0.99934	FALSE	-0.46434	0.072188	FALSE	5.01174	5.809	10.1723	6.99769	1.60391	9.27956	12.3322
gene-M431DRAFT_90323	Triha1_90323	Trire2_44624	C-catabolism;lra2;L-rhamnose pathway	N/A	GO:0003824 GO:0008152 IPRF:ipr006992 PFD:pf04909	N/A	N/A	N/A	N/A		22.148	43.9294	58.8878	41.6551	10.6666	13.9635	44.9945	32.5941	30.5174	9.01787	-0.21516	0.87674	FALSE	63.1563	62.8306	56.4101	60.799	2.19647	63.7193	65.7703	70.0628	66.5175	1.86891	-0.10443	0.83651	FALSE	0.14028	0.99934	FALSE	-0.46572	0.22262	FALSE	12.1115	17.698	39.0643	22.9579	8.21306	58.7578	69.6932
gene-M431DRAFT_79940	Triha1_79940	Trire2_65547	C-catabolism;lra3;L-rhamnose pathway	N/A	KEGGEC:ec:4.2.1.6 IPRF:ipr013341 IPRF:ipr013342 PFD:pf01188 PFD:pf02746	N/A	N/A	N/A	N/A		3.79667	4.47113	4.37018	4.21266	0.210027	2.50349	4.69164	2.88892	3.36135	0.674388	-0.050887	0.96272	FALSE	2.43478	2.28148	2.45624	2.39083	0.0550277	2.79577	2.65608	3.30546	2.91911	0.197343	1.257	1.87e-06	↑wt_fruvswt_noC	0.29448	0.99934	FALSE	0.90995	0.004335	FALSE	2.32947	2.30297	7.67487	4.10244	1.78623	2.96668	2.46494
gene-M431DRAFT_479566	Triha1_479566	Trire2_60033	C-catabolism;lxr3/gld1;pentose catabolic pathway	N/A	GO:0003824 GO:0005488 GO:0008152 GO:0016491 KOG:KOG0725 KEGGEC:ec:1.1.1.184 IPRF:ipr002198 IPRF:ipr002347 IPRF:ipr016040 PFD:pf00106	N/A	N/A	N/A	N/A		89.6392	137.972	49.6668	92.426	25.5296	92.8856	132.674	132.603	119.388	13.251	0.67715	0.54325	FALSE	73.0549	81.5908	75.8061	76.8172	2.51543	62.1191	69.0274	76.2184	69.1216	4.07041	0.68881	0.090317	FALSE	-0.14165	0.99934	FALSE	1.5091	2.84e-19	↑d_xyr1_2_fruvsd_xyr1_2_noC	105.933	158.046	97.2611	120.413	18.9822	79.488	67.0333
gene-M431DRAFT_83091	Triha1_83091	Trire2_22771	C-catabolism;lxr4;D-galactose-oxido reductive pathway	N/A	GO:0003824 GO:0005488 GO:0008152 GO:0016491 KOG:KOG0725 KEGGEC:ec:1.1.1.100 IPRF:ipr002198 IPRF:ipr002347 IPRF:ipr016040 PFD:pf00106	N/A	N/A	N/A	N/A		22.7025	39.2867	46.1826	36.0573	6.96778	21.1866	32.0555	29.4887	27.5769	3.27995	-0.095702	0.92739	FALSE	64.8953	59.8192	65.4057	63.3734	1.7832	47.7365	57.1992	69.3403	58.092	6.25244	-0.3738	0.30139	FALSE	-0.11723	0.99934	FALSE	-0.35733	0.13819	FALSE	120.129	141.993	97.33	119.817	12.8941	77.9506	66.0867
gene-M431DRAFT_99386	Triha1_99386	Trire2_80621	C-catabolism;mcsA ortholog;tricarboxylic acid cycle	N/A	GO:0004108 GO:0044262 GO:0046912 KOG:KOG2617 KEGGEC:ec:2.3.3.1 IPRF:ipr002020 IPRF:ipr010109 IPRF:ipr016141 PFD:pf00285	N/A	N/A	N/A	N/A		53.9482	73.9226	76.7536	68.2081	7.17665	42.8675	65.7291	55.5084	54.7017	6.61188	-0.029909	0.97079	FALSE	149.328	162.17	143.829	151.775	5.43414	121.098	148.571	161.536	143.735	11.9212	-0.71314	0.0011982	FALSE	-0.06936	0.99934	FALSE	-0.67651	0.00031205	FALSE	68.0678	80.2424	38.7118	62.3407	12.3261	109.194	130.415
gene-M431DRAFT_511595	Triha1_511595	Trire2_123729	C-catabolism;mdh1 ortholog;tricarboxylic acid cycle	N/A	GO:0003824 GO:0005488 GO:0005975 GO:0006096 GO:0006100 GO:0006108 GO:0008152 GO:0016491 GO:0016615 GO:0016616 GO:0030060 GO:0044262 KOG:KOG1494 KEGGEC:ec:1.1.1.37 IPRF:ipr001236 IPRF:ipr001252 IPRF:ipr001557 IPRF:ipr010097 IPRF:ipr015955 IPRF:ipr016040 PFD:pf00056 PFD:pf02866	N/A	N/A	N/A	N/A		188.688	183.487	82.8883	151.688	34.4324	219.89	162.846	175.444	186.06	17.3013	0.64964	0.60176	FALSE	160.869	149.425	155.513	155.269	3.30583	144.763	150.118	155.093	149.991	2.98284	0.40168	0.325	FALSE	-0.039719	0.99934	FALSE	1.0955	0.0006324	↑d_xyr1_2_fruvsd_xyr1_2_noC	429.975	451.986	230.037	370.666	70.6012	120.196	142.564
gene-M431DRAFT_501445	Triha1_501445	Trire2_4009	C-catabolism;MdhA ortholog;tricarboxylic acid cycle	N/A	GO:0003824 GO:0005488 GO:0005975 GO:0006096 GO:0006100 GO:0006108 GO:0008152 GO:0016491 GO:0016615 GO:0016616 GO:0030060 GO:0044262 KOG:KOG1494 KEGGEC:ec:1.1.1.37 IPRF:ipr001236 IPRF:ipr001252 IPRF:ipr001557 IPRF:ipr010097 IPRF:ipr015955 IPRF:ipr016040 PFD:pf00056 PFD:pf02866	N/A	N/A	N/A	N/A		747.803	1028.5	978.918	918.406	86.4937	601.248	914.103	765.71	760.354	90.3532	0.018048	0.981	FALSE	658.589	569.103	615.319	614.337	25.8369	609.323	679.107	703.742	664.057	28.2761	1.0185	2.18e-07	↑wt_fruvswt_noC	0.12153	0.99934	FALSE	0.91259	1.74e-11	FALSE	801.238	883.699	587.898	757.612	88.1324	656.122	641.599
gene-M431DRAFT_8972	Triha1_8972	Trire2_5850	C-catabolism;mgtA ortholog;D-mannose pathway	N/A	GO:0009058 GO:0016740 GO:0016746 GO:0016779 KOG:KOG1460 KEGGEC:ec:2.7.7.13 IPRF:ipr001451 IPRF:ipr005835 IPRF:ipr011004 PFD:pf00132 PFD:pf00483	N/A	N/A	N/A	N/A		55.5903	78.4704	45.6453	59.902	9.71796	38.9809	64.7318	64.389	56.0339	8.52706	0.19131	0.81668	FALSE	75.4624	66.1374	71.93	71.1766	2.71814	71.2661	68.7184	70.7836	70.256	0.781327	0.18103	0.53798	FALSE	-0.0086573	0.99934	FALSE	0.38068	0.04861	FALSE	76.3331	72.4118	60.877	69.874	4.63871	64.303	73.2561
gene-M431DRAFT_535255	Triha1_535255	Trire2_59746	C-catabolism;oahA ortholog;tricarboxylic acid cycle	N/A	GO:0003824 GO:0008152 KOG:KOG1260 KEGGEC:ec:5.4.2.9 IPRF:ipr000918 IPRF:ipr015809 IPRF:ipr015813 PFD:pf00463	N/A	N/A	N/A	N/A		5.06632	3.56147	4.62881	4.41887	0.446916	27.6635	2.77422	3.02293	11.1535	8.25527	1.8531	NA	FALSE	3.18186	2.26679	3.24655	2.8984	0.316356	2.89849	2.68177	2.86548	2.81525	0.0674139	1.0544	0.0032697	↑wt_fruvswt_noC	-0.040226	0.99934	FALSE	2.9519	NA	FALSE	22.9279	24.2151	34.513	27.2186	3.66604	3.85351	3.75015
gene-M431DRAFT_92323	Triha1_92323	Trire2_122987	C-catabolism;pda1;glycolysis	0.988	GO:0008152 GO:0016624 KOG:KOG0225 KEGGEC:ec:1.2.4.1 IPRF:ipr001017 IPRF:ipr017597 PFD:pf00676	N/A	N/A	N/A	N/A		296.553	306.86	76.2606	226.558	75.2075	310.16	235.663	301.991	282.605	23.589	0.67107	0.66484	FALSE	171.601	167.349	169.551	169.5	1.22777	165.772	162.978	166.119	164.956	0.994059	0.84728	0.12492	FALSE	-0.02832	0.99934	FALSE	1.5525	1.45e-07	↑d_xyr1_2_fruvsd_xyr1_2_noC	617.759	638.816	278.567	511.714	116.732	146.373	146.99
gene-M431DRAFT_126634	Triha1_126634	Trire2_121534	C-catabolism;pdcA ortholog;glycolysis	N/A	GO:0000287 GO:0003824 GO:0016831 GO:0030976 KOG:KOG1184 KEGGEC:ec:4.1.1.1 IPRF:ipr011766 IPRF:ipr012000 IPRF:ipr012001 IPRF:ipr012110 PFD:pf00205 PFD:pf02775 PFD:pf02776	N/A	N/A	N/A	N/A		2645.98	1420.66	2110.67	2059.1	354.659	4674.3	3256.98	3519.91	3817.07	435.285	1.2288	0.13349	FALSE	18.5918	20.9975	21.2867	20.292	0.854188	56.7585	20.4688	29.1445	35.4573	10.9411	7.1261	2.39e-123	↑wt_fruvswt_noC	0.82701	0.99934	FALSE	7.5324	4.44e-58	↑d_xyr1_2_fruvsd_xyr1_2_noC	3354.54	3388.45	2512.32	3085.1	286.558	657.319	44.4719
gene-M431DRAFT_526491	Triha1_526491	Trire2_59267	C-catabolism;pdcB ortholog;glycolysis	N/A	GO:0000287 GO:0003824 GO:0016831 GO:0030976 KOG:KOG1184 KEGGEC:ec:4.1.1.1 IPRF:ipr011766 IPRF:ipr012000 IPRF:ipr012001 IPRF:ipr012110 PFD:pf00205 PFD:pf02775 PFD:pf02776	N/A	N/A	N/A	N/A		0.193356	0.350387	1.14558	0.563107	0.294742	0	0.182345	0.215126	0.132491	0.0669177	-1.8772	NA	FALSE	0.52976	0.294711	0.20577	0.343414	0.0966461	0.239947	0.148341	0.784586	0.390958	0.198583	1.167	0.21231	FALSE	0.18393	0.99934	FALSE	-0.91534	0.49589	FALSE	0.198485	0.44852	0.823853	0.490286	0.181732	0.406009	0.268161
gene-M431DRAFT_96154	Triha1_96154	Trire2_2091	C-catabolism;pfkA ortholog;glycolysis	N/A	GO:0003872 GO:0005737 GO:0005945 GO:0006096 KOG:KOG2440 KEGGEC:ec:2.7.1.11 IPRF:ipr000023 IPRF:ipr009161 IPRF:ipr015912 IPRF:ipr015913 PFD:pf00365	N/A	N/A	N/A	N/A		88.5532	88.2106	76.8026	84.5221	3.86105	240.606	92.8826	102.496	145.328	47.7196	1.2013	0.32699	FALSE	62.758	55.5255	61.1964	59.8266	2.19731	55.3105	66.3902	71.1882	64.2963	4.70154	0.94114	1.02e-08	FALSE	0.11249	0.99934	FALSE	2.0327	0.00016773	↑d_xyr1_2_fruvsd_xyr1_2_noC	196.195	260.274	57.227	171.232	59.9289	80.1156	66.4379
gene-M431DRAFT_497412	Triha1_497412	Trire2_5776	C-catabolism;pgiA/swoM ortholog;glycolysis	N/A	GO:0004347 GO:0006094 GO:0006096 KOG:KOG2446 KEGGEC:ec:5.3.1.9 IPRF:ipr001672 PFD:pf00342	N/A	N/A	N/A	N/A		286.424	330.881	244.24	287.182	25.0137	395.609	278.059	264.402	312.69	41.6464	0.48819	0.64537	FALSE	269.578	244.571	237.729	250.626	9.6796	227.634	259.676	310.543	265.951	24.1386	0.63365	0.00061253	FALSE	0.094274	0.99934	FALSE	1.0287	0.0062478	↑d_xyr1_2_fruvsd_xyr1_2_noC	368.416	421.158	204.793	331.455	65.1357	286.19	235.769
gene-M431DRAFT_510202	Triha1_510202	Trire2_21406	C-catabolism;pgkA ortholog;glycolysis	N/A	GO:0004618 GO:0006096 KOG:KOG1367 KEGGEC:ec:2.7.2.3 IPRF:ipr001576 IPRF:ipr015911 PFD:pf00162	N/A	N/A	N/A	N/A		1041.55	910.861	1051.97	1001.46	45.3986	2100.93	1370.43	1522.91	1664.76	222.484	1.0905	0.14186	FALSE	212.094	201.823	202.378	205.432	3.33506	194.643	209.947	242.84	215.81	14.2188	2.7346	1.28e-53	↑wt_fruvswt_noC	0.080684	0.99934	FALSE	3.7454	6.6e-27	↑d_xyr1_2_fruvsd_xyr1_2_noC	1186.83	1546.94	866.431	1200.07	196.559	449.509	194.153
gene-M431DRAFT_80414	Triha1_80414	Trire2_73903	C-catabolism;pglA ortholog;pentose phosphate pathway	N/A	GO:0006098 GO:0017057 KOG:KOG3147 KEGGEC:ec:3.1.1.31 IPRF:ipr005900	N/A	N/A	N/A	N/A		19.3011	20.3146	19.8894	19.835	0.293827	24.114	17.6567	18.227	19.9992	2.06398	0.36158	0.726	FALSE	37.8111	43.1142	39.6702	40.1985	1.5535	31.3977	37.5922	44.0319	37.6739	3.6474	-0.57466	0.0016032	FALSE	-0.083244	0.99934	FALSE	-0.12937	0.76615	FALSE	53.8739	67.1999	25.8727	48.9822	12.1783	41.6385	38.8537
gene-M431DRAFT_141171	Triha1_141171	Trire2_77656	C-catabolism;pgmA ortholog;glycolysis	N/A	GO:0003824 GO:0004619 GO:0005737 GO:0006007 GO:0008152 GO:0030145 GO:0046872 TCDB:2.A.7.22.2 KOG:KOG4513 KEGGEC:ec:5.4.2.1 IPRF:ipr005995 IPRF:ipr006124 IPRF:ipr011258 IPRF:ipr014030 IPRF:ipr017850 PFD:pf01676 PFD:pf06415	N/A	N/A	N/A	N/A		235.2	203.862	204.006	214.356	10.422	503.516	347.723	392.792	414.677	46.2857	1.3036	0.029007	↑d_xyr1_2_fruvswt_fru	47.8378	43.5574	53.7588	48.3847	2.95755	50.886	47.2707	53.7004	50.619	1.86089	2.5949	2.85e-42	↑wt_fruvswt_noC	0.075617	0.99934	FALSE	3.8241	5.8e-32	↑d_xyr1_2_fruvsd_xyr1_2_noC	553.389	736.045	270.766	520.067	135.344	83.5864	44.1931
gene-M431DRAFT_76132	Triha1_76132	Trire2_21836	C-catabolism;pgmB ortholog;glycolysis	N/A	GO:0005975 GO:0016868 KOG:KOG0625 KEGGEC:ec:5.4.2.2 IPRF:ipr005841 IPRF:ipr005843 IPRF:ipr005844 IPRF:ipr005845 IPRF:ipr005846 IPRF:ipr016055 IPRF:ipr016066 PFD:pf00408 PFD:pf02878 PFD:pf02879 PFD:pf02880	N/A	N/A	N/A	N/A		357.231	404.148	361.937	374.439	14.9166	431.146	425.584	409.783	422.171	6.3986	0.49951	0.48865	FALSE	219.482	183.066	156.428	186.325	18.2749	211.351	197.937	252.677	220.655	16.4727	1.4466	1.28e-12	↑wt_fruvswt_noC	0.25362	0.99934	FALSE	1.6924	4.01e-12	↑d_xyr1_2_fruvsd_xyr1_2_noC	299.779	327.378	202.356	276.505	37.9205	314.437	205.425
gene-M431DRAFT_100502	Triha1_100502	Trire2_78439	C-catabolism;pkiA ortholog;glycolysis	N/A	GO:0000287 GO:0003824 GO:0004743 GO:0006096 GO:0030955 KOG:KOG2323 KEGGEC:ec:2.7.1.40 IPRF:ipr001697 IPRF:ipr011037 IPRF:ipr015793 IPRF:ipr015794 IPRF:ipr015795 IPRF:ipr015813 PFD:pf00224 PFD:pf02887	N/A	N/A	N/A	N/A		279.656	328.984	136.534	248.391	57.713	250.956	277.473	295.498	274.642	12.9356	0.46605	0.67038	FALSE	251.752	267.967	226.051	248.59	12.203	246.203	236.271	272.843	251.772	10.9184	0.42849	0.28753	FALSE	0.029379	0.99934	FALSE	0.86801	1.05e-05	FALSE	486.567	610.964	189.892	429.141	124.898	236.714	211.423
gene-M431DRAFT_507883	Triha1_507883	Trire2_81700	C-catabolism;pmi1 ortholog;D-mannose pathway	N/A	GO:0004476 GO:0005975 GO:0008270 KOG:KOG2757 KEGGEC:ec:5.3.1.8 IPRF:ipr001250 IPRF:ipr011051 IPRF:ipr016305 PFD:pf01238	N/A	N/A	N/A	N/A		53.1648	70.1466	63.657	62.3228	4.9474	64.6563	59.134	48.9864	57.5922	4.58873	0.22717	0.7954	FALSE	61.4294	58.2069	58.3791	59.3385	1.04665	55.7621	63.8524	67.6325	62.4157	3.50119	0.50934	0.0040128	FALSE	0.082283	0.99934	FALSE	0.65317	0.031048	FALSE	57.2308	63.8	40.3436	53.7915	6.98622	57.0103	60.9346
gene-M431DRAFT_74191	Triha1_74191	Trire2_121068	C-catabolism;pmmA ortholog;D-mannose pathway	N/A	GO:0003824 GO:0004615 GO:0005737 GO:0008152 GO:0019307 KOG:KOG3189 KEGGEC:ec:5.4.2.8 IPRF:ipr005002 IPRF:ipr006379 PFD:pf03332	N/A	N/A	N/A	N/A		107.583	142.006	109.536	119.708	11.1629	71.432	122.571	104.048	99.3506	14.9484	0.012614	0.98848	FALSE	100.907	100.511	94.7007	98.7061	2.00595	101.986	105.557	101.845	103.129	1.21426	0.7144	3.31e-05	FALSE	0.074173	0.99934	FALSE	0.65244	3.16e-05	FALSE	96.9937	95.6045	92.3981	94.9988	1.36078	91.1354	105.077
gene-M431DRAFT_503630	Triha1_503630	Trire2_21957	C-catabolism;pyc ortholog;glycolysis	N/A	GO:0003824 GO:0004736 GO:0005524 GO:0005737 GO:0006094 GO:0008152 GO:0009374 GO:0016874 TCDB:3.B.1.1.1 KOG:KOG0369 KEGGEC:ec:6.4.1.1 IPRF:ipr000089 IPRF:ipr000891 IPRF:ipr001882 IPRF:ipr003379 IPRF:ipr005479 IPRF:ipr005481 IPRF:ipr005482 IPRF:ipr005930 IPRF:ipr011053 IPRF:ipr011054 IPRF:ipr011761 IPRF:ipr011764 IPRF:ipr016185 PFD:pf00289 PFD:pf00364 PFD:pf00682 PFD:pf02436 PFD:pf02785 PFD:pf02786	N/A	N/A	N/A	N/A		88.6935	125.336	90.8826	101.637	11.8662	62.3412	108.899	90.8725	87.3708	13.5536	0.064098	0.93206	FALSE	151.262	131.713	155.779	146.251	7.38522	120.191	150.181	140.29	136.887	8.823	-0.09152	0.71452	FALSE	-0.086792	0.99934	FALSE	0.057874	0.79655	FALSE	81.9375	116.632	44.5685	81.0459	20.8076	119.504	122.237
gene-M431DRAFT_485860	Triha1_485860	Trire2_63092	C-catabolism;rbtA ortholog;pentose phosphate pathway	N/A	GO:0005975 KOG:KOG2517 KEGGEC:ec:2.7.1.47 IPRF:ipr000577 IPRF:ipr006003 PFD:pf00370	N/A	N/A	N/A	N/A		55.0543	85.9766	61.9691	67.6667	9.37005	38.8352	68.6214	65.6531	57.7032	9.47286	0.052951	0.95356	FALSE	119.367	120.841	132.299	124.169	4.08723	111.553	103.348	109.469	108.124	2.46227	-0.44354	0.052787	FALSE	-0.18803	0.9942	FALSE	-0.2044	0.34958	FALSE	55.8354	67.0334	88.3843	70.4177	9.54722	115.946	93.2558
gene-M431DRAFT_88110	Triha1_88110	Trire2_56631	C-catabolism;rpeA ortholog;pentose phosphate pathway	N/A	GO:0003824 GO:0004750 GO:0005975 GO:0008152 KOG:KOG3111 KEGGEC:ec:5.1.3.1 IPRF:ipr000056 IPRF:ipr011060 PFD:pf00834	N/A	N/A	N/A	N/A		112.135	162.366	136.008	136.836	14.5063	80.0035	136.723	118.604	111.777	16.7256	-0.0090742	0.99235	FALSE	95.134	92.2162	90.2027	92.5176	1.4315	85.5263	114.763	104.525	101.605	8.56521	1.0004	1.07e-07	↑wt_fruvswt_noC	0.14409	0.99934	FALSE	0.84559	2.11e-05	FALSE	156.077	165.056	131.869	151.001	9.91075	91.0695	105.201
gene-M431DRAFT_95521	Triha1_95521	Trire2_120267	C-catabolism;rpiA ortholog;pentose phosphate pathway	N/A	GO:0004751 GO:0009052 KOG:KOG3075 KEGGEC:ec:5.3.1.6 IPRF:ipr004788 PFD:pf06026	N/A	N/A	N/A	N/A		62.448	74.9565	65.3119	67.5721	3.78362	49.8091	63.4509	57.3773	56.8791	3.94591	0.054892	0.93483	FALSE	129.951	131.348	128.976	130.092	0.688412	124.256	129.926	129.998	128.06	1.90215	-0.5051	0.00051812	FALSE	-0.012019	0.99934	FALSE	-0.43968	0.0041942	FALSE	60.1618	64.9211	81.2529	68.7786	6.38669	114.494	120.982
gene-M431DRAFT_498824	Triha1_498824	Trire2_68585	C-catabolism;rpiB ortholog;pentose phosphate pathway	N/A	GO:0005975 KEGGEC:ec:5.3.1.6 IPRF:ipr003500 IPRF:ipr011860 PFD:pf02502	N/A	N/A	N/A	N/A		51.2847	82.4429	189.715	107.814	41.9267	66.8946	31.8949	51.7225	50.1707	10.1333	-0.72783	0.6649	FALSE	1.82263	0.656084	1.32335	1.26735	0.337914	0.801253	0.550392	2.19947	1.1837	0.513019	6.8483	4.67e-31	↑wt_fruvswt_noC	-0.11265	0.99934	FALSE	6.2317	5.48e-24	↑d_xyr1_2_fruvsd_xyr1_2_noC	0	0	0	0	0	1.12982	1.51958
gene-M431DRAFT_504023	Triha1_504023	Trire2_121019	C-catabolism;sdhA ortholog;tricarboxylic acid cycle	N/A	GO:0006099 GO:0006118 GO:0016491 GO:0016627 GO:0050660 TCDB:5.A.4.1.1 KOG:KOG2403 KEGGEC:ec:1.3.5.1 IPRF:ipr003952 IPRF:ipr003953 IPRF:ipr004112 IPRF:ipr011281 IPRF:ipr014006 IPRF:ipr015939 PFD:pf00890 PFD:pf02910	N/A	N/A	N/A	N/A		174.669	155.548	99.5956	143.271	22.5244	168.816	152.032	150.084	156.977	5.94614	0.46366	0.64537	FALSE	170.974	164.287	165.207	166.823	2.09246	151.494	167.624	178.374	165.831	7.81111	0.22171	0.49381	FALSE	0.0010538	0.99944	FALSE	0.68748	0.011273	FALSE	276.595	275.948	131.748	228.097	48.1747	152.431	155.231
gene-M431DRAFT_508647	Triha1_508647	Trire2_22707	C-catabolism;sdhB ortholog;tricarboxylic acid cycle	N/A	GO:0005506 GO:0005740 GO:0006099 GO:0006118 GO:0016021 GO:0020037 TCDB:3.A.8.1.1 KOG:KOG4097 KEGGEC:ec:1.3.5.1 IPRF:ipr007992 PFD:pf05328	N/A	N/A	N/A	N/A		118.404	144.108	94.4874	119	14.3273	91.5273	142.523	129.342	121.131	15.283	0.31447	0.667	FALSE	144.905	146.555	145.779	145.746	0.476767	129.373	150.625	160.994	146.997	9.30667	0.14269	0.55818	FALSE	0.021854	0.99934	FALSE	0.43538	0.012517	FALSE	150.409	151.654	101.951	134.671	16.364	120.4	140.718
gene-M431DRAFT_497892	Triha1_497892	Trire2_123026	C-catabolism;talA ortholog;pentose phosphate pathway	N/A	GO:0004801 GO:0005737 GO:0005975 GO:0006098 KOG:KOG2772 KEGGEC:ec:2.2.1.2 IPRF:ipr001585 IPRF:ipr004730 PFD:pf00923	N/A	N/A	N/A	N/A		829.741	925.931	705.842	820.505	63.702	966.58	945.886	933.157	948.541	9.73936	0.53729	0.46505	FALSE	693.406	680.091	667.227	680.241	7.55773	682.141	671.783	749.611	701.178	24.4002	0.7093	1.37e-05	FALSE	0.054452	0.99934	FALSE	1.193	1.95e-07	↑d_xyr1_2_fruvsd_xyr1_2_noC	1166.17	1320.84	641.45	1042.82	205.593	721.724	629.832
gene-M431DRAFT_358464	Triha1_358464	Trire2_22632	C-catabolism;tricarboxylic acid cycle	N/A	GO:0003994 GO:0006099 GO:0008152 GO:0051539 KOG:KOG0453 KEGGEC:ec:4.2.1.3 IPRF:ipr000573 IPRF:ipr001030 IPRF:ipr006248 IPRF:ipr015928 PFD:pf00330 PFD:pf00694	N/A	N/A	N/A	N/A		32.4825	28.3057	8.17834	22.9889	7.50278	39.7521	23.4105	28.4581	30.5402	4.83093	0.78336	0.62917	FALSE	21.251	18.2278	19.3534	19.6107	0.882158	15.9039	20.7279	20.3876	19.0065	1.55441	0.6636	0.23819	FALSE	-0.037026	0.99934	FALSE	1.4908	0.00017051	↑d_xyr1_2_fruvsd_xyr1_2_noC	51.987	61.5592	17.5498	43.6987	13.3632	16.8331	16.6377
gene-M431DRAFT_511348	Triha1_511348	Trire2_22910	C-catabolism;tricarboxylic acid cycle	N/A	GO:0003824 GO:0003878 GO:0004775 GO:0005488 GO:0008152 KOG:KOG1255 KEGGEC:ec:6.2.1.4 IPRF:ipr003781 IPRF:ipr005810 IPRF:ipr005811 IPRF:ipr016040 IPRF:ipr016102 IPRF:ipr017440 PFD:pf00549 PFD:pf02629	N/A	N/A	N/A	N/A		169.235	160.887	86.2611	138.794	26.3768	198.28	157.845	175.701	177.276	11.699	0.69745	0.53581	FALSE	121.274	108.723	112.192	114.063	3.74187	116.491	115.411	121.657	117.853	1.9273	0.7206	0.029803	FALSE	0.057287	0.99934	FALSE	1.3643	2.19e-06	↑d_xyr1_2_fruvsd_xyr1_2_noC	299.713	310.943	161.48	257.379	48.0586	113.199	122.56
gene-M431DRAFT_506960	Triha1_506960	Trire2_3653	C-catabolism;tricarboxylic acid cycle	N/A	GO:0004149 GO:0006099 GO:0008152 GO:0016746 GO:0045252 KOG:KOG0559 KEGGEC:ec:2.3.1.61 IPRF:ipr000089 IPRF:ipr001078 IPRF:ipr003016 IPRF:ipr006255 IPRF:ipr011053 PFD:pf00198 PFD:pf00364	N/A	N/A	N/A	N/A		171.311	121.343	100.236	130.963	21.0737	193.279	132.691	161.603	162.524	17.4962	0.65716	0.5683	FALSE	131.563	126.305	134.128	130.665	2.3026	148.731	132.079	125.169	135.326	6.99277	0.45248	0.14582	FALSE	0.062794	0.99934	FALSE	1.0514	0.0023992	↑d_xyr1_2_fruvsd_xyr1_2_noC	262.355	249.487	133.523	215.122	40.968	118.396	131.379
gene-M431DRAFT_510673	Triha1_510673	Trire2_50531	C-catabolism;tricarboxylic acid cycle	N/A	GO:0004591 GO:0006096 GO:0008152 GO:0016624 GO:0030976 KOG:KOG0450 KEGGEC:ec:1.2.4.2 IPRF:ipr001017 IPRF:ipr005475 IPRF:ipr011603 PFD:pf00676 PFD:pf02779	N/A	N/A	N/A	N/A		187.088	117.585	103.97	136.214	25.7386	194.82	128.06	156.075	159.652	19.3549	0.5757	0.63874	FALSE	189.294	173.186	181.311	181.263	4.65002	202.418	175.939	184.08	187.479	7.83059	0.039855	0.9236	FALSE	0.060677	0.99934	FALSE	0.56004	0.14033	FALSE	266.667	224.258	150.207	213.711	34.0304	154.234	171.954
gene-M431DRAFT_71098	Triha1_71098	Trire2_74983	C-catabolism;tricarboxylic acid cycle	N/A	GO:0004449 GO:0005739 GO:0006099 GO:0008152 GO:0016616 KOG:KOG0785 KEGGEC:ec:1.1.1.41 IPRF:ipr001804 IPRF:ipr004434 PFD:pf00180	N/A	N/A	N/A	N/A		344.104	297.15	122.612	254.622	67.3823	381.974	360.843	477.644	406.82	35.9334	0.99681	0.35344	FALSE	146.251	156.341	175.867	159.487	8.69265	269.083	143.29	145.659	186.011	41.5419	1.1135	0.00888	↑wt_fruvswt_noC	0.24067	0.99934	FALSE	1.876	4.3e-07	↑d_xyr1_2_fruvsd_xyr1_2_noC	533.225	332.269	399.471	421.655	59.0619	122.893	128.621
gene-M431DRAFT_507821	Triha1_507821	Trire2_79271	C-catabolism;tricarboxylic acid cycle	N/A	GO:0003824 GO:0004474 GO:0006097 KOG:KOG1261 KEGGEC:ec:2.3.3.9 IPRF:ipr001465 IPRF:ipr006252 IPRF:ipr011076 PFD:pf01274	N/A	N/A	N/A	N/A		56.3214	82.9606	138.47	92.584	24.1975	41.6218	81.9789	50.6307	58.0771	12.2306	-0.41009	0.7262	FALSE	175.835	173.754	243.64	197.743	22.9563	135.822	178.529	201.922	172.091	19.3509	-0.64453	0.14184	FALSE	-0.19168	0.99934	FALSE	-0.87	0.001363	FALSE	12.2897	16.1344	15.0997	14.5079	1.14863	145.213	171.254
gene-M431DRAFT_78682	Triha1_78682	Trire2_80881	C-catabolism;tricarboxylic acid cycle	N/A	GO:0003824 GO:0005524 GO:0008152 KOG:KOG2799 KEGGEC:ec:6.2.1.4 IPRF:ipr005809 IPRF:ipr005811 IPRF:ipr011761 IPRF:ipr013650 IPRF:ipr016102 PFD:pf00549 PFD:pf08442	N/A	N/A	N/A	N/A		245.54	222.964	113.409	193.971	40.8046	262.332	231.916	248.174	247.474	8.78719	0.68516	0.54289	FALSE	180.403	164.862	177.272	174.179	4.74553	174.302	166.039	178.387	172.91	3.63192	0.59355	0.10689	FALSE	0.00018372	0.99986	FALSE	1.2824	5.39e-07	↑d_xyr1_2_fruvsd_xyr1_2_noC	460.144	502.662	234.573	399.126	83.1872	168.632	178.497
gene-M431DRAFT_2203	Triha1_2203	Trire2_120635	C-catabolism;tktA ortholog;pentose phosphate pathway	N/A	GO:0003824 GO:0004802 GO:0008152 KOG:KOG0523 KEGGEC:ec:2.2.1.1 IPRF:ipr005474 IPRF:ipr005475 IPRF:ipr005476 IPRF:ipr005478 IPRF:ipr009014 PFD:pf00456 PFD:pf02779 PFD:pf02780	N/A	N/A	N/A	N/A		148.536	203.045	135.783	162.454	20.6264	174.75	177.049	145.623	165.808	10.114	0.36482	0.67533	FALSE	214.376	202.133	195.912	204.14	5.42395	176.126	204.586	222.656	201.123	13.5433	0.10307	0.67971	FALSE	-0.012526	0.99934	FALSE	0.48033	0.081464	FALSE	280.068	348.022	153.986	260.692	56.8452	197.529	182.895
gene-M431DRAFT_483092	Triha1_483092	Trire2_61553	C-catabolism;tktB ortholog;pentose phosphate pathway	N/A	GO:0003824 GO:0008152 GO:0016829 KEGGEC:ec:4.1.2.- IPRF:ipr005593 IPRF:ipr009014 PFD:pf03894	N/A	N/A	N/A	N/A		2.45514	2.98885	9.12969	4.85789	2.14145	1.46558	3.06506	3.16407	2.5649	0.550406	-0.67427	0.68087	FALSE	3.52639	2.39495	3.44498	3.12211	0.364339	3.65609	3.51598	4.47689	3.88299	0.299692	1.0977	0.075433	FALSE	0.31803	0.99934	FALSE	0.097645	0.7996	FALSE	0.720078	0.759346	1.03407	0.83783	0.0987705	4.46793	4.18917
gene-M431DRAFT_90416	Triha1_90416	Trire2_2211	C-catabolism;tktC ortholog;pentose phosphate pathway	N/A	GO:0003824 GO:0008152 KOG:KOG0523 KEGGEC:ec:2.2.1.1 IPRF:ipr005474 IPRF:ipr005475 IPRF:ipr005476 IPRF:ipr009014 PFD:pf00456 PFD:pf02779 PFD:pf02780	N/A	N/A	N/A	N/A		0.0525373	0.12816	0.0797149	0.086804	0.0221163	0.167439	0.0743183	0	0.0805859	0.0484371	0.30573	NA	FALSE	0.0457999	0	0	0.0152666	0.0152666	0	0.0235119	0	0.00783729	0.00783729	2.8851	0.12296	FALSE	-0.70321	0.99934	FALSE	3.9456	0.10237	FALSE	0	0	0.0270165	0.0090055	0.0090055	0.024132	0
gene-M431DRAFT_74460	Triha1_74460	Trire2_121789	C-catabolism;tpiA ortholog;glycolysis	N/A	GO:0004807 GO:0008152 KOG:KOG1643 KEGGEC:ec:5.3.1.1 IPRF:ipr000652 PFD:pf00121	N/A	N/A	N/A	N/A		524.759	557.017	228.898	436.891	104.413	1116.17	485.049	491.609	697.609	209.289	1.0932	0.46248	FALSE	307.407	285.663	278.276	290.448	8.74335	259.175	305.546	340.319	301.68	23.5038	1.0209	0.0077108	↑wt_fruvswt_noC	0.063448	0.99934	FALSE	2.056	6.05e-05	↑d_xyr1_2_fruvsd_xyr1_2_noC	1029.65	1167.15	446.685	881.162	220.835	335.406	250.127
gene-M431DRAFT_511619	Triha1_511619	Trire2_68606	C-catabolism;tpiB ortholog;glycolysis	N/A	GO:0004807 GO:0008152 KOG:KOG1643 KEGGEC:ec:5.3.1.1 IPRF:ipr000652 PFD:pf00121	N/A	N/A	N/A	N/A		7.30077	10.4689	15.9901	11.2533	2.53886	9.3072	5.68763	6.92201	7.30561	1.06234	-0.26166	0.84416	FALSE	2.76718	3.38671	2.8901	3.01467	0.189377	2.68845	3.57982	2.87181	3.0467	0.271768	2.3503	1.1e-09	↑wt_fruvswt_noC	0.033653	0.99934	FALSE	2.0542	1.63e-06	↑d_xyr1_2_fruvsd_xyr1_2_noC	0.912367	1.54627	1.56702	1.34188	0.214842	2.91606	3.80999
gene-M431DRAFT_291724	Triha1_291724	Trire2_48178	C-catabolism;ugmA ortholog;Galactofuranose biosynthesis	N/A	GO:0006118 GO:0016491 IPRF:ipr002937 PFD:pf01593	N/A	N/A	N/A	N/A		129.753	141.845	49.2678	106.955	29.0541	65.5273	105.018	112.576	94.3739	14.5874	0.10582	0.9367	FALSE	113.089	106.007	113.378	110.825	2.41016	117.48	108.228	107.768	111.159	3.16334	0.37854	0.42841	FALSE	0.015816	0.99934	FALSE	0.47201	0.023962	FALSE	147.741	157.818	122.931	142.83	10.366	80.8615	113.926
gene-M431DRAFT_492920	Triha1_492920	Trire2_43664	C-catabolism;upgA/galF ortholog;D-galactose-Leloir pathway	N/A	GO:0008152 GO:0016779 KOG:KOG2638 KEGGEC:ec:2.7.7.9 IPRF:ipr002618 IPRF:ipr016267 PFD:pf01704	N/A	N/A	N/A	N/A		298.891	413.527	287.409	333.276	40.2623	289.413	378.341	412.221	359.992	36.6196	0.4157	0.56587	FALSE	372.398	371.412	332.037	358.616	13.2923	329.877	347.534	412.413	363.274	25.0923	0.32731	0.13462	FALSE	0.028387	0.99934	FALSE	0.71389	0.00027479	FALSE	329.583	382.39	231.205	314.392	44.2994	318.495	315.603
gene-M431DRAFT_508280	Triha1_508280	Trire2_81271	C-catabolism;xdh1;pentose catabolic pathway/D-galactose-oxido reductive pathway	N/A	GO:0003824 GO:0005488 GO:0008152 GO:0008270 GO:0016491 GO:0016616 GO:0051287 KOG:KOG0024 KEGGEC:ec:1.1.1.14 IPRF:ipr002328 IPRF:ipr011032 IPRF:ipr011597 IPRF:ipr013149 IPRF:ipr013154 IPRF:ipr016040 PFD:pf00107 PFD:pf08240	N/A	N/A	N/A	N/A		6.79025	15.6024	17.3708	13.2545	3.27219	2.97854	8.71713	5.20304	5.6329	1.67047	-0.98662	0.3967	FALSE	103.266	100.305	82.5288	95.3665	6.47552	42.9544	63.6388	93.555	66.7161	14.6879	-2.412	1.37e-10	wt_fruvswt_noC↑	-0.50948	0.89734	FALSE	-2.896	1.19e-12	d_xyr1_2_fruvsd_xyr1_2_noC↑	38.1797	66.3767	35.053	46.5365	9.9611	81.8982	76.5145
gene-M431DRAFT_499653	Triha1_499653	Trire2_123288	C-catabolism;xki1;pentose catabolic pathway	N/A	GO:0005975 KOG:KOG2531 KEGGEC:ec:2.7.1.17 IPRF:ipr000577 PFD:pf00370 PFD:pf02782	N/A	N/A	N/A	N/A		15.2312	19.3207	16.6127	17.0549	1.20105	7.38694	9.64878	7.38169	8.13914	0.754823	-0.76329	0.10369	FALSE	14.8944	12.7179	14.4981	14.0368	0.669294	8.70079	8.68349	9.3353	8.90653	0.214448	0.71841	0.00014578	FALSE	-0.64828	0.0020988	FALSE	0.59987	0.0048198	FALSE	52.0042	51.043	39.1962	47.4145	4.1185	8.09122	9.61428
gene-M431DRAFT_83947	Triha1_83947	Trire2_107776	C-catabolism;xyl1;pentose catabolic pathway/D-galactose-oxido reductive pathway	N/A	GO:0016491 KOG:KOG1577 KEGGEC:ec:1.1.1.179 IPRF:ipr001395 PFD:pf00248	N/A	N/A	N/A	N/A		45.8878	72.6107	67.29	61.9295	8.16659	34.0933	49.6695	44.1035	42.6221	4.55706	-0.24213	0.74586	FALSE	119.5	103.033	106.833	109.789	4.97805	102.891	98.3115	96.8557	99.3527	1.81834	-0.39035	0.14083	FALSE	-0.13368	0.99934	FALSE	-0.50161	0.00050824	FALSE	1092.6	1222.19	764.186	1026.33	136.304	128.185	113.242
gene-M431DRAFT_509888	Triha1_509888	Trire2_102377	N/A	N/A	GO:0000785 GO:0003677 GO:0005634 GO:0006355 IPRF:ipr000116 IPRF:ipr000637 PFD:pf02178	N/A	N/A	N/A	N/A		78.7324	84.0101	34.7633	65.8352	15.6105	60.3619	70.8612	65.6894	65.6375	3.03101	0.31048	0.77648	FALSE	149.381	159.508	142.378	150.422	4.97249	136.785	135.152	126.728	132.889	3.11611	-0.75963	0.052568	FALSE	-0.1671	0.99934	FALSE	-0.27914	0.14515	FALSE	127.593	124.075	76.5404	109.403	16.4625	114.515	124.599
gene-M431DRAFT_90621	Triha1_90621	Trire2_102378	N/A	N/A	GO:0003777 GO:0005524 GO:0005875 GO:0007018 KOG:KOG0245 IPRF:ipr001752 PFD:pf00225	N/A	N/A	N/A	N/A		28.5483	30.4965	29.4741	29.5063	0.562624	11.3501	26.8899	19.5187	19.2529	4.48792	-0.3664	0.66286	FALSE	70.3677	67.0989	63.3094	66.9253	2.03941	54.2387	59.6427	65.649	59.8435	3.29542	-0.73866	1.91e-06	FALSE	-0.1518	0.99934	FALSE	-0.95438	0.00027716	FALSE	30.6231	34.992	32.7502	32.7884	1.26133	53.8227	52.5953
gene-M431DRAFT_468722	Triha1_468722	Trire2_102401	N/A	N/A	GO:0003677 GO:0003887 GO:0005634 GO:0006260 KOG:KOG2732 KEGGEC:ec:2.7.7.7 IPRF:ipr007185 PFD:pf04042	N/A	N/A	N/A	N/A		7.85562	9.21256	4.63941	7.23586	1.35603	5.49451	7.36227	7.14882	6.66853	0.590235	0.18445	0.84593	FALSE	11.676	12.1817	10.662	11.5066	0.446809	12.0797	12.0535	11.7289	11.954	0.112815	-0.23616	0.51055	FALSE	0.067113	0.99934	FALSE	-0.11731	0.55663	FALSE	10.4431	15.5732	8.30509	11.4405	2.15656	12.8645	11.3685
gene-M431DRAFT_7180	Triha1_7180	Trire2_102403	N/A	N/A	IPRF:ipr012485 PFD:pf07778	N/A	N/A	N/A	N/A		3.69813	4.17555	3.44686	3.77351	0.213703	2.18886	3.06405	2.82872	2.69387	0.261488	-0.19302	0.80124	FALSE	7.53006	6.76398	7.73992	7.34465	0.296589	6.82648	5.88712	6.7249	6.4795	0.297639	-0.52161	0.015776	FALSE	-0.17307	0.99934	FALSE	-0.54418	0.018321	FALSE	4.79952	4.87896	4.37392	4.68413	0.15679	7.37705	7.20371
gene-M431DRAFT_90152	Triha1_90152	Trire2_102416	N/A	N/A	GO:0003993 GO:0006810 GO:0006865 GO:0015171 GO:0016020 TCDB:2.A.3.4.6 KOG:KOG1289 IPRF:ipr000560 IPRF:ipr002293 IPRF:ipr004841 PFD:pf00324	N/A	N/A	N/A	N/A		9.00876	7.06003	4.52046	6.86308	1.2994	17.5208	9.80023	11.049	12.79	2.39269	1.2709	0.19862	FALSE	4.57604	3.822	4.2274	4.20848	0.21788	4.23634	5.39672	3.84314	4.49207	0.466353	1.1483	0.0010226	↑wt_fruvswt_noC	0.10447	0.99934	FALSE	2.3214	8.27e-08	↑d_xyr1_2_fruvsd_xyr1_2_noC	11.3594	11.2302	5.61751	9.40239	1.8928	4.10542	4.31971
gene-M431DRAFT_3559	Triha1_3559	Trire2_102441	N/A	0.999	GO:0005576 KOG:KOG3017 IPRF:ipr001283 IPRF:ipr014044 PFD:pf00188	N/A	N/A	N/A	N/A		0	0	0	0	0	0	0	0.107825	0.0359417	0.0359417	1.2611	NA	FALSE	0.386219	0.590859	0.275028	0.417369	0.0924933	0	0.892214	0.466073	0.452762	0.257646	-3.9108	0.060696	FALSE	0.15249	0.99934	FALSE	-2.7804	0.28187	FALSE	0	0.112403	0	0.0374677	0.0374677	0.508748	0.586505
gene-M431DRAFT_3562	Triha1_3562	Trire2_102444	N/A	N/A	KOG:KOG2476 IPRF:ipr006767 IPRF:ipr006768 PFD:pf04676 PFD:pf04677	N/A	N/A	N/A	N/A		6.70926	8.72887	2.26222	5.90012	1.9101	3.34106	6.16243	6.9398	5.4811	1.0933	0.1769	0.90579	FALSE	8.25543	8.94792	8.61924	8.60753	0.19999	8.27173	8.44475	7.79339	8.16996	0.194797	-0.12099	0.8446	FALSE	-0.062989	0.99934	FALSE	0.12626	0.7005	FALSE	12.1244	8.97214	4.09704	8.39786	2.33503	6.25985	7.67921
gene-M431DRAFT_3580	Triha1_3580	Trire2_102458	N/A	N/A	GO:0003676 GO:0004386 GO:0005524 GO:0006310 KOG:KOG0351 KEGGEC:ec:3.6.1.- IPRF:ipr001650 IPRF:ipr002464 IPRF:ipr004589 IPRF:ipr011545 IPRF:ipr014001 IPRF:ipr014021 PFD:pf00270 PFD:pf00271	N/A	N/A	N/A	N/A		6.06761	5.89808	3.38907	5.11825	0.865975	2.21388	4.32143	3.49707	3.34413	0.613183	-0.34737	0.7262	FALSE	9.92659	10.8346	9.52985	10.097	0.386166	10.289	9.35713	9.26585	9.63732	0.3269	-0.54151	0.08573	FALSE	-0.054847	0.99934	FALSE	-0.82908	9.35e-05	FALSE	6.34675	6.05255	5.42331	5.94087	0.272362	9.41353	8.63714
gene-M431DRAFT_506165	Triha1_506165	Trire2_102461	N/A	N/A	GO:0003676 GO:0003677 GO:0004386 GO:0005524 GO:0016787 KOG:KOG0354 KEGGEC:ec:3.6.1.- IPRF:ipr001650 IPRF:ipr002464 IPRF:ipr006935 IPRF:ipr014001 IPRF:ipr014021 PFD:pf00271 PFD:pf04851	N/A	N/A	N/A	N/A		3.5108	3.33971	2.25856	3.03635	0.39202	1.9975	3.00611	2.73139	2.57833	0.30105	0.049487	0.96108	FALSE	6.22359	6.73928	6.44411	6.46899	0.149386	5.15201	6.20582	6.44407	5.93397	0.396984	-0.64973	0.013138	FALSE	-0.11353	0.99934	FALSE	-0.48411	0.021261	FALSE	3.07616	2.22124	2.1453	2.4809	0.298435	5.76224	5.50986
gene-M431DRAFT_82172	Triha1_82172	Trire2_102464	N/A	N/A	GO:0005634 GO:0006355 GO:0030528 KOG:KOG0384 IPRF:ipr001092 IPRF:ipr011598 PFD:pf00010	N/A	N/A	N/A	N/A		23.1931	25.1629	20.5652	22.9738	1.33176	19.0691	21.7715	19.9225	20.2544	0.797545	0.13004	0.85277	FALSE	51.5148	60.7649	56.5066	56.2621	2.67305	49.2061	51.8139	52.2036	51.0746	0.940956	-0.85069	3.99e-07	FALSE	-0.12799	0.99934	FALSE	-0.59297	0.0015164	FALSE	40.7241	27.8812	21.5699	30.0584	5.63548	49.9857	58.0317
gene-M431DRAFT_81912	Triha1_81912	Trire2_102482	N/A	N/A	GO:0004672 GO:0004713 GO:0005524 GO:0006468 IPRF:ipr000719 IPRF:ipr008266 IPRF:ipr011009	N/A	N/A	N/A	N/A		63.9296	88.6624	93.4043	81.9988	9.13768	41.4248	87.05	73.7524	67.4091	13.5474	-0.020842	0.9832	FALSE	65.9863	58.4546	70.7346	65.0585	3.57516	62.4437	66.1658	61.5663	63.3919	1.40988	0.77444	0.0010613	FALSE	-0.02742	0.99934	FALSE	0.77766	0.0005956	FALSE	43.5597	43.7626	86.8463	58.0562	14.3952	58.3083	64.6348
gene-M431DRAFT_111413	Triha1_111413	Trire2_102492	N/A	N/A	GO:0003824 GO:0005488 GO:0008152 GO:0016491 KOG:KOG1208 KEGGEC:ec:1.1.1.- IPRF:ipr002198 IPRF:ipr002347 IPRF:ipr016040 PFD:pf00106	N/A	N/A	N/A	N/A		21.4962	5.74446	4.86238	10.701	5.40359	5.50831	2.95422	2.41869	3.62707	0.953238	-1.207	0.54367	FALSE	0.0941684	0.288128	0.178821	0.187039	0.0561419	0.469175	0.241712	0.113638	0.274842	0.103963	6.3353	1.47e-15	↑wt_fruvswt_noC	0.58894	0.99934	FALSE	4.5487	3.39e-10	↑d_xyr1_2_fruvsd_xyr1_2_noC	0.554433	0.0548126	1.22206	0.610435	0.338117	0.347322	0.095335
gene-M431DRAFT_518220	Triha1_518220	Trire2_102500	N/A	0.995	0	N/A	N/A	N/A	N/A		3.51556	3.52307	3.74833	3.59565	0.0763704	13.0212	2.50893	2.68247	6.07087	3.47553	1.231	0.5736	FALSE	0.828304	0.101375	0.707807	0.545829	0.224933	0.412685	0.255131	0.599737	0.422518	0.0996006	3.1169	1.11e-07	↑wt_fruvswt_noC	-0.39312	0.99934	FALSE	4.7681	5.36e-07	↑d_xyr1_2_fruvsd_xyr1_2_noC	6.63242	5.78557	4.88601	5.768	0.504222	2.6186	1.42556
gene-M431DRAFT_492960	Triha1_492960	Trire2_102512	N/A	N/A	GO:0000228 KOG:KOG1213 IPRF:ipr006909 IPRF:ipr006910 PFD:pf04824 PFD:pf04825	N/A	N/A	N/A	N/A		81.0198	83.8963	61.2148	75.377	7.12959	49.0879	68.808	57.2166	58.3709	5.72188	-0.074644	0.92112	FALSE	109.05	106.554	105.407	107.004	1.07563	98.0941	99.6135	96.1125	97.9401	1.01359	-0.065711	0.78958	FALSE	-0.11687	0.99934	FALSE	-0.022691	0.89542	FALSE	84.4034	77.0363	73.2778	78.2392	3.26752	87.1339	94.1634
gene-M431DRAFT_3693	Triha1_3693	Trire2_102554	N/A	N/A	GO:0016071 GO:1990904 KOG:KOG1784 IPRF:ipr001163 IPRF:ipr006649 IPRF:ipr010920 PFD:pf01423	N/A	N/A	N/A	N/A		69.3193	111.993	100.58	93.9641	12.7552	38.8328	97.3434	82.9714	73.0492	17.6041	-0.10765	0.91829	FALSE	79.7475	97.6017	87.3187	88.2226	5.17384	98.7144	93.9144	95.6381	96.089	1.40384	0.52789	0.048982	FALSE	0.13634	0.99934	FALSE	0.28194	0.39188	FALSE	76.0186	69.1954	62.7221	69.312	3.83883	88.3878	110.489
gene-M431DRAFT_480208	Triha1_480208	Trire2_102555	N/A	N/A	KOG:KOG2938 KEGGEC:ec:3.2.2.1 IPRF:ipr001910 PFD:pf01156	N/A	N/A	N/A	N/A		64.3251	61.5312	56.3709	60.7424	2.32982	40.2876	49.5915	44.6933	44.8575	2.68705	-0.13642	0.83557	FALSE	64.826	61.274	56.9632	61.0211	2.27334	59.5167	61.8711	65.8797	62.4225	1.85742	0.43742	0.017741	FALSE	0.042842	0.99934	FALSE	0.25811	0.15449	FALSE	106.439	88.9301	65.3037	86.8909	11.9184	76.5323	55.2687
gene-M431DRAFT_506524	Triha1_506524	Trire2_102559	N/A	N/A	GO:0016021 KOG:KOG2980 IPRF:ipr002610 PFD:pf01694	N/A	N/A	N/A	N/A		23.2743	19.3697	28.1787	23.6075	2.5484	56.5196	34.1601	38.8383	43.1727	6.80874	1.232	0.12191	FALSE	15.3315	17.409	15.9508	16.2304	0.615794	13.5205	15.6424	15.7422	14.9683	0.724508	0.99438	0.00012199	FALSE	-0.10505	0.99934	FALSE	2.3334	7.33e-10	↑d_xyr1_2_fruvsd_xyr1_2_noC	45.0059	50.1818	27.6282	40.9387	6.82086	20.0116	13.231
gene-M431DRAFT_480412	Triha1_480412	Trire2_102562	N/A	N/A	IPRF:ipr010296 IPRF:ipr012336 PFD:pf05988	N/A	N/A	N/A	N/A		0.162572	0.158632	0.164448	0.161884	0.00171367	0	0	0	0	0	-3.1453	NA	FALSE	0.566896	0.173454	0.403689	0.381347	0.114125	0.353056	0.873067	0.51308	0.579734	0.15377	-0.8125	0.54801	FALSE	0.6001	0.99934	FALSE	-4.5513	0.012497	FALSE	0	0.0824933	0	0.0274978	0.0274978	0.448047	2.00872
gene-M431DRAFT_385827	Triha1_385827	Trire2_102572	N/A	N/A	GO:0016853 KOG:KOG3258 KEGGEC:ec:5.2.1.8 IPRF:ipr000297 PFD:pf00639	N/A	N/A	N/A	N/A		47.3492	67.2491	48.7468	54.4484	6.41305	32.4166	54.9727	51.1145	46.1679	6.9653	0.046639	0.95574	FALSE	32.0127	37.8327	31.9629	33.9361	1.94836	33.7046	34.5634	33.3184	33.8621	0.367931	1.1178	2e-07	↑wt_fruvswt_noC	0.010575	0.99934	FALSE	1.1551	3.04e-10	↑d_xyr1_2_fruvsd_xyr1_2_noC	32.5115	39.0826	33.3306	34.9749	2.06741	27.5487	44.1101
gene-M431DRAFT_384808	Triha1_384808	Trire2_102579	N/A	N/A	GO:0005515 GO:0008270 KOG:KOG0978 IPRF:ipr001841 IPRF:ipr013956 PFD:pf00097 PFD:pf08647	N/A	N/A	N/A	N/A		21.6919	24.4494	17.4765	21.2059	2.02753	18.6333	20.5017	22.1861	20.4404	1.02606	0.26133	0.72747	FALSE	33.2852	37.8093	35.7514	35.6153	1.30775	32.2604	33.7902	32.8367	32.9624	0.446059	-0.30929	0.14625	FALSE	-0.099985	0.99934	FALSE	0.052559	0.82779	FALSE	28.5385	21.0454	19.2171	22.9337	2.85168	32.1165	36.1617
gene-M431DRAFT_493169	Triha1_493169	Trire2_102581	N/A	N/A	GO:0003684 GO:0005634 GO:0006289 GO:0036211 GO:0043161 KOG:KOG0011 IPRF:ipr000449 IPRF:ipr000626 IPRF:ipr004806 IPRF:ipr006636 IPRF:ipr009060 IPRF:ipr014761 IPRF:ipr015360 IPRF:ipr015940 PFD:pf00240 PFD:pf00627 PFD:pf09280	N/A	N/A	N/A	N/A		90.7029	103.998	122.297	105.666	9.15854	59.8658	96.4503	75.3184	77.2115	10.6034	-0.17298	0.80511	FALSE	154.976	141.839	140.445	145.753	4.62875	149.987	149.828	148.643	149.486	0.424079	-0.019096	0.94564	FALSE	0.046943	0.99934	FALSE	-0.24099	0.12156	FALSE	120.861	118.485	114.792	118.046	1.76555	133.997	139.814
gene-M431DRAFT_79837	Triha1_79837	Trire2_102582	N/A	0.998	0	N/A	N/A	N/A	N/A		27.624	27.5932	9.31422	21.5105	6.09814	22.8096	19.0547	25.7029	22.5224	1.92454	0.40374	0.76172	FALSE	29.4456	37.0624	32.4007	32.9696	2.21709	26.0149	28.2014	29.9787	28.065	1.1463	-0.1828	0.74003	FALSE	-0.22023	0.99934	FALSE	0.4458	0.14902	FALSE	54.0706	34.9431	21.8577	36.9571	9.35343	23.6532	20.0277
gene-M431DRAFT_506471	Triha1_506471	Trire2_102593	N/A	N/A	KOG:KOG4548	N/A	N/A	N/A	N/A		39.3028	33.8434	20.3629	31.1697	5.62854	40.7813	33.4897	37.7529	37.3413	2.11494	0.59707	0.5925	FALSE	21.8035	27.2893	23.8395	24.3107	1.60105	21.7641	20.9431	24.3404	22.3492	1.02343	0.80122	0.015221	FALSE	-0.10902	0.99934	FALSE	1.5109	1.4e-07	↑d_xyr1_2_fruvsd_xyr1_2_noC	96.6142	100.335	30.6076	75.8523	22.6478	19.494	22.7658
gene-M431DRAFT_79936	Triha1_79936	Trire2_102599	N/A	N/A	IPRF:ipr002767 IPRF:ipr016198 PFD:pf01910	N/A	N/A	N/A	N/A		46.8508	50.0923	45.2065	47.3832	1.43531	35.1229	42.1461	39.464	38.911	2.0462	0.019628	0.981	FALSE	31.8631	39.7057	37.1288	36.2325	2.30791	36.2602	36.5808	39.3249	37.3886	0.972543	0.8316	3.41e-05	FALSE	0.058104	0.99934	FALSE	0.79153	9.51e-05	FALSE	52.1867	47.5465	44.4256	48.0529	2.25471	41.0559	42.9615
gene-M431DRAFT_493192	Triha1_493192	Trire2_102603	N/A	N/A	KOG:KOG1705 IPRF:ipr005345 PFD:pf03660	N/A	N/A	N/A	N/A		57.6722	69.2608	66.1042	64.3458	3.45897	52.3861	61.9509	63.952	59.4297	3.56882	0.19147	0.77872	FALSE	88.2067	102.129	103.381	97.9056	4.8629	92.2668	92.7018	81.6729	88.8805	3.60598	-0.16333	0.45125	FALSE	-0.1271	0.99934	FALSE	0.15363	0.50093	FALSE	69.361	63.0308	48.434	60.2753	6.19622	77.1206	90.2029
gene-M431DRAFT_82190	Triha1_82190	Trire2_102607	N/A	N/A	0	N/A	N/A	N/A	N/A		63.2528	101.291	105.882	90.1418	13.5097	68.7327	112.484	104.506	95.2411	13.4528	0.36398	0.66935	FALSE	71.463	69.7232	68.1514	69.7792	0.956407	120.096	81.4605	66.9984	89.5184	15.8487	0.80779	0.0028606	FALSE	0.3749	0.99934	FALSE	0.79432	0.011061	FALSE	22.7072	31.8393	91.8929	48.8131	21.7006	106.122	87.8515
gene-M431DRAFT_385686	Triha1_385686	Trire2_102612	N/A	N/A	0	N/A	N/A	N/A	N/A		33.7742	33.6612	62.7595	43.3983	9.68064	92.6986	60.7104	72.7306	75.3799	9.32873	1.1485	0.21571	FALSE	64.3761	62.2646	69.4443	65.3617	2.13037	75.7276	60.564	58.0807	64.7908	5.51521	-0.13548	0.75441	FALSE	0.00070093	0.99986	FALSE	1.0102	0.0073262	↑d_xyr1_2_fruvsd_xyr1_2_noC	18.1492	34.0627	67.8163	40.0094	14.6427	71.418	60.2948
gene-M431DRAFT_388581	Triha1_388581	Trire2_102616	N/A	N/A	KOG:KOG1124 IPRF:ipr001440 IPRF:ipr013026 PFD:pf00515	N/A	N/A	N/A	N/A		60.0345	56.5133	50.0571	55.535	2.92147	31.639	50.5512	47.0305	43.0735	5.80692	-0.089768	0.89551	FALSE	129.386	117.416	125.169	123.991	3.50539	141.404	126.052	125.034	130.83	5.29498	-0.71473	4.52e-05	FALSE	0.089293	0.99934	FALSE	-0.89296	8.45e-08	FALSE	43.9762	51.7931	71.0799	55.6164	8.0543	113.599	131.612
gene-M431DRAFT_81097	Triha1_81097	Trire2_102617	N/A	0.975	KOG:KOG2890 IPRF:ipr013861 PFD:pf08551	N/A	N/A	N/A	N/A		37.7224	33.8982	62.1846	44.6017	8.86047	35.0721	47.1693	33.0052	38.4155	4.41735	0.073248	0.94959	FALSE	81.5053	79.4898	78.6862	79.8938	0.838488	89.3065	82.4657	79.5883	83.7868	2.88211	-0.38531	0.30064	FALSE	0.080113	0.99934	FALSE	-0.39585	0.076114	FALSE	44.4698	41.6808	60.9119	49.0208	5.99982	85.2175	96.0443
gene-M431DRAFT_80532	Triha1_80532	Trire2_102640	N/A	N/A	KOG:KOG0672 KEGGEC:ec:2.7.7.6 IPRF:ipr016264	N/A	N/A	N/A	N/A		37.6682	43.4879	20.084	33.7467	7.0349	23.3369	36.2535	39.4808	33.0238	4.9322	0.25738	0.80155	FALSE	36.8272	43.2693	38.2299	39.4422	1.95597	31.8803	39.0086	39.627	36.8387	2.48558	0.20767	0.603	FALSE	-0.08688	0.99934	FALSE	0.55589	0.015349	FALSE	47.3404	37.6559	23.0271	36.0078	7.06686	33.44	36.4756
gene-M431DRAFT_480488	Triha1_480488	Trire2_102641	N/A	N/A	0	N/A	N/A	N/A	N/A		7.71805	9.76056	6.36893	7.94918	0.985877	5.07061	5.55468	5.04205	5.22245	0.16632	-0.28866	0.74425	FALSE	13.6336	11.431	12.7346	12.5997	0.639415	9.64869	13.3617	15.1171	12.7091	1.61195	-0.23026	0.41916	FALSE	0.019534	0.99934	FALSE	-0.54037	0.085771	FALSE	11.5714	10.3577	10.5489	10.826	0.376786	10.6354	12.9511
gene-M431DRAFT_79892	Triha1_79892	Trire2_102650	N/A	N/A	KOG:KOG3267 IPRF:ipr001602 PFD:pf01894	N/A	N/A	N/A	N/A		44.6977	63.8199	52.6211	53.7129	5.54703	35.0099	51.0829	49.9058	45.3329	5.17266	0.050126	0.95027	FALSE	32.3613	38.1246	33.8615	34.7825	1.72628	35.9211	38.4247	43.4356	39.2605	2.20916	1.0649	3.71e-07	↑wt_fruvswt_noC	0.18698	0.99934	FALSE	0.9269	9.93e-07	FALSE	57.5486	67.914	49.6063	58.3563	5.30039	36.5383	36.4396
gene-M431DRAFT_506336	Triha1_506336	Trire2_102652	N/A	N/A	GO:0003676 GO:0008270 KOG:KOG2992 KEGGEC:ec:2.7.1.150 IPRF:ipr001878 PFD:pf00098	N/A	N/A	N/A	N/A		13.9522	21.313	11.1445	15.4699	3.0319	25.7087	20.0995	23.6058	23.138	1.63606	0.93746	0.25717	FALSE	12.2468	13.0895	13.7386	13.025	0.431842	15.8812	15.4162	13.5136	14.937	0.724239	0.67655	0.025043	FALSE	0.20922	0.99934	FALSE	1.4044	5.02e-06	↑d_xyr1_2_fruvsd_xyr1_2_noC	25.9777	22.8503	10.292	19.7067	4.79312	14.0107	15.0736
gene-M431DRAFT_381901	Triha1_381901	Trire2_102655	N/A	N/A	GO:0003824 GO:0004114 GO:0007165 KOG:KOG3689 KEGGEC:ec:3.1.4.17 IPRF:ipr002073 IPRF:ipr003607 PFD:pf00233	N/A	N/A	N/A	N/A		32.3269	44.9388	22.0921	33.1192	6.60717	29.2418	39.7545	37.8155	35.6039	3.22993	0.41142	0.64875	FALSE	58.6594	59.568	57.2593	58.4956	0.671477	52.0976	59.9321	50.7111	54.2469	2.87063	-0.39259	0.22206	FALSE	-0.098391	0.99934	FALSE	0.11844	0.5122	FALSE	49.7856	27.2658	40.5385	39.1966	6.53542	42.309	54.9191
gene-M431DRAFT_81982	Triha1_81982	Trire2_102659	N/A	N/A	GO:0005525 GO:0005622 GO:0006886 GO:0007264 GO:0015031 KOG:KOG0072 IPRF:ipr001806 IPRF:ipr003579 IPRF:ipr005225 IPRF:ipr006687 IPRF:ipr006688 IPRF:ipr006689 PFD:pf00025	N/A	N/A	N/A	N/A		101.359	106.416	76.3168	94.6971	9.30542	67.99	100.297	99.586	89.2911	10.6525	0.20293	0.77675	FALSE	163.657	187.307	184.674	178.546	7.48313	163.507	170.359	167.279	167.048	1.98135	-0.47468	0.028896	FALSE	-0.084454	0.99934	FALSE	-0.18596	0.27411	FALSE	116.119	129.9	138.814	128.277	6.60164	148.275	184.604
gene-M431DRAFT_382298	Triha1_382298	Trire2_102668	N/A	N/A	IPRF:ipr013898 PFD:pf08589	N/A	N/A	N/A	N/A		54.7898	58.9621	72.1282	61.96	5.22479	44.0738	71.0726	55.7533	56.9665	7.81746	0.15667	0.82858	FALSE	62.8002	68.7412	72.7843	68.1086	2.89944	75.8965	69.4227	66.949	70.7561	2.66755	0.31104	0.19822	FALSE	0.067176	0.99934	FALSE	0.39871	0.022268	FALSE	72.85	68.9322	55.8859	65.8894	5.12801	57.4794	67.5581
gene-M431DRAFT_3747	Triha1_3747	Trire2_102672	N/A	N/A	KOG:KOG2162	N/A	N/A	N/A	N/A		14.9241	17.8521	16.0086	16.2616	0.854637	14.4859	16.2209	15.2187	15.3085	0.502835	0.22727	0.73743	FALSE	26.2639	25.9809	27.3719	26.5389	0.424421	26.1149	26.0047	25.1655	25.7617	0.299779	-0.2663	0.10333	FALSE	-0.032139	0.99934	FALSE	-0.0085657	0.97437	FALSE	18.4502	13.3806	12.6767	14.8358	1.81855	21.9955	24.732
gene-M431DRAFT_81201	Triha1_81201	Trire2_102673	N/A	N/A	GO:0003676 GO:0005622 GO:0008270 KOG:KOG4173 IPRF:ipr007087 IPRF:ipr015880	N/A	N/A	N/A	N/A		36.4055	48.323	53.7472	46.1585	5.12176	31.003	41.4907	33.5042	35.3327	3.16257	-0.085847	0.91571	FALSE	75.8086	80.515	78.566	78.2966	1.36529	63.2969	77.1088	77.2175	72.5411	4.62219	-0.31974	0.20402	FALSE	-0.099941	0.99934	FALSE	-0.30862	0.12906	FALSE	27.461	44.7242	42.0653	38.0835	5.36642	69.3259	78.4388
gene-M431DRAFT_81765	Triha1_81765	Trire2_102676	N/A	N/A	GO:0003677 GO:0003899 GO:0006351 GO:0046983 KOG:KOG3438 KEGGEC:ec:2.7.7.6 IPRF:ipr008193 IPRF:ipr009025 IPRF:ipr011261 PFD:pf01193	N/A	N/A	N/A	N/A		28.9015	32.2811	10.9475	24.0434	6.62022	27.0453	27.3717	29.2136	27.8768	0.674991	0.54116	0.6789	FALSE	13.7233	25.1936	30.1317	23.0162	4.86019	19.2301	21.4653	20.8303	20.5085	0.664997	0.49603	0.38822	FALSE	-0.15307	0.99934	FALSE	1.1898	8.61e-07	↑d_xyr1_2_fruvsd_xyr1_2_noC	50.499	37.1938	9.10702	32.2666	12.2002	21.8055	21.8169
gene-M431DRAFT_80562	Triha1_80562	Trire2_102694	N/A	N/A	GO:0005488 KOG:KOG1525 IPRF:ipr000357 IPRF:ipr016024 PFD:pf02985	N/A	N/A	N/A	N/A		16.5627	17.7404	12.4822	15.5951	1.59316	9.75139	14.7134	12.8747	12.4465	1.44832	-0.037292	0.96379	FALSE	25.1961	24.4161	24.1533	24.5885	0.313146	26.3178	23.8438	23.303	24.4882	0.928021	-0.21829	0.34391	FALSE	0.0057217	0.99934	FALSE	-0.2603	0.12229	FALSE	22.2325	23.0574	23.991	23.0937	0.507962	24.0081	24.6268
gene-M431DRAFT_81396	Triha1_81396	Trire2_102700	N/A	N/A	GO:0000166 GO:0004812 GO:0004820 GO:0005524 GO:0005737 GO:0006412 GO:0006418 GO:0006426 KOG:KOG2298 KEGGEC:ec:6.1.1.14 IPRF:ipr002314 IPRF:ipr002315 IPRF:ipr004154 IPRF:ipr006195 PFD:pf00587 PFD:pf03129	N/A	N/A	N/A	N/A		103.655	114.224	56.5223	91.467	17.7367	83.7248	95.95	96.9944	92.2231	4.2598	0.32713	0.7351	FALSE	101.303	105.693	99.6551	102.217	1.80195	97.5003	103.704	100.133	100.446	1.79759	0.27327	0.4467	FALSE	-0.014379	0.99934	FALSE	0.61741	0.00040687	FALSE	186.925	219.999	75.3634	160.762	43.7539	83.5108	88.8383
gene-M431DRAFT_383662	Triha1_383662	Trire2_102711	N/A	N/A	GO:0004672 GO:0004674 GO:0004713 GO:0005524 GO:0006468 KOG:KOG1152 KEGGEC:ec:2.7.11.- IPRF:ipr000719 IPRF:ipr001245 IPRF:ipr002290 IPRF:ipr008271 IPRF:ipr011009 IPRF:ipr017442 PFD:pf00069	N/A	N/A	N/A	N/A		26.7208	22.7193	19.8485	23.0962	1.9928	45.1841	17.9833	16.3964	26.5213	9.34265	0.61817	0.69304	FALSE	44.7773	50.1464	44.1971	46.3736	1.89381	41.1039	43.419	44.8854	43.1361	1.10074	-0.55925	0.012239	FALSE	-0.093381	0.99934	FALSE	0.15677	0.82198	FALSE	24.4842	23.0227	17.906	21.8043	1.99426	41.5987	43.1294
gene-M431DRAFT_506422	Triha1_506422	Trire2_102723	N/A	N/A	GO:0005096 GO:0005622 GO:0043087 KOG:KOG1091 IPRF:ipr000195	N/A	N/A	N/A	N/A		12.1821	17.3368	16.0891	15.2027	1.55265	3.80925	12.0086	9.62182	8.47989	2.43484	-0.60489	0.58134	FALSE	22.6223	20.7714	22.5256	21.9731	0.601489	26.0064	25.1401	23.6	24.9155	0.70367	-0.093648	0.71327	FALSE	0.19176	0.99934	FALSE	-0.89369	0.01316	FALSE	7.88066	9.91371	10.5905	9.46162	0.814262	21.6856	26.3917
gene-M431DRAFT_506446	Triha1_506446	Trire2_102735	N/A	0.988	KOG:KOG4157 KEGGEC:ec:3.2.1.73 IPRF:ipr002889 IPRF:ipr013994 PFD:pf01822	N/A	N/A	N/A	N/A		59.0357	59.6796	31.9633	50.2262	9.13334	31.5746	61.092	61.1716	51.2794	9.85242	0.2964	0.76655	FALSE	5.04791	4.22328	4.71796	4.66305	0.239628	4.10164	5.08157	3.90243	4.36188	0.364411	3.8644	4.34e-39	↑wt_fruvswt_noC	-0.086427	0.99934	FALSE	4.2499	4.39e-66	↑d_xyr1_2_fruvsd_xyr1_2_noC	19.5969	20.7513	27.2875	22.5452	2.39445	3.36624	4.53152
gene-M431DRAFT_81433	Triha1_81433	Trire2_102737	N/A	N/A	KOG:KOG2510	N/A	N/A	N/A	N/A		27.8982	33.329	45.0196	35.4156	5.05143	11.0816	31.9032	27.3585	23.4477	6.32075	-0.36091	0.73917	FALSE	49.176	52.8534	57.4583	53.1626	2.3959	56.4552	52.0278	52.7593	53.7474	1.37023	-0.13819	0.67579	FALSE	0.027498	0.99934	FALSE	-0.53061	0.13778	FALSE	20.072	17.851	26.631	21.518	2.63567	46.4855	62.2405
gene-M431DRAFT_493163	Triha1_493163	Trire2_102738	N/A	0.994	KOG:KOG4157	N/A	N/A	N/A	N/A		8.28925	10.2943	6.86035	8.48129	0.995927	5.60389	7.91198	6.06452	6.5268	0.70524	-0.07917	0.93057	FALSE	15.9853	16.7234	14.8034	15.8373	0.559165	19.4199	15.783	15.8551	17.0193	1.20048	-0.464	0.058609	FALSE	0.11624	0.99934	FALSE	-0.66085	0.0059915	FALSE	16.0384	17.3345	19.3756	17.5829	0.971312	18.276	16.4937
gene-M431DRAFT_81960	Triha1_81960	Trire2_102743	N/A	N/A	0	N/A	N/A	N/A	N/A		44.7777	58.9071	53.3455	52.3434	4.10948	23.4162	35.6069	22.8489	27.2907	4.16131	-0.64643	0.27308	FALSE	64.7268	64.6723	65.5444	64.9812	0.282057	57.9734	61.78	53.6333	57.7956	2.35345	0.12693	0.52542	FALSE	-0.15802	0.99934	FALSE	-0.36303	0.11565	FALSE	16.9699	22.9906	38.0762	26.0122	6.27739	51.86	63.9076
gene-M431DRAFT_112315	Triha1_112315	Trire2_102744	N/A	N/A	GO:0000162 GO:0004049 GO:0009058 GO:0016833 KOG:KOG1223 KEGGEC:ec:4.1.3.27 IPRF:ipr005256 IPRF:ipr005801 IPRF:ipr006805 IPRF:ipr015890 PFD:pf00425 PFD:pf04715	N/A	N/A	N/A	N/A		22.0082	21.5024	10.1425	17.8844	3.87367	19.258	17.042	16.1586	17.4862	0.92188	0.30633	0.78715	FALSE	22.223	21.1543	22.6006	21.9926	0.433105	16.4852	20.9661	21.186	19.5458	1.53161	0.13767	0.75095	FALSE	-0.1611	0.99934	FALSE	0.60801	0.04659	FALSE	35.2982	43.3765	14.2742	30.9829	8.67375	16.1588	21.2234
gene-M431DRAFT_506644	Triha1_506644	Trire2_102766	N/A	N/A	GO:0016491 TCDB:8.A.5.1.1 KOG:KOG1577 KEGGEC:ec:1.1.1.21 IPRF:ipr001395 PFD:pf00248	N/A	N/A	N/A	N/A		17.9405	20.1204	22.0066	20.0225	1.17481	14.9578	20.1741	19.4993	18.2104	1.63793	0.15633	0.81845	FALSE	10.6113	11.194	12.4059	11.4038	0.528579	13.1185	14.4723	11.8019	13.1309	0.770902	1.2564	4.14e-10	↑wt_fruvswt_noC	0.21479	0.99934	FALSE	1.1964	9.02e-11	↑d_xyr1_2_fruvsd_xyr1_2_noC	12.1222	13.5975	18.2177	14.6458	1.83602	11.7246	12.0255
gene-M431DRAFT_41100	Triha1_41100	Trire2_102769	N/A	N/A	GO:0036211 IPRF:ipr000626	N/A	N/A	N/A	N/A		33.1445	56.072	54.6443	47.9536	7.41602	26.9799	42.6232	31.5333	33.7122	4.64538	-0.21605	0.80081	FALSE	77.3008	65.674	67.9617	70.3122	3.5562	59.71	67.9046	64.6418	64.0855	2.38185	-0.11649	0.73583	FALSE	-0.12464	0.99934	FALSE	-0.21111	0.2952	FALSE	50.7041	81.5798	55.2271	62.5037	9.62701	64.456	74.6494
gene-M431DRAFT_15418	Triha1_15418	Trire2_102773	N/A	N/A	0	N/A	N/A	N/A	N/A		0.657818	0.481406	1.41399	0.851071	0.286029	0.78619	0.0775449	0.320199	0.394644	0.207927	-0.70747	NA	FALSE	2.15047	3.9479	3.06272	3.0537	0.518891	2.05357	1.61915	1.38405	1.68559	0.196108	-1.3843	0.029696	wt_fruvswt_noC↑	-0.83904	0.96951	FALSE	-1.267	0.20276	FALSE	0.0844086	0.250345	0	0.111585	0.0735347	3.62588	2.90282
gene-M431DRAFT_506588	Triha1_506588	Trire2_102776	N/A	N/A	0	N/A	N/A	N/A	N/A		5.83547	6.5931	4.23292	5.55383	0.695727	4.364	4.3084	3.13946	3.93729	0.399237	-0.16689	0.87789	FALSE	11.513	16.1796	12.9332	13.5419	1.38108	11.2554	11.4426	15.3473	12.6818	1.33386	-0.84631	0.0027388	FALSE	-0.082258	0.99934	FALSE	-0.93255	0.0055763	FALSE	6.46319	4.4416	7.5415	6.14876	0.908569	12.0266	12.5027
gene-M431DRAFT_3932	Triha1_3932	Trire2_102794	N/A	N/A	GO:0003676 KOG:KOG0111 IPRF:ipr000504 PFD:pf00076	N/A	N/A	N/A	N/A		21.1006	29.7675	24.0441	24.9707	2.54446	12.2884	24.5741	18.9331	18.5985	3.55051	-0.15141	0.85699	FALSE	30.3623	40.4148	35.5617	35.4462	2.90248	33.2636	41.1855	40.2504	38.2332	2.49939	-0.066438	0.82892	FALSE	0.12274	0.99934	FALSE	-0.33924	0.19851	FALSE	37.0574	30.5729	21.4399	29.6901	4.52996	36.4332	40.9471
gene-M431DRAFT_506568	Triha1_506568	Trire2_102799	N/A	N/A	0	N/A	N/A	N/A	N/A		13.4847	20.1839	21.4977	18.3888	2.4812	6.86141	16.5031	14.0622	12.4756	2.89416	-0.30455	0.75377	FALSE	25.9456	24.5375	24.7792	25.0874	0.434729	24.4511	26.3265	26.8569	25.8782	0.729761	-0.0085655	0.97991	FALSE	0.054612	0.99934	FALSE	-0.36994	0.22079	FALSE	11.9609	15.4565	15.2151	14.2108	1.12711	23.8537	25.3812
gene-M431DRAFT_3910	Triha1_3910	Trire2_102813	N/A	N/A	GO:0005622 GO:0007165 KOG:KOG0971 KEGGEC:ec:2.7.1.37 IPRF:ipr000938 IPRF:ipr011072 PFD:pf01302	N/A	N/A	N/A	N/A		12.0996	15.5188	11.7439	13.1208	1.20342	4.99301	11.6216	9.58672	8.73379	1.96047	-0.32964	0.70387	FALSE	23.6932	24.0877	23.6423	23.8077	0.14075	25.7145	23.8756	20.8075	23.4659	1.43125	-0.4229	0.016217	FALSE	-0.0086805	0.99934	FALSE	-0.74471	0.0073221	FALSE	12.7795	13.3439	12.5448	12.8894	0.237153	18.954	22.7522
gene-M431DRAFT_3907	Triha1_3907	Trire2_102816	N/A	N/A	GO:0003677 GO:0003700 GO:0005634 GO:0006351 GO:0006355 GO:0008270 IPRF:ipr001138 IPRF:ipr007219 PFD:pf00172 PFD:pf04082	N/A	N/A	N/A	N/A		60.0759	54.3419	48.9597	54.4592	3.2095	30.1277	45.2908	39.5346	38.3177	4.4193	-0.22533	0.73405	FALSE	60.3214	52.443	60.3218	57.6954	2.62621	57.1264	62.3818	63.5426	61.0169	1.97393	0.36161	0.086187	FALSE	0.090102	0.99934	FALSE	0.046577	0.78212	FALSE	35.2581	28.2212	53.6701	39.0498	7.58713	63.912	65.7782
gene-M431DRAFT_80146	Triha1_80146	Trire2_102820	N/A	0.999	GO:0005507 GO:0016491 TCDB:9.A.10.1.1 CAZY:AA1_2 KOG:KOG1263 KEGGEC:ec:1.-.-.- IPRF:ipr001117 IPRF:ipr002355 IPRF:ipr008972 IPRF:ipr011706 IPRF:ipr011707 PFD:pf00394 PFD:pf07731 PFD:pf07732	N/A	AA1_2	N/A	N/A		155.088	169.957	104.299	143.114	19.8769	573.534	233.394	408.731	405.22	98.2059	1.9014	0.011446	↑d_xyr1_2_fruvswt_fru	13.5041	15.1717	15.1257	14.6005	0.548356	12.0896	15.1377	14.9912	14.0728	0.992512	3.7301	1.17e-58	↑wt_fruvswt_noC	-0.042094	0.99934	FALSE	5.6786	1.83e-35	↑d_xyr1_2_fruvsd_xyr1_2_noC	116.342	119.962	52.0267	96.1103	22.0665	32.0189	28.7847
gene-M431DRAFT_80822	Triha1_80822	Trire2_102855	N/A	N/A	GO:0008152 GO:0008168 KOG:KOG1331 IPRF:ipr013216 PFD:pf08241	N/A	N/A	N/A	N/A		7.62729	12.0417	8.49547	9.38815	1.35023	5.55366	10.8298	10.2619	8.88181	1.67213	0.19873	0.83325	FALSE	15.6891	15.4527	16.4569	15.8662	0.303116	15.0752	16.185	15.9577	15.7393	0.338487	-0.32339	0.25829	FALSE	-0.001741	0.99944	FALSE	-0.12241	0.68862	FALSE	8.09355	12.5241	4.49513	8.37091	2.32189	14.3287	17.7743
gene-M431DRAFT_506657	Triha1_506657	Trire2_102863	N/A	N/A	GO:0005634 KOG:KOG1337 IPRF:ipr001214 PFD:pf00856	N/A	N/A	N/A	N/A		1.74087	3.07208	1.31135	2.04143	0.53003	0.865685	2.27049	1.29812	1.4781	0.415396	-0.19655	0.89025	FALSE	7.87872	9.80071	8.79893	8.82612	0.554999	6.75685	9.44851	8.29975	8.16837	0.779787	-1.6844	1.5e-06	wt_fruvswt_noC↑	-0.098064	0.99934	FALSE	-1.7746	1.93e-07	d_xyr1_2_fruvsd_xyr1_2_noC↑	0.874515	1.16529	1.21902	1.08627	0.107009	6.83944	10.7876
gene-M431DRAFT_81712	Triha1_81712	Trire2_102870	N/A	N/A	KOG:KOG1862 KEGGEC:ec:3.2.1.3 IPRF:ipr003169 PFD:pf02213	N/A	N/A	N/A	N/A		28.416	22.3627	15.0035	21.9274	3.87795	20.3805	20.2046	21.6093	20.7315	0.44184	0.23494	0.81324	FALSE	55.6947	50.6902	53.7545	53.3798	1.45678	50.9314	47.8138	53.6921	50.8124	1.69797	-0.83912	0.0068556	FALSE	-0.060408	0.99934	FALSE	-0.54083	0.021142	FALSE	42.0034	31.0331	15.1223	29.3863	7.80347	50.4469	47.9985
gene-M431DRAFT_391115	Triha1_391115	Trire2_102890	N/A	N/A	IPRF:ipr003848 PFD:pf02698	N/A	N/A	N/A	N/A		10.1611	13.557	6.50258	10.0735	2.0369	5.06687	9.90839	10.2284	8.40123	1.66974	0.015119	0.99192	FALSE	10.0029	9.2187	7.20895	8.81019	0.832013	10.4329	12.3738	12.5074	11.7713	0.670355	0.62326	0.098004	FALSE	0.4298	0.92438	FALSE	0.2141	0.51042	FALSE	6.52801	9.68062	15.7822	10.6636	2.71629	9.39809	13.6651
gene-M431DRAFT_391323	Triha1_391323	Trire2_102901	N/A	N/A	0	N/A	N/A	N/A	N/A		2.67023	3.37436	3.01099	3.01853	0.203298	1.67414	3.50894	2.38644	2.52317	0.534055	0.012111	0.99275	FALSE	5.11353	4.15668	6.41316	5.22779	0.653889	4.80073	5.25018	6.30895	5.45328	0.447072	-0.35594	0.29879	FALSE	0.065095	0.99934	FALSE	-0.41041	0.22156	FALSE	4.76317	3.86492	1.66576	3.43128	0.920056	6.07228	7.30172
gene-M431DRAFT_506734	Triha1_506734	Trire2_102908	N/A	1	0	N/A	N/A	N/A	N/A		1439.93	1051.15	760.675	1083.92	196.768	1812.36	951.535	1426.76	1396.89	248.947	0.73345	0.58126	FALSE	263.853	357.222	337.078	319.384	28.3683	271.464	319.464	312.778	301.235	15.01	2.2115	7.37e-13	↑wt_fruvswt_noC	-0.073544	0.99934	FALSE	3.0238	1.88e-14	↑d_xyr1_2_fruvsd_xyr1_2_noC	206.071	178.867	282.224	222.387	30.9319	255.098	251.043
gene-M431DRAFT_65826	Triha1_65826	Trire2_102920	N/A	N/A	GO:0003676 GO:0005622 GO:0008270 KOG:KOG2992 IPRF:ipr007087 IPRF:ipr015880	N/A	N/A	N/A	N/A		17.9625	22.5219	29.7963	23.4269	3.44599	3.85604	19.0461	12.3223	11.7415	4.39459	-0.79374	0.56982	FALSE	25.6791	20.9521	22.109	22.9134	1.42258	49.0641	26.7818	18.7986	31.5482	9.0561	0.47692	0.12736	FALSE	0.47893	0.99934	FALSE	-0.80015	0.19532	FALSE	6.0667	5.61988	13.1614	8.28267	2.44278	32.3188	27.5578
gene-M431DRAFT_493527	Triha1_493527	Trire2_102941	N/A	N/A	KOG:KOG0917 KEGGEC:ec:6.3.2.- IPRF:ipr006745 PFD:pf04652	N/A	N/A	N/A	N/A		23.5566	34.5552	53.1227	37.0782	8.62774	32.3268	26.9154	21.4515	26.8979	3.13943	-0.11689	0.93057	FALSE	45.0047	38.0078	38.6053	40.5392	2.23936	36.6875	47.7569	46.4723	43.6389	3.49545	0.31771	0.45406	FALSE	0.11439	0.99934	FALSE	0.08185	0.8486	FALSE	33.6602	43.6065	29.1374	35.468	4.27356	46.1247	46.5346
gene-M431DRAFT_480669	Triha1_480669	Trire2_102953	N/A	N/A	GO:0005215 GO:0006810 GO:0016021 KOG:KOG0255 IPRF:ipr007114 IPRF:ipr011701 IPRF:ipr016196 PFD:pf07690	N/A	N/A	N/A	N/A		7.11046	8.73574	3.23662	6.36094	1.6311	4.25761	7.65043	7.07947	6.32917	1.04881	0.27513	0.81653	FALSE	1.2679	1.55176	1.17708	1.33225	0.112844	0.631705	0.867853	1.02003	0.839863	0.11297	2.6874	1.46e-10	↑wt_fruvswt_noC	-0.64956	0.99934	FALSE	3.6165	2.78e-32	↑d_xyr1_2_fruvsd_xyr1_2_noC	6.30375	2.55842	10.371	6.41107	2.25594	1.12827	1.25508
gene-M431DRAFT_493549	Triha1_493549	Trire2_102957	N/A	N/A	KOG:KOG0143 IPRF:ipr005123 PFD:pf03171	N/A	N/A	N/A	N/A		0.361247	0.805696	1.25285	0.806598	0.257384	0.328948	0.438012	0.40192	0.389627	0.0320787	-0.75169	NA	FALSE	1.93451	1.76195	1.3669	1.68779	0.168	1.23281	2.17097	2.38878	1.93085	0.354641	-0.62288	0.33388	FALSE	0.20644	0.99934	FALSE	-1.5858	0.0065885	d_xyr1_2_fruvsd_xyr1_2_noC↑	0.0529758	0.0523731	0.159228	0.0881923	0.0355183	1.043	2.45949
gene-M431DRAFT_4165	Triha1_4165	Trire2_102966	N/A	N/A	0	N/A	N/A	N/A	N/A		15.8156	17.0517	23.4045	18.7573	2.35086	13.3792	20.9915	14.9216	16.4307	2.32343	0.089852	0.92671	FALSE	9.78737	10.937	9.13122	9.95186	0.527728	10.1767	10.2237	10.1677	10.1894	0.0173438	1.3644	2.28e-06	↑wt_fruvswt_noC	0.048084	0.99934	FALSE	1.4057	4.63e-10	↑d_xyr1_2_fruvsd_xyr1_2_noC	122.465	104.923	100.909	109.432	6.61873	15.2467	14.9922
gene-M431DRAFT_112722	Triha1_112722	Trire2_102973	N/A	N/A	GO:0005488 KOG:KOG3854 IPRF:ipr016024	N/A	N/A	N/A	N/A		5.36808	4.4769	3.7221	4.52236	0.475696	1.82294	4.32683	4.2522	3.46733	0.822472	-0.1386	0.89359	FALSE	7.36749	7.43091	8.21807	7.67216	0.273568	7.59249	7.72042	7.24005	7.51765	0.143631	-0.31663	0.22651	FALSE	-0.018683	0.99934	FALSE	-0.43472	0.17471	FALSE	3.78669	3.25005	5.01129	4.01601	0.521194	6.46568	6.41405
gene-M431DRAFT_493571	Triha1_493571	Trire2_102976	N/A	N/A	GO:0003677 GO:0003899 GO:0006351 KOG:KOG3507 KEGGEC:ec:2.7.7.6 IPRF:ipr006591 PFD:pf03604	N/A	N/A	N/A	N/A		152.938	165.402	88.8459	135.729	23.7159	104.879	156.732	155.571	139.061	17.0942	0.32485	0.7262	FALSE	149.63	174.541	174.01	166.06	8.21681	176.349	178.42	151.676	168.815	8.5904	0.14511	0.68841	FALSE	0.03634	0.99934	FALSE	0.43657	0.022724	FALSE	147.517	145.358	107.134	133.336	13.116	138.976	196.197
gene-M431DRAFT_139997	Triha1_139997	Trire2_102980	N/A	N/A	GO:0019787 GO:0043687 GO:0051246 TCDB:3.A.20.1.1 KOG:KOG0417 KEGGEC:ec:6.3.2.19 IPRF:ipr000608 IPRF:ipr016135 PFD:pf00179	N/A	N/A	N/A	N/A		39.0174	47.9466	55.7477	47.5706	4.8333	21.8261	44.8446	34.3637	33.6781	6.65368	-0.23698	0.77169	FALSE	86.7883	79.7454	86.0868	84.2068	2.23987	89.7644	90.0897	92.6109	90.8217	0.89955	-0.38004	0.1174	FALSE	0.11905	0.99934	FALSE	-0.73836	0.00048727	FALSE	23.9689	21.6545	32.0399	25.8877	3.14778	79.8644	96.0418
gene-M431DRAFT_493587	Triha1_493587	Trire2_102989	N/A	N/A	KOG:KOG2002 IPRF:ipr001680 IPRF:ipr011046 PFD:pf00400	N/A	N/A	N/A	N/A		4.65687	5.91483	4.97375	5.18182	0.377748	1.35427	4.12181	2.48205	2.65271	0.803463	-0.72328	0.46505	FALSE	13.8573	14.7114	13.5232	14.0307	0.35378	11.667	12.8072	13.4108	12.6283	0.511284	-0.99745	4.01e-08	FALSE	-0.14069	0.99934	FALSE	-1.5799	1.51e-06	d_xyr1_2_fruvsd_xyr1_2_noC↑	6.67655	4.30359	2.56865	4.51626	1.19061	11.9978	14.4193
gene-M431DRAFT_551378	Triha1_551378	Trire2_102996	N/A	N/A	0	N/A	N/A	N/A	N/A		0	0.128785	0.0667531	0.0651794	0.0371854	0	0.062234	0	0.0207447	0.0207447	-1.1276	NA	FALSE	0	0	0	0	0	0	0	0	0	0	2.955	NA	FALSE	NA	NA	FALSE	1.6761	NA	FALSE	0	0.133944	0	0.0446479	0.0446479	0.363746	0
gene-M431DRAFT_394960	Triha1_394960	Trire2_102998	N/A	N/A	KEGGEC:ec:3.2.-.- IPRF:ipr005502 PFD:pf03747	N/A	N/A	N/A	N/A		45.061	24.4984	29.6293	33.0629	6.1792	16.7529	53.4204	55.146	41.7731	12.52	0.54897	0.68087	FALSE	7.80824	10.8109	9.27429	9.29781	0.86687	16.7478	10.8955	6.36666	11.3367	3.00488	2.29	7.08e-12	↑wt_fruvswt_noC	0.30488	0.99934	FALSE	2.5373	4.27e-07	↑d_xyr1_2_fruvsd_xyr1_2_noC	8.37797	8.0019	17.2145	11.1981	3.01014	7.94241	9.52259
gene-M431DRAFT_20899	Triha1_20899	Trire2_103006	N/A	N/A	0	N/A	N/A	N/A	N/A		1.27683	0.622944	0.75341	0.884396	0.1998	0.226074	0.602062	0.621509	0.483215	0.128693	-0.61728	NA	FALSE	0.927576	2.27049	1.05685	1.41831	0.427724	0.462146	0.380945	0.447744	0.430278	0.0250145	-0.21132	0.82034	FALSE	-1.6982	0.87978	FALSE	0.87255	0.41484	FALSE	0.873803	0.863862	0.656592	0.798086	0.0708049	0.586489	1.22079
gene-M431DRAFT_493633	Triha1_493633	Trire2_103012	N/A	N/A	GO:0006118 GO:0016491 KEGGEC:ec:1.-.-.- IPRF:ipr003819 PFD:pf02668	N/A	N/A	N/A	N/A		2.2707	1.96388	3.81075	2.68178	0.571392	0.932018	1.60605	1.10528	1.21445	0.202086	-0.8725	0.51753	FALSE	3.37415	5.7814	2.43479	3.86345	0.99658	2.35354	3.51051	2.44307	2.76904	0.371633	-0.066523	0.91977	FALSE	-0.45896	0.99934	FALSE	-0.47799	0.28106	FALSE	0.317855	0.890343	2.49457	1.23426	0.651469	4.55128	4.0536
gene-M431DRAFT_80963	Triha1_80963	Trire2_103015	N/A	N/A	GO:0010181 GO:0016491 KOG:KOG0134 KEGGEC:ec:1.6.99.1 IPRF:ipr001155 PFD:pf00724	N/A	N/A	N/A	N/A		6.45313	2.2013	2.12279	3.59241	1.43054	16.665	1.73169	3.11558	7.17076	4.7639	1.4801	0.56587	FALSE	0.457365	0.279881	0.39083	0.376025	0.0517672	0.113936	0.140876	0.110386	0.121733	0.00962636	3.7086	1.81e-08	↑wt_fruvswt_noC	-1.6189	0.99934	FALSE	6.8245	2.52e-10	↑d_xyr1_2_fruvsd_xyr1_2_noC	3.50066	11.1812	1.51083	5.39755	2.9483	0.144591	0.416727
gene-M431DRAFT_4214	Triha1_4214	Trire2_103023	N/A	N/A	0	N/A	N/A	N/A	N/A		53.7269	81.7172	42.7474	59.3972	11.6014	17.9306	62.2103	52.5548	44.2319	13.4428	-0.1849	0.88624	FALSE	60.8768	68.4577	60.4669	63.2671	2.59797	49.2453	60.4278	58.6895	56.1208	3.47422	0.33721	0.29384	FALSE	-0.16095	0.99934	FALSE	0.31409	0.4901	FALSE	38.2229	54.7862	43.5956	45.5349	4.87874	55.9851	63.4503
gene-M431DRAFT_112882	Triha1_112882	Trire2_103032	N/A	N/A	GO:0003735 GO:0003824 GO:0005488 GO:0005622 GO:0005840 GO:0006412 GO:0008152 GO:0031177 GO:0048037 KOG:KOG1178 KEGGEC:ec:1.2.1.31 IPRF:ipr000873 IPRF:ipr001865 IPRF:ipr006162 IPRF:ipr006163 IPRF:ipr009081 IPRF:ipr013120 IPRF:ipr016040 PFD:pf00501 PFD:pf00550 PFD:pf07993	N/A	N/A	N/A	N/A		13.2075	14.5229	41.1815	22.9706	9.11337	22.9874	28.4514	34.2492	28.5627	3.25148	0.59982	0.68007	FALSE	2.25015	1.91344	2.23357	2.13239	0.109578	2.74813	1.71021	1.48112	1.97982	0.389807	3.8899	2.04e-15	↑wt_fruvswt_noC	-0.09624	0.99934	FALSE	4.5783	2.31e-48	↑d_xyr1_2_fruvsd_xyr1_2_noC	15.9838	12.349	21.4785	16.6038	2.65362	3.94176	2.5295
gene-M431DRAFT_551452	Triha1_551452	Trire2_103033	N/A	0.998	CAZY:PL7_4 IPRF:ipr008985 IPRF:ipr014895 PFD:pf08787	N/A	PL7_4	N/A	N/A		1.11775	0.969477	0.439695	0.842308	0.205807	0.131939	0.936979	0.967244	0.678721	0.273531	-0.084769	NA	FALSE	0.812009	0.463776	0.308392	0.528059	0.148892	0.202284	0.889288	0.326633	0.472735	0.211347	1.1101	0.15953	FALSE	-0.13981	0.99934	FALSE	1.1656	0.27171	FALSE	0.0637446	0.126039	0.191596	0.127126	0.0369115	0.855697	0.60285
gene-M431DRAFT_506924	Triha1_506924	Trire2_103039	N/A	0.997	GO:0006508 GO:0008236 MERCO:S51.UPW IPRF:ipr005320 PFD:pf03575	N/A	N/A	N/A	N/A		0.10751	0.262261	0.2175	0.195757	0.0459766	0	0.101388	0.0523314	0.0512398	0.0292733	-1.6661	NA	FALSE	0	0.114706	0	0.0382353	0.0382353	0	0	0.0565504	0.0188501	0.0188501	2.932	0.10819	FALSE	-0.91819	0.99934	FALSE	2.0218	0.53074	FALSE	0.827715	0.545533	1.49271	0.955318	0.280771	0	0
gene-M431DRAFT_506926	Triha1_506926	Trire2_103041	N/A	N/A	GO:0008152 GO:0016811 KEGGEC:ec:3.5.1.49 IPRF:ipr004304 PFD:pf03069	N/A	N/A	N/A	N/A		28.3887	22.266	22.5357	24.3968	1.99748	82.9258	29.4376	42.5277	51.6304	16.0975	1.4907	0.15843	FALSE	20.2551	17.1179	15.8945	17.7558	1.29858	16.5637	17.6713	19.7643	17.9998	0.938403	0.90642	0.00030487	FALSE	0.028518	0.99934	FALSE	2.3725	7.89e-06	↑d_xyr1_2_fruvsd_xyr1_2_noC	45.7821	43.3209	28.855	39.3193	5.28019	26.5761	18.1583
gene-M431DRAFT_487249	Triha1_487249	Trire2_103050	N/A	1	IPRF:ipr008258 PFD:pf01464	N/A	N/A	N/A	N/A		0	0	0	0	0	0	0	0	0	0	NA	NA	FALSE	1.1331	0.396223	0.537923	0.689081	0.225745	1.41136	1.08028	0.976696	1.15611	0.131079	-4.9071	0.0057435	FALSE	0.74043	0.99934	FALSE	-5.3567	0.00058547	d_xyr1_2_fruvsd_xyr1_2_noC↑	0.190609	0	0	0.0635363	0.0635363	0.51174	0.737444
gene-M431DRAFT_557412	Triha1_557412	Trire2_103061	N/A	N/A	0	N/A	N/A	N/A	N/A		0.728449	0.686284	0.508174	0.640969	0.0675042	0.453648	0.805411	1.10042	0.786492	0.186946	0.56942	0.68089	FALSE	0.218977	0.0536005	0.083165	0.118581	0.0509184	0.0818256	0.224828	0.449229	0.251961	0.106924	2.8488	1.97e-05	FALSE	1.0723	0.99934	FALSE	2.3488	0.00065077	FALSE	1.21191	0.637299	2.40257	1.41726	0.519831	0.207682	0.22169
gene-M431DRAFT_154834	Triha1_154834	Trire2_103080	N/A	N/A	0	N/A	N/A	N/A	N/A		8.30361	8.37547	9.28022	8.6531	0.314246	2.51095	8.41733	6.17631	5.70153	1.72147	-0.37591	0.73075	FALSE	17.7309	17.0552	18.7141	17.8334	0.481632	20.4642	17.7036	17.798	18.6553	0.904866	-0.59807	0.0022825	FALSE	0.075658	0.99934	FALSE	-1.0514	0.0048801	d_xyr1_2_fruvsd_xyr1_2_noC↑	10.4394	8.96346	14.0734	11.1587	1.51834	16.6278	20.5031
gene-M431DRAFT_98967	Triha1_98967	Trire2_103103	N/A	N/A	GO:0008080 GO:0008152 KOG:KOG3234 IPRF:ipr000182 IPRF:ipr016181 PFD:pf00583	N/A	N/A	N/A	N/A		1.09651	3.01527	3.02497	2.37891	0.641209	0.423592	2.25615	1.55268	1.41081	0.533748	-0.51214	0.7864	FALSE	0.608295	1.06355	0.990102	0.887314	0.141112	1.62359	1.69521	1.46813	1.59564	0.0670246	1.8639	0.0042327	↑wt_fruvswt_noC	0.86681	0.99934	FALSE	0.48702	0.50974	FALSE	0.102327	0.404651	0.717644	0.408207	0.177636	2.10622	1.14369
gene-M431DRAFT_513432	Triha1_513432	Trire2_103108	N/A	N/A	IPRF:ipr008775 PFD:pf05721	N/A	N/A	N/A	N/A		0.71875	0.70133	3.32908	1.58305	0.873028	0.562627	1.07024	0.405098	0.679323	0.20068	-0.96542	0.65775	FALSE	22.5238	20.6648	18.4738	20.5541	1.17045	20.1684	12.5955	13.9684	15.5775	2.32944	-3.2329	2.01e-07	wt_fruvswt_noC↑	-0.38663	0.98925	FALSE	-3.815	2.43e-20	d_xyr1_2_fruvsd_xyr1_2_noC↑	0.660151	0.691032	1.47843	0.943203	0.26776	26.203	19.0302
gene-M431DRAFT_509379	Triha1_509379	Trire2_103113	N/A	N/A	GO:0003824 GO:0005488 GO:0008152 GO:0016491 KOG:KOG1611 KEGGEC:ec:1.-.-.- IPRF:ipr002198 IPRF:ipr002347 IPRF:ipr016040 PFD:pf00106	N/A	N/A	N/A	N/A		16.217	19.8381	11.1572	15.7374	2.51742	11.8444	13.2694	12.363	12.4922	0.416409	-0.014645	0.99005	FALSE	7.64039	7.5062	7.25434	7.46698	0.113156	7.89818	7.68446	9.72187	8.43484	0.646467	1.5093	4.07e-08	↑wt_fruvswt_noC	0.18469	0.99934	FALSE	1.3079	1.07e-07	↑d_xyr1_2_fruvsd_xyr1_2_noC	8.5072	8.89448	15.4523	10.9513	2.25327	8.98257	7.78766
gene-M431DRAFT_118424	Triha1_118424	Trire2_103114	N/A	N/A	0	N/A	N/A	N/A	N/A		69.9227	33.9528	68.2231	57.3662	11.717	144.412	68.0697	96.532	103.005	22.2746	1.2106	0.31454	FALSE	0.959934	0.469939	0.59243	0.674101	0.147226	0.119567	0.837747	0.984646	0.64732	0.267262	6.863	4.16e-50	↑wt_fruvswt_noC	-0.057412	0.99934	FALSE	8.1352	2.39e-37	↑d_xyr1_2_fruvsd_xyr1_2_noC	18.3683	17.9917	44.2805	26.8802	8.70086	0.910422	0.971825
gene-M431DRAFT_555948	Triha1_555948	Trire2_103119	N/A	N/A	GO:0004237 GO:0006508 GO:0008239 KOG:KOG4127 MERCO:M19.A01 KEGGEC:ec:3.4.13.19 IPRF:ipr008257 PFD:pf01244	N/A	N/A	N/A	N/A		0.049754	0.0970963	0.0503279	0.0657261	0.015686	0	0.187683	0.0484363	0.0787065	0.0562537	0.46503	NA	FALSE	0	0	0	0	0	0	0	0.0523413	0.0174471	0.0174471	3.3978	0.2284	FALSE	1.1092	0.99934	FALSE	2.7198	0.34489	FALSE	0	0.100986	0.153512	0.0848324	0.045045	0	0.131733
gene-M431DRAFT_483185	Triha1_483185	Trire2_103121	N/A	N/A	0	N/A	N/A	N/A	N/A		0	0.0919436	0	0.0306479	0.0306479	0	0	0	0	0	-0.66241	NA	FALSE	0	0	0	0	0	0	0	0	0	0	1.5247	NA	FALSE	NA	NA	FALSE	NA	NA	FALSE	0	0.0956266	0	0.0318755	0.0318755	0	0
gene-M431DRAFT_496341	Triha1_496341	Trire2_103127	N/A	N/A	KOG:KOG4456	N/A	N/A	N/A	N/A		10.6036	10.314	5.66649	8.86136	1.59962	3.57779	8.93058	6.6546	6.38766	1.55097	-0.22284	0.83875	FALSE	9.62165	8.92967	6.78952	8.44694	0.852449	8.72585	8.38649	7.71728	8.27654	0.296295	0.50646	0.17819	FALSE	-0.017433	0.99934	FALSE	0.30701	0.34591	FALSE	10.166	7.54625	13.066	10.2594	1.59409	7.1986	8.06341
gene-M431DRAFT_89146	Triha1_89146	Trire2_103135	N/A	1	0	N/A	N/A	N/A	N/A		6.31323	24.9651	32.2664	21.1816	7.72717	8.82484	11.2807	18.5998	12.9018	2.9359	-0.41094	0.80532	FALSE	605.833	554.285	762.928	641.015	62.7465	467.053	945.598	544.256	652.302	148.332	-4.4836	5.95e-18	wt_fruvswt_noC↑	0.030675	0.99934	FALSE	-4.9318	8.2e-37	d_xyr1_2_fruvsd_xyr1_2_noC↑	2.04654	2.52907	7.85991	4.14517	1.86258	325.09	991.927
gene-M431DRAFT_496346	Triha1_496346	Trire2_103136	N/A	0.994	GO:0006118 GO:0010181 GO:0016491 KOG:KOG0538 KEGGEC:ec:1.1.2.3 IPRF:ipr000262 IPRF:ipr008259 IPRF:ipr012133 PFD:pf01070	N/A	N/A	N/A	N/A		0.93712	0.336887	0.947929	0.740645	0.201903	3.45823	1.48843	0.960318	1.96899	0.760066	1.8012	0.28513	FALSE	0.687952	0.31574	0.734841	0.579511	0.132578	0.642672	0.529752	0.207548	0.459991	0.130362	0.80323	0.31556	FALSE	-0.33237	0.99934	FALSE	2.9428	0.00023975	↑d_xyr1_2_fruvsd_xyr1_2_noC	1.36702	3.65398	0.304358	1.77512	0.988248	0.770276	0.217648
gene-M431DRAFT_89028	Triha1_89028	Trire2_103138	N/A	N/A	GO:0003700 GO:0005634 GO:0006355 GO:0008270 IPRF:ipr001138 PFD:pf00172	N/A	N/A	N/A	N/A		17.0204	17.8446	16.0445	16.9698	0.520264	18.0432	17.2806	14.4543	16.5927	1.09161	0.29666	0.72747	FALSE	16.3214	13.4458	16.0663	15.2778	0.918967	19.779	16.4335	16.0768	17.4298	1.17914	0.59237	0.002521	FALSE	0.1999	0.99934	FALSE	0.68852	0.021694	FALSE	13.0853	10.2904	14.5626	12.6461	1.25269	18.5968	17.8979
gene-M431DRAFT_6617	Triha1_6617	Trire2_103143	N/A	N/A	0	N/A	N/A	N/A	N/A		5.80504	8.01019	3.97398	5.92974	1.16682	3.30153	3.48376	2.68294	3.15608	0.242345	-0.58317	0.61614	FALSE	12.626	13.3256	13.347	13.0995	0.236858	10.1236	10.7066	9.86977	10.2333	0.247713	-0.71186	0.025418	FALSE	-0.34445	0.89973	FALSE	-0.95844	0.00097945	FALSE	2.88923	3.33242	5.8497	4.02379	0.92188	9.75	11.4369
gene-M431DRAFT_531912	Triha1_531912	Trire2_103145	N/A	0.998	0	N/A	N/A	N/A	N/A		0	0	0	0	0	0	0	0	0	0	NA	NA	FALSE	0	0	0	0	0	0	0	0	0	0	NA	NA	FALSE	NA	NA	FALSE	NA	NA	FALSE	0	0	0	0	0	0	0.139295
gene-M431DRAFT_145803	Triha1_145803	Trire2_103147	N/A	0.966	GO:0004497 GO:0005506 GO:0006118 GO:0016712 GO:0020037 KOG:KOG0157 KEGGEC:ec:1.14.14.1 IPRF:ipr001128 IPRF:ipr002403 IPRF:ipr002974 PFD:pf00067	N/A	N/A	N/A	N/A		87.1463	142.936	452.701	227.594	113.7	33.7899	143.466	78.9976	85.4179	31.8232	-1.2176	0.49901	FALSE	234.504	212.353	210.682	219.179	7.67724	226.32	249.058	261.835	245.737	10.3859	0.51522	0.4649	FALSE	0.17441	0.99934	FALSE	-0.88817	0.04342	FALSE	22.3012	21.8251	48.6033	30.9099	8.84779	265.493	279.842
gene-M431DRAFT_483216	Triha1_483216	Trire2_103149	N/A	N/A	GO:0000166 GO:0005524 GO:0017111 KOG:KOG0742 IPRF:ipr003593 IPRF:ipr003959 PFD:pf00004	N/A	N/A	N/A	N/A		9.78717	13.2983	13.3972	12.1609	1.18719	4.7374	9.82837	7.08907	7.21828	1.47106	-0.48754	0.55296	FALSE	15.2733	13.1152	11.239	13.2092	1.16553	16.3581	13.8427	16.5687	15.5898	0.875682	0.31974	0.24721	FALSE	0.24968	0.99934	FALSE	-0.41974	0.097754	FALSE	2.606	5.4578	8.93213	5.66531	1.82914	17.706	16.3469
gene-M431DRAFT_521280	Triha1_521280	Trire2_103157	N/A	N/A	0	N/A	N/A	N/A	N/A		20.558	23.9781	27.9491	24.1617	2.13561	9.6146	25.3222	14.7621	16.5663	4.62324	-0.30235	0.75618	FALSE	7.26269	5.11579	7.04455	6.47434	0.682188	10.8034	9.17343	9.26872	9.74851	0.528156	2.3401	4.39e-19	↑wt_fruvswt_noC	0.59484	0.52759	FALSE	1.4379	6.96e-06	↑d_xyr1_2_fruvsd_xyr1_2_noC	5.10663	4.31863	27.6157	12.347	7.63773	11.0121	10.4736
gene-M431DRAFT_147461	Triha1_147461	Trire2_103158	N/A	N/A	GO:0003677 GO:0003700 GO:0005634 GO:0006351 GO:0006355 GO:0008270 IPRF:ipr001138 IPRF:ipr007219 PFD:pf00172 PFD:pf04082	N/A	N/A	N/A	N/A		1.4847	1.19576	1.16808	1.28285	0.10124	1.67741	0.888984	0.619447	1.06195	0.317417	0.10663	0.95372	FALSE	0.862865	0.75432	0.936305	0.851163	0.0528595	1.04917	1.68747	0.892517	1.20972	0.243119	1.0337	0.0033222	↑wt_fruvswt_noC	0.51838	0.99934	FALSE	0.63373	0.35299	FALSE	0.290301	0.454415	0.751364	0.498693	0.134926	1.08249	1.53912
gene-M431DRAFT_89390	Triha1_89390	Trire2_103162	N/A	0.993	KOG:KOG0115 IPRF:ipr008972	N/A	N/A	N/A	N/A		47.6397	57.3694	51.6565	52.2219	2.82291	35.9826	51.4467	56.0496	47.8263	6.06909	0.16338	0.80417	FALSE	6.93861	9.6078	6.58802	7.71148	0.953548	6.18226	7.07203	7.70092	6.98507	0.440549	3.2055	2.53e-47	↑wt_fruvswt_noC	-0.12643	0.99934	FALSE	3.4948	5.73e-63	↑d_xyr1_2_fruvsd_xyr1_2_noC	12.5837	12.3226	27.2466	17.3843	4.93171	6.29786	8.10133
gene-M431DRAFT_88590	Triha1_88590	Trire2_103177	N/A	N/A	KOG:KOG0867 IPRF:ipr004046 IPRF:ipr010987 IPRF:ipr012336 PFD:pf00043	N/A	N/A	N/A	N/A		4.18942	6.47249	3.79632	4.81941	0.834293	2.1326	4.93857	2.71898	3.26339	0.854527	-0.28969	0.81066	FALSE	1.82609	2.04867	1.30036	1.72504	0.221848	4.83336	1.953	1.10182	2.6294	1.12905	1.923	2.9e-06	↑wt_fruvswt_noC	0.62901	0.99934	FALSE	0.99292	0.16063	FALSE	0.53757	0.797182	1.07717	0.803975	0.155808	2.72614	3.23524
gene-M431DRAFT_496402	Triha1_496402	Trire2_103179	N/A	N/A	0	N/A	N/A	N/A	N/A		86.0666	168.043	82.3122	112.141	27.9722	28.7565	116.177	100.675	81.8695	26.9309	-0.2156	0.87911	FALSE	38.501	43.7231	29.0642	37.0961	4.28957	56.2366	51.4563	60.1265	55.9398	2.50727	2.0169	3.47e-09	↑wt_fruvswt_noC	0.60551	0.095121	FALSE	1.1944	0.0076671	↑d_xyr1_2_fruvsd_xyr1_2_noC	2.06465	3.23184	20.0822	8.45957	5.82109	41.9582	55.9152
gene-M431DRAFT_20183	Triha1_20183	Trire2_103209	N/A	N/A	0	N/A	N/A	N/A	N/A		9.1658	11.4835	9.87912	10.1761	0.685339	6.80667	10.4901	8.23	8.50893	1.07243	0.031218	0.96667	FALSE	12.1601	12.3903	10.5145	11.6883	0.590647	12.6099	11.9872	12.4977	12.3649	0.191603	0.2395	0.25983	FALSE	0.092859	0.99934	FALSE	0.17723	0.35087	FALSE	11.3273	15.9397	8.07681	11.7813	2.28114	10.9545	13.8422
gene-M431DRAFT_499695	Triha1_499695	Trire2_103215	N/A	0.755	GO:0004497 GO:0005506 GO:0006118 GO:0016712 GO:0020037 KOG:KOG0157 KEGGEC:ec:1.14.14.1 IPRF:ipr001128 IPRF:ipr002401 IPRF:ipr002974 PFD:pf00067	N/A	N/A	N/A	N/A		17.5664	25.2923	43.9885	28.9491	7.84348	6.35228	18.7245	13.0348	12.7039	3.5754	-0.95742	0.40703	FALSE	133.758	111.69	134.222	126.557	7.43452	139.516	137.281	134.566	137.121	1.43109	-1.6784	1.86e-05	wt_fruvswt_noC↑	0.12621	0.99934	FALSE	-2.7674	4.61e-20	d_xyr1_2_fruvsd_xyr1_2_noC↑	11.5419	10.3073	17.1838	13.011	2.11662	135.514	155.943
gene-M431DRAFT_509956	Triha1_509956	Trire2_103222	N/A	N/A	GO:0003735 GO:0005622 GO:0005840 GO:0006412 KOG:KOG3506 IPRF:ipr001209 PFD:pf00253	N/A	N/A	N/A	N/A		627.223	777.628	273.83	559.56	149.317	485.919	634.154	777.479	632.517	84.1701	0.48271	0.68803	FALSE	293.611	403.21	395.609	364.144	35.3343	256.63	322.687	314.949	298.089	20.8494	1.048	0.013354	↑wt_fruvswt_noC	-0.27826	0.99453	FALSE	1.8118	6.75e-17	↑d_xyr1_2_fruvsd_xyr1_2_noC	1281.56	1285.38	426.946	997.96	285.509	231.838	308.785
gene-M431DRAFT_469719	Triha1_469719	Trire2_103230	N/A	N/A	GO:0003677 GO:0005634 GO:0006351 GO:0008270 IPRF:ipr007219 PFD:pf04082	N/A	N/A	N/A	N/A		25.1832	30.4037	14.4004	23.3291	4.71185	18.1379	28.4611	26.4228	24.3406	3.15666	0.35199	0.72109	FALSE	58.2221	63.4617	71.7605	64.4814	3.94131	48.5011	54.0698	55.5477	52.7062	2.14538	-1.0349	0.0012825	wt_fruvswt_noC↑	-0.2804	0.78426	FALSE	-0.40079	0.014061	FALSE	9.94872	10.9822	13.7118	11.5476	1.1225	40.8262	56.7275
gene-M431DRAFT_497024	Triha1_497024	Trire2_103236	N/A	1	0	N/A	N/A	N/A	N/A		87.2563	101.99	160.624	116.624	22.4076	61.5611	90.331	86.5736	79.4886	9.02911	-0.27082	0.771	FALSE	70.0891	69.4099	82.1205	73.8732	4.12832	61.1517	69.38	66.4154	65.649	2.406	1.1096	0.00058327	↑wt_fruvswt_noC	-0.16025	0.99934	FALSE	0.99488	3.48e-12	FALSE	71.4165	75.1017	192.682	113.067	39.8219	55.3854	70.4408
gene-M431DRAFT_7261	Triha1_7261	Trire2_103273	N/A	N/A	KOG:KOG1063 IPRF:ipr001680 IPRF:ipr011046 PFD:pf00400	N/A	N/A	N/A	N/A		18.6878	21.3187	16.5404	18.849	1.38172	10.8997	16.0902	14.7148	13.9016	1.55256	-0.14906	0.81653	FALSE	33.5807	29.5903	39.1631	34.1114	2.77615	37.3014	30.9524	32.501	33.5849	1.91125	-0.41689	0.059256	FALSE	-0.010554	0.99934	FALSE	-0.55569	0.0026001	FALSE	24.4025	27.0534	10.9525	20.8028	4.98427	48.2843	33.9159
gene-M431DRAFT_483876	Triha1_483876	Trire2_103275	N/A	N/A	GO:0003676 GO:0005622 GO:0008270 KOG:KOG1721 IPRF:ipr007087 IPRF:ipr015880 PFD:pf00096	N/A	N/A	N/A	N/A		19.1257	26.2505	29.0948	24.8237	2.96493	3.5972	16.3523	14.055	11.3348	3.92523	-0.91599	0.47908	FALSE	84.6952	67.4109	77.9827	76.6962	5.03084	83.4337	66.4094	75.4708	75.1046	4.91788	-1.1865	1.71e-06	wt_fruvswt_noC↑	-0.018706	0.99934	FALSE	-2.0885	5.82e-06	d_xyr1_2_fruvsd_xyr1_2_noC↑	2.52098	3.92726	12.5522	6.33349	3.13576	86.2438	87.879
gene-M431DRAFT_90054	Triha1_90054	Trire2_103291	N/A	N/A	GO:0016071 GO:1990904 KOG:KOG1775 IPRF:ipr001163 IPRF:ipr006649 IPRF:ipr010920 PFD:pf01423	N/A	N/A	N/A	N/A		214.798	276.775	305.629	265.734	26.7953	147.236	258.882	219.956	208.691	32.7179	-0.07402	0.9281	FALSE	201.432	209.681	221.132	210.749	5.71186	192.832	237.927	206.278	212.346	13.3667	0.77741	0.00039422	FALSE	0.021329	0.99934	FALSE	0.68037	0.00032399	FALSE	220.039	229.068	231.455	226.854	3.4766	210.223	246.601
gene-M431DRAFT_90238	Triha1_90238	Trire2_103303	N/A	N/A	IPRF:ipr003006 IPRF:ipr010730 PFD:pf06985	N/A	N/A	N/A	N/A		9.34997	13.1002	9.55482	10.6683	1.21738	11.2828	12.6611	13.2568	12.4002	0.58456	0.53478	0.43976	FALSE	14.191	16.2171	16.2918	15.5666	0.68815	14.8905	14.5273	14.8552	14.7576	0.115632	-0.10952	0.66166	FALSE	-0.065317	0.99934	FALSE	0.4884	0.014759	FALSE	8.85969	8.15065	10.1093	9.03988	0.572548	14.8444	17.2655
gene-M431DRAFT_89848	Triha1_89848	Trire2_103311	N/A	N/A	TCDB:3.A.20.1.1 KOG:KOG0264 KEGGEC:ec:2.3.1.- IPRF:ipr001680 IPRF:ipr011046 PFD:pf00400	N/A	N/A	N/A	N/A		45.7042	50.8001	25.0045	40.503	7.8876	31.9285	37.5672	39.3433	36.2796	2.23517	0.15311	0.87983	FALSE	55.7726	54.4556	49.4954	53.2412	1.9111	51.5103	51.2143	49.9051	50.8766	0.493205	0.038521	0.92633	FALSE	-0.054505	0.99934	FALSE	0.248	0.19991	FALSE	67.1802	77.5606	59.9914	68.2441	5.0996	44.4782	53.6384
gene-M431DRAFT_89786	Triha1_89786	Trire2_103321	N/A	N/A	GO:0004221 GO:0006511 GO:0008270 MERCO:C19.972 KOG:KOG2026 KEGGEC:ec:3.1.2.15 IPRF:ipr001394 IPRF:ipr001607 PFD:pf00443	N/A	N/A	N/A	N/A		12.4549	11.0147	10.8979	11.4559	0.500659	19.0271	13.7842	13.6282	15.4798	1.77422	0.78379	0.39919	FALSE	16.2417	14.5698	16.3298	15.7138	0.572537	13.5613	15.2937	14.6547	14.5032	0.505803	-0.010439	0.96966	FALSE	-0.10655	0.99934	FALSE	0.8816	0.013016	FALSE	20.8862	15.0773	10.904	15.6225	2.89448	14.6569	16.7457
gene-M431DRAFT_90179	Triha1_90179	Trire2_103322	N/A	N/A	GO:0003723 GO:0003743 GO:0005737 GO:0006413 KOG:KOG1669 IPRF:ipr001040 PFD:pf01652	N/A	N/A	N/A	N/A		35.1897	43.4131	29.134	35.9123	4.13784	53.5756	48.7747	46.6408	49.6637	2.05068	0.80688	0.23264	FALSE	56.6645	59.1873	48.0038	54.6185	3.38659	56.0379	49.3014	52.4642	52.6012	1.94587	-0.16947	0.52383	FALSE	-0.042207	0.99934	FALSE	0.68023	0.014395	FALSE	68.45	53.2272	30.8896	50.8556	10.9074	52.146	47.8713
gene-M431DRAFT_7330	Triha1_7330	Trire2_103335	N/A	N/A	0	N/A	N/A	N/A	N/A		15.1517	11.4991	48.3211	24.9906	11.7128	65.0567	36.1193	48.7585	49.9782	8.37575	1.3529	0.39176	FALSE	21.0972	10.3282	25.9535	19.1263	4.61702	12.3393	17.3288	19.0391	16.2357	2.00979	0.85205	0.25216	FALSE	-0.23473	0.99934	FALSE	2.4273	2.8e-08	↑d_xyr1_2_fruvsd_xyr1_2_noC	21.3863	26.4822	17.9639	21.9441	2.47479	37.6982	17.4583
gene-M431DRAFT_510119	Triha1_510119	Trire2_103348	N/A	N/A	KOG:KOG3013 KEGGEC:ec:3.1.13.- IPRF:ipr016027	N/A	N/A	N/A	N/A		15.254	12.8367	6.69447	11.5951	2.54772	8.35978	11.9497	11.1964	10.502	1.09295	0.14437	0.89699	FALSE	11.961	12.5722	11.1562	11.8965	0.41003	8.50079	10.0051	12.8633	10.4564	1.27939	0.40396	0.32605	FALSE	-0.17645	0.99934	FALSE	0.72828	0.0038699	FALSE	16.5286	17.3234	5.43694	13.0963	3.83655	10.0095	10.0079
gene-M431DRAFT_147480	Triha1_147480	Trire2_103350	N/A	N/A	GO:0005975 GO:0009045 KOG:KOG3933 IPRF:ipr001998 IPRF:ipr017081	N/A	N/A	N/A	N/A		39.2617	38.5749	25.2872	34.3746	4.54803	43.5627	40.1328	42.8629	42.1861	1.04635	0.62489	0.48691	FALSE	27.9761	30.7246	28.8403	29.1803	0.811434	25.1668	26.5382	27.1959	26.3003	0.597704	0.67649	0.0083441	FALSE	-0.13843	0.99934	FALSE	1.4423	3.22e-09	↑d_xyr1_2_fruvsd_xyr1_2_noC	84.0281	85.3536	29.6568	66.3462	18.3487	26.9177	25.4494
gene-M431DRAFT_483983	Triha1_483983	Trire2_103356	N/A	N/A	KOG:KOG4580	N/A	N/A	N/A	N/A		146.005	155.155	92.2165	131.125	19.633	98.2007	127.827	132.644	119.557	10.7685	0.16673	0.84416	FALSE	168.805	179.303	152.203	166.77	7.88877	155.316	183.057	179.916	172.763	8.77068	0.089829	0.78908	FALSE	0.061452	0.99934	FALSE	0.19729	0.31267	FALSE	191.519	182.169	109.169	160.952	26.0319	153.087	181.874
gene-M431DRAFT_90363	Triha1_90363	Trire2_103372	N/A	N/A	GO:0003700 GO:0005634 GO:0006355 GO:0043565 GO:0046983 KOG:KOG1414 KEGGEC:ec:2.3.1.48 IPRF:ipr004827 IPRF:ipr011616 PFD:pf00170	N/A	N/A	N/A	N/A		123.455	136.451	226.28	162.062	32.3276	217.256	189.659	204.311	203.742	7.97179	0.6586	0.54024	FALSE	172.266	159.362	181.353	170.994	6.38018	129.971	172.95	167.459	156.793	13.5046	0.37466	0.30735	FALSE	-0.11683	0.99934	FALSE	1.1469	4.37e-05	↑d_xyr1_2_fruvsd_xyr1_2_noC	98.0347	76.5505	140.518	105.034	18.7947	171.176	178.684
gene-M431DRAFT_12505	Triha1_12505	Trire2_103423	N/A	0.998	0	N/A	N/A	N/A	N/A		20.1616	19.5104	16.0119	18.5613	1.28847	10.0898	17.9135	18.33	15.4444	2.68001	0.008005	0.99461	FALSE	18.3024	21.5111	26.756	22.1898	2.46383	23.7016	22.9673	24.3653	23.6781	0.403731	0.18523	0.58042	FALSE	0.103	0.99934	FALSE	0.092111	0.7738	FALSE	12.1442	8.62406	13.5381	11.4355	1.46216	19.5932	30.7348
gene-M431DRAFT_489392	Triha1_489392	Trire2_103438	N/A	N/A	0	N/A	N/A	N/A	N/A		4.80777	7.53442	10.758	7.70008	1.71969	4.64322	6.59489	4.9641	5.40074	0.604219	-0.21796	0.86616	FALSE	20.067	19.8965	18.209	19.3908	0.592977	19.4581	21.5161	21.9171	20.9638	0.761665	-0.88853	0.02331	FALSE	0.12408	0.99934	FALSE	-1.2355	8.57e-06	d_xyr1_2_fruvsd_xyr1_2_noC↑	1.94421	2.80921	7.04237	3.93193	1.57514	22.7528	29.4448
gene-M431DRAFT_96460	Triha1_96460	Trire2_103442	N/A	N/A	0	N/A	N/A	N/A	N/A		0.411732	1.0546	0.780903	0.749079	0.186262	0.437405	0.436822	0.350725	0.408317	0.0287968	-0.55166	NA	FALSE	6.46077	4.88711	5.96393	5.7706	0.464447	2.90599	4.83687	3.30272	3.68186	0.588749	-2.5132	5.24e-10	wt_fruvswt_noC↑	-0.63721	0.78426	FALSE	-2.4445	1.2e-06	d_xyr1_2_fruvsd_xyr1_2_noC↑	0.0528318	0	0.0529318	0.0352545	0.0176273	2.74226	4.58765
gene-M431DRAFT_96630	Triha1_96630	Trire2_103451	N/A	N/A	GO:0003824 GO:0008152 KOG:KOG2799 KEGGEC:ec:6.2.1.5 IPRF:ipr005809 IPRF:ipr005811 IPRF:ipr013650 IPRF:ipr016102 PFD:pf00549 PFD:pf08442	N/A	N/A	N/A	N/A		1.45317	2.74138	4.31181	2.83545	0.826557	1.74962	1.59883	2.2635	1.87065	0.201192	-0.28063	0.84676	FALSE	9.67004	7.80387	6.77582	8.08325	0.847086	8.99412	7.93408	8.30617	8.41146	0.3105	-1.0683	0.025252	wt_fruvswt_noC↑	0.066792	0.99934	FALSE	-1.4302	5.76e-06	d_xyr1_2_fruvsd_xyr1_2_noC↑	5.32047	6.58723	4.43382	5.44717	0.624855	9.74531	9.53333
gene-M431DRAFT_524327	Triha1_524327	Trire2_103458	N/A	0.999	GO:0003796 GO:0009253 GO:0016998 CAZY:GH25 IPRF:ipr002053 IPRF:ipr008270 IPRF:ipr017853 PFD:pf01183	N/A	GH25	N/A	N/A		19.5928	27.8079	23.9627	23.7878	2.37311	23.7789	16.5174	22.5419	20.9461	2.24295	0.17154	0.86949	FALSE	83.1236	64.2962	70.3236	72.5811	5.55099	55.443	78.3302	68.3932	67.3888	6.62602	-1.1736	1.22e-07	wt_fruvswt_noC↑	-0.099935	0.99934	FALSE	-0.90284	0.011532	FALSE	3.71777	4.33827	9.40361	5.81988	1.80079	47.3977	68.8528
gene-M431DRAFT_489404	Triha1_489404	Trire2_103470	N/A	N/A	KOG:KOG0988 IPRF:ipr007855 PFD:pf05183	N/A	N/A	N/A	N/A		0	0.0159867	0.0165728	0.0108532	0.00542922	0.0174054	0.0154508	0	0.0109521	0.00550503	0.35934	NA	FALSE	0.314221	0.38457	0.244099	0.314296	0.0405502	0.195692	0.351946	0.20683	0.251489	0.0503311	-4.4105	0.00063078	FALSE	-0.29447	0.99934	FALSE	-3.8154	0.0049399	FALSE	0.0168184	0.0332542	0	0.0166909	0.00959988	0.210717	0.419331
gene-M431DRAFT_502786	Triha1_502786	Trire2_103482	N/A	N/A	GO:0003676 GO:0005622 GO:0008270 KOG:KOG1812 IPRF:ipr000571 IPRF:ipr002867 IPRF:ipr007087 PFD:pf00096 PFD:pf00642 PFD:pf01485	N/A	N/A	N/A	N/A		1.07496	1.81685	1.61161	1.50114	0.221175	0.32628	0.923229	0.448494	0.566001	0.182065	-1.1468	0.23995	FALSE	4.18349	3.60456	2.63748	3.47518	0.450959	3.9394	4.02039	3.63489	3.8649	0.117353	-0.77615	0.028806	FALSE	0.1648	0.99934	FALSE	-2.0814	3.45e-09	d_xyr1_2_fruvsd_xyr1_2_noC↑	0.906423	1.12988	0.848912	0.961738	0.0856944	4.67309	4.2692
gene-M431DRAFT_674	Triha1_674	Trire2_103487	N/A	N/A	IPRF:ipr010987 IPRF:ipr012336	N/A	N/A	N/A	N/A		110.902	126.695	100.119	112.572	7.71716	37.4095	223.595	203.707	154.904	59.0271	0.66268	0.66313	FALSE	38.0361	44.2317	47.6104	43.2928	2.80346	87.2891	47.2146	35.8643	56.7893	15.5979	1.8188	6.58e-25	↑wt_fruvswt_noC	0.41093	0.99934	FALSE	2.0695	0.0008791	↑d_xyr1_2_fruvsd_xyr1_2_noC	159.497	67.6292	339.799	188.975	79.9391	27.7742	44.9458
gene-M431DRAFT_73676	Triha1_73676	Trire2_103506	N/A	N/A	GO:0005634 GO:0042254 KOG:KOG1951 IPRF:ipr007034 IPRF:ipr012948 PFD:pf04950 PFD:pf08142	N/A	N/A	N/A	N/A		21.6946	15.1525	5.50693	14.118	4.7015	17.5424	14.0879	18.8212	16.8172	1.41369	0.58193	0.69747	FALSE	8.64855	12.5618	12.2291	11.1465	1.25266	9.4904	10.6409	9.76392	9.96507	0.347018	0.78556	0.15845	FALSE	-0.14881	0.99934	FALSE	1.5237	1.11e-07	↑d_xyr1_2_fruvsd_xyr1_2_noC	34.6928	21.7671	4.13189	20.1973	8.85702	8.7975	9.82663
gene-M431DRAFT_502847	Triha1_502847	Trire2_103517	N/A	N/A	GO:0003824 GO:0008152 KOG:KOG3109 KEGGEC:ec:3.1.3.18 IPRF:ipr005834 IPRF:ipr006402 IPRF:ipr010237 PFD:pf00702	N/A	N/A	N/A	N/A		30.733	32.2553	16.9325	26.6403	4.87372	27.9931	25.3476	26.3206	26.5537	0.772545	0.33035	0.74968	FALSE	25.8711	23.3249	28.0605	25.7522	1.36836	25.229	29.0674	27.6648	27.3204	1.12135	0.48427	0.15615	FALSE	0.094016	0.99934	FALSE	0.72114	0.0072569	FALSE	40.0045	39.4422	37.3104	38.919	0.820521	21.7328	26.9373
gene-M431DRAFT_71826	Triha1_71826	Trire2_103537	N/A	N/A	GO:0008080 GO:0008152 IPRF:ipr000182 IPRF:ipr016181 PFD:pf00583	N/A	N/A	N/A	N/A		19.6898	49.3427	97.8141	55.6155	22.7696	8.4334	43.5624	35.9026	29.2995	10.6648	-0.71954	0.69773	FALSE	142.44	175.197	195.414	171.017	15.4345	159.976	197.271	120.337	159.195	22.2123	-1.1702	0.047907	wt_fruvswt_noC↑	-0.091921	0.99934	FALSE	-1.8064	0.00044908	d_xyr1_2_fruvsd_xyr1_2_noC↑	0.577488	1.14184	2.89291	1.53741	0.697053	140.227	200.364
gene-M431DRAFT_477173	Triha1_477173	Trire2_103555	N/A	N/A	KOG:KOG2985	N/A	N/A	N/A	N/A		48.2246	52.9572	42.9046	48.0288	2.90358	46.8354	53.0582	46.4051	48.7662	2.14956	0.33559	0.64537	FALSE	32.2586	30.4809	26.2814	29.6736	1.77206	25.318	32.4796	27.5428	28.4468	2.1162	1.1349	3.56e-09	↑wt_fruvswt_noC	-0.049831	0.99934	FALSE	1.5215	3.48e-12	↑d_xyr1_2_fruvsd_xyr1_2_noC	75.3177	60.2471	56.5543	64.0397	5.73889	27.1953	31.0429
gene-M431DRAFT_502914	Triha1_502914	Trire2_103563	N/A	N/A	GO:0008703 GO:0009231 IPRF:ipr002734 PFD:pf01872	N/A	N/A	N/A	N/A		3.60995	3.63253	4.33626	3.85958	0.238429	17.018	6.24136	8.56621	10.6085	3.27425	1.8691	0.035744	↑d_xyr1_2_fruvswt_fru	7.60527	7.74327	8.43487	7.9278	0.256644	4.32814	6.4622	7.08108	5.95714	0.833862	-0.59307	0.017476	FALSE	-0.403	0.97869	FALSE	1.6836	0.003206	↑d_xyr1_2_fruvsd_xyr1_2_noC	2.74068	3.73988	3.82875	3.43644	0.348822	10.8817	7.10211
gene-M431DRAFT_502941	Triha1_502941	Trire2_103594	N/A	N/A	KOG:KOG2688 IPRF:ipr013143	N/A	N/A	N/A	N/A		4.42944	5.48458	2.03942	3.98448	1.01912	1.49282	2.85203	2.85493	2.39993	0.453553	-0.4522	0.7262	FALSE	6.60434	7.8548	7.15561	7.20492	0.361818	6.56769	6.34335	7.77702	6.89602	0.445236	-0.42472	0.34193	FALSE	-0.05166	0.99934	FALSE	-0.81791	0.003677	FALSE	4.9546	4.71223	3.3931	4.35331	0.485177	6.81935	7.33321
gene-M431DRAFT_71512	Triha1_71512	Trire2_103599	N/A	N/A	GO:0003676 KOG:KOG3152 KEGGEC:ec:5.2.1.8 IPRF:ipr000504	N/A	N/A	N/A	N/A		10.14	15.9787	5.42323	10.514	3.05282	14.7964	15.6079	20.5372	16.9805	1.79371	1.0213	0.31454	FALSE	8.78886	8.33166	8.53772	8.55275	0.132195	8.85898	9.12803	7.41808	8.46837	0.530854	0.71908	0.10439	FALSE	-0.0030766	0.99938	FALSE	1.744	4.68e-11	↑d_xyr1_2_fruvsd_xyr1_2_noC	20.9975	14.1939	4.91468	13.3687	4.661	7.76271	8.53771
gene-M431DRAFT_489633	Triha1_489633	Trire2_103618	N/A	N/A	KOG:KOG3894 IPRF:ipr011006	N/A	N/A	N/A	N/A		13.0378	11.7271	16.7159	13.8269	1.49321	11.3428	12.3966	10.342	11.3605	0.593153	0.023816	0.98267	FALSE	21.7962	20.7798	22.2492	21.6084	0.434448	12.8753	19.6413	21.1099	17.8755	2.53581	-0.19353	0.52454	FALSE	-0.26559	0.99934	FALSE	0.094654	0.80363	FALSE	18.4507	12.9592	10.5396	13.9832	2.34044	21.9831	24.0077
gene-M431DRAFT_503007	Triha1_503007	Trire2_103625	N/A	N/A	KOG:KOG3061 IPRF:ipr008012 PFD:pf05348	N/A	N/A	N/A	N/A		38.2781	52.6699	38.8205	43.2561	4.70947	23.933	40.3756	33.3341	32.5476	4.76286	-0.12534	0.85759	FALSE	62.9585	58.3355	60.2312	60.5084	1.34172	53.4162	66.5591	61.3992	60.4582	3.82312	-0.049749	0.83879	FALSE	0.0080371	0.99934	FALSE	-0.18369	0.36741	FALSE	41.3401	48.9628	49.9275	46.7435	2.71602	59.7524	63.0786
gene-M431DRAFT_537882	Triha1_537882	Trire2_103655	N/A	N/A	GO:0003677 GO:0005524 GO:0006259 GO:0008094 KOG:KOG1433 IPRF:ipr001553	N/A	N/A	N/A	N/A		8.35466	8.33253	5.34733	7.34484	0.998775	4.83052	8.08808	6.90979	6.60946	0.952289	0.12697	0.89088	FALSE	14.7276	15.1457	14.5343	14.8025	0.180427	13.5676	14.0624	14.5448	14.0583	0.282109	-0.57133	0.034498	FALSE	-0.063493	0.99934	FALSE	-0.37689	0.057242	FALSE	7.70348	6.49035	7.75608	7.31663	0.413421	15.0446	17.2918
gene-M431DRAFT_73520	Triha1_73520	Trire2_103669	N/A	N/A	KOG:KOG4409 MERCO:S33.UPW IPRF:ipr000073 PFD:pf00561	N/A	N/A	N/A	N/A		28.6493	17.0381	23.8466	23.178	3.3685	22.0308	17.7858	19.2939	19.7035	1.24243	0.089857	0.93935	FALSE	8.04643	9.63474	10.2196	9.30025	0.64924	18.3527	10.7292	10.3406	13.1408	2.60837	1.7762	7.69e-09	↑wt_fruvswt_noC	0.51504	0.92438	FALSE	1.3534	0.00052766	↑d_xyr1_2_fruvsd_xyr1_2_noC	14.9712	8.67781	79.2307	34.2932	22.542	10.7552	10.8615
gene-M431DRAFT_477294	Triha1_477294	Trire2_103694	N/A	N/A	0	N/A	N/A	N/A	N/A		4.32279	4.11078	4.59499	4.34286	0.140138	1.2843	3.17839	1.99716	2.15328	0.552322	-0.75989	0.40178	FALSE	13.5408	14.2272	13.2811	13.6831	0.282225	11.4562	15.2142	15.5312	14.0672	1.3087	-1.2097	4.31e-09	wt_fruvswt_noC↑	0.050417	0.99934	FALSE	-2.0155	3.98e-11	d_xyr1_2_fruvsd_xyr1_2_noC↑	2.89563	4.31263	4.89798	4.03542	0.594415	11.5434	13.9026
gene-M431DRAFT_503063	Triha1_503063	Trire2_103703	N/A	N/A	GO:0005778 GO:0007031 TCDB:3.A.20.1.1 KOG:KOG0826 IPRF:ipr006845 PFD:pf04757	N/A	N/A	N/A	N/A		8.1341	9.9212	11.4949	9.85006	0.970829	3.71702	7.72731	6.6086	6.01764	1.19478	-0.44889	0.61361	FALSE	15.329	18.5376	16.5594	16.8087	0.934585	28.77	19.245	15.4468	21.154	3.96275	-0.32588	0.21455	FALSE	0.34847	0.99934	FALSE	-1.1257	0.0014357	d_xyr1_2_fruvsd_xyr1_2_noC↑	7.12195	8.49768	6.85863	7.49275	0.508181	14.0659	16.3635
gene-M431DRAFT_489704	Triha1_489704	Trire2_103720	N/A	N/A	GO:0003779 GO:0005622 GO:0008083 KOG:KOG1736 IPRF:ipr002108 IPRF:ipr011171 PFD:pf00241	N/A	N/A	N/A	N/A		74.1582	140.427	109.687	108.091	19.1468	65.1795	113.205	98.4231	92.2691	14.201	0.059822	0.95248	FALSE	124.529	118.114	114.042	118.895	3.05252	111.372	131.558	158.274	133.735	13.5831	0.29261	0.35126	FALSE	0.17835	0.99934	FALSE	0.17076	0.51628	FALSE	97.3475	109.641	84.6372	97.2084	7.21818	124.367	125.836
gene-M431DRAFT_71338	Triha1_71338	Trire2_103745	N/A	N/A	GO:0005488 KOG:KOG1869 IPRF:ipr000357 IPRF:ipr016024 PFD:pf02985	N/A	N/A	N/A	N/A		18.6565	17.0817	12.8736	16.2039	1.72611	13.6519	16.0083	15.8361	15.1654	0.758378	0.20881	0.78715	FALSE	40.0273	38.6962	37.9901	38.9045	0.597222	33.5775	33.8566	33.4063	33.6135	0.131226	-0.82101	0.0002292	FALSE	-0.20021	0.89973	FALSE	-0.41106	0.019958	FALSE	18.4427	18.1791	17.8769	18.1662	0.163471	26.6679	27.9007
gene-M431DRAFT_200488	Triha1_200488	Trire2_103751	N/A	N/A	GO:0003700 GO:0005634 GO:0006355 GO:0008270 GO:0016020 GO:0016469 GO:0042626 GO:1902600 IPRF:ipr000568 IPRF:ipr001138 PFD:pf00172	N/A	N/A	N/A	N/A		17.2977	21.2937	13.4126	17.3347	2.27515	7.1193	14.7193	14.5813	12.14	2.51065	-0.24694	0.78219	FALSE	40.9193	41.4944	41.1037	41.1725	0.169538	32.2476	39.2956	34.7074	35.4169	2.06528	-0.81324	0.00021868	FALSE	-0.20693	0.98925	FALSE	-0.85174	0.0011446	FALSE	12.6707	15.0551	19.4691	15.7316	1.99147	37.1749	42.7911
gene-M431DRAFT_489733	Triha1_489733	Trire2_103754	N/A	N/A	GO:0004672 GO:0004674 GO:0004713 GO:0005524 GO:0006468 KOG:KOG0198 IPRF:ipr000719 IPRF:ipr001245 IPRF:ipr002290 IPRF:ipr011009 IPRF:ipr017442 PFD:pf00069	N/A	N/A	N/A	N/A		9.66462	12.1998	6.60496	9.48978	1.61744	8.1389	8.44951	9.7879	8.7921	0.505909	0.21361	0.81678	FALSE	33.6847	35.2491	29.6489	32.8609	1.66829	28.1189	30.9155	30.5407	29.8584	0.876424	-1.3601	3.75e-07	wt_fruvswt_noC↑	-0.12757	0.99934	FALSE	-1.0184	1.63e-06	d_xyr1_2_fruvsd_xyr1_2_noC↑	9.46398	8.73508	11.0845	9.76118	0.694299	26.8741	31.237
gene-M431DRAFT_477354	Triha1_477354	Trire2_103756	N/A	N/A	GO:0000166 GO:0004176 GO:0004252 GO:0005524 GO:0006508 GO:0006510 GO:0017111 KOG:KOG2004 KEGGEC:ec:3.4.21.- IPRF:ipr001984 IPRF:ipr003111 IPRF:ipr003593 IPRF:ipr003959 IPRF:ipr004815 IPRF:ipr008268 IPRF:ipr008269 PFD:pf00004 PFD:pf02190 PFD:pf05362	N/A	N/A	N/A	N/A		22.7514	21.5359	14.1836	19.4903	2.67646	20.0664	19.6104	20.2604	19.979	0.192653	0.35909	0.69773	FALSE	21.1244	21.5328	21.4092	21.3555	0.120905	21.5263	20.9121	21.3567	21.2651	0.183138	0.30875	0.27723	FALSE	0.0048837	0.99934	FALSE	0.66475	0.0044886	FALSE	36.1417	41.5677	20.914	32.8745	6.18195	14.6322	20.4249
gene-M431DRAFT_71636	Triha1_71636	Trire2_103761	N/A	N/A	KOG:KOG0551 KEGGEC:ec:3.1.3.16 IPRF:ipr001440 IPRF:ipr013026 PFD:pf00515	N/A	N/A	N/A	N/A		9.07527	8.9997	2.64422	6.9064	2.1312	6.34009	5.90721	7.01032	6.41921	0.320888	0.22369	0.88079	FALSE	7.95445	6.99891	7.63418	7.52918	0.280792	5.73049	6.57775	8.09437	6.80087	0.691453	0.30677	0.602	FALSE	-0.13964	0.99934	FALSE	0.66877	0.036252	FALSE	14.936	19.8216	6.59442	13.784	3.86156	6.93248	6.13769
gene-M431DRAFT_503180	Triha1_503180	Trire2_103799	N/A	N/A	GO:0016787 GO:0016810 MERCO:M38.UNW IPRF:ipr006680 IPRF:ipr011059 PFD:pf01979	N/A	N/A	N/A	N/A		3.4464	3.1205	4.96227	3.84306	0.56746	1.05551	1.93252	0.664981	1.21767	0.374783	-1.3906	0.12062	FALSE	4.76379	4.20711	3.932	4.30097	0.244659	2.59597	3.64052	2.61306	2.94985	0.345371	0.28847	0.43741	FALSE	-0.53063	0.81595	FALSE	-0.56877	0.25262	FALSE	3.69719	3.59211	51.4115	19.5669	15.9223	3.02346	4.11034
gene-M431DRAFT_70892	Triha1_70892	Trire2_103822	N/A	N/A	0	N/A	N/A	N/A	N/A		54.4767	57.3358	53.6834	55.1653	1.10913	10.8779	62.9874	36.8762	36.9139	15.0427	-0.38765	0.77693	FALSE	34.4219	42.9853	41.6566	39.6879	2.6608	150.281	53.5517	26.2611	76.6978	37.6255	0.91965	3.03e-07	FALSE	0.97712	0.99934	FALSE	-0.44608	0.60703	FALSE	21.0909	11.8178	60.2263	31.045	14.8342	25.4532	50.914
gene-M431DRAFT_1008	Triha1_1008	Trire2_103844	N/A	N/A	0	N/A	N/A	N/A	N/A		25.5171	27.7596	32.9055	28.7274	2.18706	24.7509	28.7722	23.3755	25.6329	1.6191	0.14411	0.85427	FALSE	48.7036	40.6261	47.0298	45.4532	2.46141	42.938	48.7992	47.9358	46.5577	1.82692	-0.21659	0.39417	FALSE	0.043348	0.99934	FALSE	-0.11861	0.63015	FALSE	12.4055	19.3818	21.8832	17.8902	2.8358	50.9963	55.7763
gene-M431DRAFT_71301	Triha1_71301	Trire2_103850	N/A	N/A	GO:0009058 CAZY:GT33 KOG:KOG2941 KEGGEC:ec:2.4.1.142 IPRF:ipr001296 PFD:pf00534	N/A	GT33	N/A	N/A		17.189	16.3453	14.8516	16.1286	0.683382	6.34053	13.3959	9.64514	9.79385	2.03806	-0.46158	0.57865	FALSE	24.6275	28.5705	30.6616	27.9532	1.76902	21.6888	26.0691	25.8266	24.5282	1.42142	-0.34817	0.10825	FALSE	-0.1778	0.99934	FALSE	-0.63034	0.010009	FALSE	16.4604	11.3468	10.2714	12.6929	1.90918	18.8613	27.0747
gene-M431DRAFT_71974	Triha1_71974	Trire2_103852	N/A	N/A	IPRF:ipr001810 PFD:pf00646	N/A	N/A	N/A	N/A		3.85283	7.63762	11.5687	7.68639	2.22752	2.06807	8.41426	5.64593	5.37609	1.83695	-0.29576	0.84438	FALSE	13.541	13.7601	14.5353	13.9455	0.301611	19.3324	20.3643	18.7726	19.4898	0.466143	-0.41518	0.40226	FALSE	0.49357	0.02633	FALSE	-1.2086	0.0036542	d_xyr1_2_fruvsd_xyr1_2_noC↑	2.20649	5.59753	5.50582	4.43661	1.11538	17.809	20.0084
gene-M431DRAFT_503224	Triha1_503224	Trire2_103853	N/A	N/A	GO:0005488 GO:0006810 GO:0016020 TCDB:2.A.29.8.4 KOG:KOG0758 IPRF:ipr001993 PFD:pf00153	N/A	N/A	N/A	N/A		25.2012	19.2052	20.3801	21.5955	1.83448	14.0574	17.4327	14.2736	15.2545	1.09085	-0.20655	0.7954	FALSE	20.2884	20.6449	41.6086	27.5139	7.04808	19.314	20.2056	17.3131	18.9442	0.855221	0.10317	0.83369	FALSE	-0.52628	0.93257	FALSE	0.422	0.042616	FALSE	13.7881	20.8517	10.8735	15.1711	2.9623	11.9422	17.9576
gene-M431DRAFT_105181	Triha1_105181	Trire2_103865	N/A	N/A	0	N/A	N/A	N/A	N/A		93.7514	80.7605	72.0346	82.1822	6.30928	105.03	77.4282	81.4042	87.954	8.61464	0.44482	0.66702	FALSE	53.5777	53.7516	55.652	54.3271	0.664323	36.7094	54.5009	59.4749	50.2284	6.91033	1.0432	2.44e-07	↑wt_fruvswt_noC	-0.10511	0.99934	FALSE	1.5958	1.27e-05	↑d_xyr1_2_fruvsd_xyr1_2_noC	121.027	148.001	72.8511	113.96	21.9799	74.5554	55.4951
gene-M431DRAFT_203919	Triha1_203919	Trire2_103886	N/A	N/A	IPRF:ipr013920 PFD:pf08611	N/A	N/A	N/A	N/A		362.41	337.495	1131.11	610.338	260.484	644.111	429.671	345.606	473.13	88.8684	-0.011589	0.99597	FALSE	738.777	654.218	674.192	689.062	25.5174	801.092	830.479	847.93	826.5	13.6667	0.28983	0.65225	FALSE	0.27244	0.40872	FALSE	0.00048637	0.99925	FALSE	99.5915	97.1542	76.4874	91.0777	7.32901	1027.46	972.101
gene-M431DRAFT_1067	Triha1_1067	Trire2_103917	N/A	N/A	GO:0003700 GO:0005634 GO:0006355 GO:0008270 KOG:KOG1216 IPRF:ipr001138	N/A	N/A	N/A	N/A		6.6846	9.28974	4.37974	6.78469	1.41828	4.33078	7.45011	7.88796	6.55628	1.11991	0.23691	0.81653	FALSE	11.6106	11.9407	11.506	11.6858	0.131014	13.527	12.1475	9.37629	11.6836	1.22046	-0.35571	0.30782	FALSE	0.012627	0.99934	FALSE	-0.12938	0.696	FALSE	7.32978	6.83525	5.49472	6.55325	0.548181	11.142	11.9332
gene-M431DRAFT_503282	Triha1_503282	Trire2_103920	N/A	N/A	IPRF:ipr001810 PFD:pf00646	N/A	N/A	N/A	N/A		6.08514	7.94072	18.6885	10.9048	3.92854	2.84285	9.57589	4.21102	5.54326	2.05464	-0.76153	0.63318	FALSE	12.6867	10.2471	10.7713	11.2351	0.741445	14.0907	12.2383	11.0292	12.4527	0.890244	0.41235	0.46642	FALSE	0.15829	0.99934	FALSE	-0.51391	0.25086	FALSE	0.639708	0.632431	2.33747	1.2032	0.567137	15.5582	14.5262
gene-M431DRAFT_95499	Triha1_95499	Trire2_103947	N/A	N/A	KOG:KOG1187	N/A	N/A	N/A	N/A		16.1537	15.2916	21.9221	17.7891	2.08142	6.60253	17.4822	13.3526	12.4791	3.17092	-0.27685	0.78107	FALSE	41.6158	39.6716	40.1117	40.4664	0.588573	35.546	39.9944	38.271	37.9371	1.29494	-0.7349	0.0044052	FALSE	-0.083105	0.99934	FALSE	-0.93014	0.0015765	FALSE	8.27733	6.17136	7.46645	7.30505	0.613274	35.8812	46.3397
gene-M431DRAFT_95109	Triha1_95109	Trire2_103949	N/A	N/A	KOG:KOG4466	N/A	N/A	N/A	N/A		13.8181	13.1813	8.69245	11.8973	1.61292	12.7808	13.0636	11.5782	12.4742	0.455384	0.38974	0.68187	FALSE	20.4663	18.5571	21.0823	20.0352	0.76018	22.3944	19.5364	21.5518	21.1609	0.847866	-0.31184	0.28875	FALSE	0.088441	0.99934	FALSE	-0.011698	0.9725	FALSE	12.9849	10.6395	10.853	11.4925	0.748754	16.6729	21.2355
gene-M431DRAFT_511893	Triha1_511893	Trire2_103951	N/A	N/A	KOG:KOG3157 IPRF:ipr001608 IPRF:ipr011078 PFD:pf01168	N/A	N/A	N/A	N/A		39.0888	49.163	29.9144	39.3887	5.55861	36.3626	35.9591	32.4555	34.9257	1.24059	0.15949	0.86055	FALSE	53.71	61.9368	54.7926	56.8131	2.58084	42.5185	55.0227	59.8458	52.4624	5.16318	-0.094016	0.75266	FALSE	-0.10497	0.99934	FALSE	0.17098	0.59842	FALSE	55.0235	63.9154	35.2732	51.4041	8.46402	48.2984	56.9129
gene-M431DRAFT_499147	Triha1_499147	Trire2_103960	N/A	N/A	GO:0006807 GO:0016810 KOG:KOG0807 KEGGEC:ec:3.5.-.- IPRF:ipr003010 PFD:pf00795	N/A	N/A	N/A	N/A		10.985	20.5751	12.1974	14.5858	3.01503	6.77395	12.3242	11.4931	10.1971	1.7283	-0.22773	0.8131	FALSE	48.4869	49.306	42.8494	46.8808	2.02951	40.9253	43.2278	50.8077	44.9869	2.98533	-1.258	1.01e-05	wt_fruvswt_noC↑	-0.049256	0.99934	FALSE	-1.4359	1.1e-10	d_xyr1_2_fruvsd_xyr1_2_noC↑	10.1747	8.77756	11.4276	10.1266	0.765385	48.0217	45.633
gene-M431DRAFT_69794	Triha1_69794	Trire2_103973	N/A	N/A	0	N/A	N/A	N/A	N/A		5.36624	3.38812	4.15093	4.30177	0.575994	2.45919	4.76298	3.99492	3.73903	0.677243	0.058264	0.96667	FALSE	21.3724	19.197	17.2443	19.2712	1.19226	15.1956	18.1764	16.8252	16.7324	0.861723	-1.7139	6.64e-08	wt_fruvswt_noC↑	-0.19259	0.99934	FALSE	-1.4511	3.48e-07	d_xyr1_2_fruvsd_xyr1_2_noC↑	6.91275	4.59167	4.76151	5.42198	0.746997	12.4694	9.10061
gene-M431DRAFT_514197	Triha1_514197	Trire2_103993	N/A	N/A	GO:0003676 GO:0004527 GO:0005622 KOG:KOG2249 KEGGEC:ec:3.1.13.4 IPRF:ipr006055 IPRF:ipr012337 IPRF:ipr013520 PFD:pf00929	N/A	N/A	N/A	N/A		3.83198	6.36078	4.27717	4.82331	0.779404	2.62036	4.1953	3.85914	3.55827	0.478887	-0.14461	0.88071	FALSE	9.94491	14.5211	12.5777	12.3479	1.32602	12.1002	12.4578	12.5571	12.3717	0.138763	-0.92184	0.0023528	FALSE	0.017287	0.99934	FALSE	-1.0818	3.49e-07	d_xyr1_2_fruvsd_xyr1_2_noC↑	7.73163	5.14048	1.67609	4.8494	1.75413	11.532	12.3227
gene-M431DRAFT_514200	Triha1_514200	Trire2_103995	N/A	1	GO:0003824 CAZY:GH125 IPRF:ipr008313 IPRF:ipr008928 PFD:pf06824	N/A	GH125	N/A	N/A		22.1697	26.1881	19.3958	22.5845	1.97171	9.07768	18.7196	15.9225	14.5733	2.86398	-0.36685	0.64537	FALSE	35.7863	37.6578	37.5023	36.9822	0.599593	31.5656	38.1356	38.6754	36.1255	2.28526	-0.27337	0.15373	FALSE	-0.023848	0.99934	FALSE	-0.61621	0.010739	FALSE	27.4299	23.7505	25.0659	25.4155	1.07644	36.0392	40.6093
gene-M431DRAFT_501771	Triha1_501771	Trire2_104004	N/A	N/A	GO:0003702 GO:0003824 GO:0006367 KOG:KOG2393 IPRF:ipr011039	N/A	N/A	N/A	N/A		36.0392	36.0221	41.5523	37.8712	1.84055	24.3914	31.6909	26.9268	27.6697	2.13968	-0.15713	0.81653	FALSE	57.2821	54.9435	61.1833	57.803	1.81999	54.2265	58.2553	62.8116	58.4311	2.47988	-0.16298	0.45842	FALSE	0.025376	0.99934	FALSE	-0.3475	0.046648	FALSE	42.0229	39.5337	34.7359	38.7641	2.13845	51.8594	61.6896
gene-M431DRAFT_501783	Triha1_501783	Trire2_104015	N/A	N/A	GO:0006351 KOG:KOG3400 KEGGEC:ec:2.7.7.6 IPRF:ipr005570 IPRF:ipr016027 PFD:pf03870	N/A	N/A	N/A	N/A		96.3183	112.951	38.9465	82.7385	22.4163	64.8626	91.186	93.0396	83.0294	9.09916	0.30567	0.7954	FALSE	72.8868	83.4884	75.289	77.2214	3.20933	67.1084	75.169	73.0132	71.7635	2.40931	0.52827	0.25155	FALSE	-0.093535	0.99934	FALSE	0.93195	1.85e-08	FALSE	177.281	155.664	57.9241	130.29	36.7171	67.4218	73.2398
gene-M431DRAFT_501784	Triha1_501784	Trire2_104016	N/A	N/A	KOG:KOG3949 IPRF:ipr008728 PFD:pf05625	N/A	N/A	N/A	N/A		7.71805	6.63916	3.64673	6.00131	1.21779	4.36936	4.74063	6.12956	5.07985	0.535684	0.064262	0.96248	FALSE	12.0401	14.0856	11.894	12.6732	0.707426	6.72651	11.362	11.6984	9.92895	1.60416	-0.63648	0.089142	FALSE	-0.34147	0.99934	FALSE	-0.2268	0.57583	FALSE	11.8842	14.9954	4.02111	10.3002	3.2655	10.4022	9.99339
gene-M431DRAFT_116788	Triha1_116788	Trire2_104050	N/A	0.998	0	N/A	N/A	N/A	N/A		0.638416	1.24589	0	0.628101	0.359694	0.113037	0.602062	0.932263	0.549121	0.237967	0.074374	NA	FALSE	0.742061	0.908197	1.32106	0.99044	0.172127	0.231073	0.76189	0.55968	0.517548	0.154675	-0.24576	0.8557	FALSE	-0.91527	0.99934	FALSE	0.75826	0.53289	FALSE	1.52915	0.647897	0.984889	1.05398	0.256732	0.488741	0.28172
gene-M431DRAFT_144107	Triha1_144107	Trire2_104061	N/A	N/A	GO:0003700 GO:0005634 GO:0006355 GO:0008270 IPRF:ipr001138 PFD:pf00172	N/A	N/A	N/A	N/A		2.01097	1.78385	2.69989	2.1649	0.275413	1.16529	2.06886	1.85093	1.69503	0.272238	-0.083416	0.94637	FALSE	1.33872	0.897239	1.51319	1.24971	0.183293	1.74688	1.96356	2.42326	2.04457	0.199413	1.2345	0.0027083	↑wt_fruvswt_noC	0.708	0.90558	FALSE	0.44071	0.22787	FALSE	1.72652	2.04083	3.42197	2.39644	0.520731	1.94817	2.51699
gene-M431DRAFT_116828	Triha1_116828	Trire2_104067	N/A	0.997	0	N/A	N/A	N/A	N/A		0.0471919	0.0460482	0.143209	0.0788163	0.0321979	0.150403	0.133514	0.229711	0.171209	0.0296542	1.4249	NA	FALSE	0.37026	0.402805	0	0.257688	0.129186	0.409943	0.126718	0.546106	0.360923	0.123523	-1.2494	0.49149	FALSE	0.50672	0.99934	FALSE	-0.33188	0.78596	FALSE	0.0968876	0.239464	0.291213	0.209188	0.0581035	0.693655	0.624745
gene-M431DRAFT_441326	Triha1_441326	Trire2_104073	N/A	N/A	GO:0006520 GO:0008152 GO:0016855 IPRF:ipr001920 IPRF:ipr004380 IPRF:ipr015942 PFD:pf01177	N/A	N/A	N/A	N/A		0.797274	1.97081	1.12906	1.29905	0.34927	0.621123	1.0025	1.24186	0.955159	0.180746	-0.14233	0.93273	FALSE	2.59478	1.41773	2.37569	2.1294	0.361413	0.981141	1.37963	2.18071	1.51383	0.352726	-0.29364	0.62915	FALSE	-0.49356	0.99934	FALSE	0.05173	0.94062	FALSE	1.96422	1.4564	1.36662	1.59575	0.186049	1.36719	2.01711
gene-M431DRAFT_441346	Triha1_441346	Trire2_104075	N/A	N/A	GO:0003700 GO:0005634 GO:0006355 GO:0008270 IPRF:ipr001138 PFD:pf00172	N/A	N/A	N/A	N/A		3.16188	5.27578	3.87001	4.10256	0.621208	0.470265	2.95201	1.13891	1.5204	0.741376	-1.2242	0.36351	FALSE	4.82371	4.25063	4.60615	4.56016	0.167022	3.29597	5.03751	4.75663	4.36337	0.539822	0.27916	0.37007	FALSE	-0.054425	0.99934	FALSE	-0.89407	0.14543	FALSE	1.2983	1.57233	4.74778	2.53947	1.10698	3.4566	5.5532
gene-M431DRAFT_87390	Triha1_87390	Trire2_104077	N/A	N/A	GO:0006810 GO:0006865 GO:0015171 GO:0016020 TCDB:2.A.3.4.2 KOG:KOG1289 IPRF:ipr002293 IPRF:ipr004841 PFD:pf00324	N/A	N/A	N/A	N/A		5.38995	6.72024	2.95323	5.02114	1.10297	1.19292	5.6478	4.33623	3.72565	1.32175	-0.20756	0.89322	FALSE	3.32828	2.91529	3.43894	3.2275	0.15934	3.69854	3.51772	2.71699	3.31108	0.301597	1.0667	0.0045997	↑wt_fruvswt_noC	0.045831	0.99934	FALSE	0.81288	0.12933	FALSE	1.88273	2.01326	15.9758	6.62393	4.67608	5.15786	5.21943
gene-M431DRAFT_87202	Triha1_87202	Trire2_104079	N/A	1	CAZY:EXPN IPRF:ipr005132 IPRF:ipr009009 PFD:pf03330	N/A	EXPN	N/A	N/A		0	0	0	0	0	0	0	0	0	0	NA	NA	FALSE	0.107914	0	0	0.0359714	0.0359714	0	0.221596	0	0.0738652	0.0738652	-0.39883	NA	FALSE	0.88887	0.99934	FALSE	-0.97419	NA	FALSE	0	0	0	0	0	0	0
gene-M431DRAFT_508713	Triha1_508713	Trire2_104081	N/A	N/A	IPRF:ipr011251 IPRF:ipr016215	N/A	N/A	N/A	N/A		1.50088	1.70859	1.3736	1.52769	0.0976268	0.379635	1.04471	1.18282	0.869055	0.247937	-0.55244	0.68359	FALSE	1.40187	1.22007	1.41977	1.34723	0.0637925	2.13415	1.95109	1.203	1.76275	0.284821	0.61788	0.08737	FALSE	0.39782	0.99934	FALSE	-0.33275	0.57181	FALSE	0.880397	0.580255	0.845311	0.768654	0.0947427	2.0682	1.82923
gene-M431DRAFT_531333	Triha1_531333	Trire2_104084	N/A	N/A	0	N/A	N/A	N/A	N/A		1.37303	2.08843	1.14377	1.53508	0.284483	0.471912	0.495086	0.943527	0.636842	0.153489	-0.95833	0.51966	FALSE	3.62605	5.73045	4.81329	4.72326	0.609153	3.28872	4.59043	3.14375	3.6743	0.459971	-1.1847	0.0014735	wt_fruvswt_noC↑	-0.34397	0.99934	FALSE	-1.7989	6.64e-05	d_xyr1_2_fruvsd_xyr1_2_noC↑	1.16072	1.02457	1.16292	1.11607	0.0457547	3.56145	4.24122
gene-M431DRAFT_495617	Triha1_495617	Trire2_104102	N/A	N/A	GO:0008152 GO:0016787 KOG:KOG1515 MERCO:S09.UPW KEGGEC:ec:3.1.1.- IPRF:ipr013094 PFD:pf07859	N/A	N/A	N/A	N/A		0.0676417	0	0.068422	0.0453546	0.0226784	0	0.12758	0.329252	0.152277	0.0958456	1.9588	NA	FALSE	0.294837	0.288677	0.279939	0.287818	0.0043219	0.661034	0.665974	0.569274	0.632094	0.0314421	-2.2201	0.19318	FALSE	1.147	0.99934	FALSE	-1.3522	0.25079	FALSE	0	0	0.139135	0.0463783	0.0463783	0.24856	0.238791
gene-M431DRAFT_87615	Triha1_87615	Trire2_104103	N/A	N/A	GO:0003824 GO:0005488 GO:0008152 GO:0016491 KOG:KOG1208 KEGGEC:ec:1.1.1.184 IPRF:ipr002198 IPRF:ipr002347 IPRF:ipr016040 PFD:pf00106	N/A	N/A	N/A	N/A		4.17568	6.62102	8.37226	6.38965	1.21696	2.69331	6.39908	5.29914	4.79718	1.09881	-0.15386	0.90122	FALSE	5.07026	4.45517	3.70314	4.40952	0.395315	5.34379	5.07227	7.29523	5.90376	0.700135	0.97701	0.0142	FALSE	0.42944	0.99934	FALSE	0.39222	0.32764	FALSE	3.90373	4.99442	6.82529	5.24114	0.852355	5.95956	6.38344
gene-M431DRAFT_495619	Triha1_495619	Trire2_104104	N/A	N/A	GO:0003677 GO:0003700 GO:0005634 GO:0006351 GO:0006355 GO:0008270 IPRF:ipr001138 IPRF:ipr007219 PFD:pf00172 PFD:pf04082	N/A	N/A	N/A	N/A		7.78269	10.7804	9.27629	9.27979	0.865362	5.4927	9.4695	7.92096	7.62772	1.15733	-0.00077437	0.99898	FALSE	18.8594	18.146	18.402	18.4691	0.208655	18.5858	20.0453	19.2089	19.28	0.422834	-0.55552	0.0045715	FALSE	0.072313	0.99934	FALSE	-0.62874	0.00034459	FALSE	8.26848	6.57268	7.5005	7.44722	0.490261	20.249	20.7742
gene-M431DRAFT_88000	Triha1_88000	Trire2_104106	N/A	N/A	GO:0005215 GO:0005488 GO:0005743 GO:0006810 GO:0016020 TCDB:2.A.29.1.7 KOG:KOG0749 IPRF:ipr001993 IPRF:ipr002067 IPRF:ipr002113 PFD:pf00153	N/A	N/A	N/A	N/A		0	0	0	0	0	0	0	0	0	0	NA	NA	FALSE	0.0527504	0	0	0.0175835	0.0175835	0	0	0	0	0	-0.39883	NA	FALSE	-0.8144	0.99934	FALSE	NA	NA	FALSE	0	0	0	0	0	0	0
gene-M431DRAFT_495634	Triha1_495634	Trire2_104115	N/A	N/A	GO:0004497 GO:0005506 GO:0006118 GO:0020037 KOG:KOG0157 KEGGEC:ec:1.14.14.1 IPRF:ipr001128 IPRF:ipr002401 PFD:pf00067	N/A	N/A	N/A	N/A		20.5408	31.8553	32.9441	28.4467	3.96546	6.26436	27.3626	19.6166	17.7479	6.16179	-0.46385	0.7262	FALSE	52.5964	44.6229	59.3772	52.1988	4.26383	45.5833	58.7904	53.9813	52.785	3.85921	-0.43708	0.14537	FALSE	0.024427	0.99934	FALSE	-0.93051	0.042507	FALSE	2.92634	4.20087	6.54652	4.55791	1.06019	44.1257	59.1415
gene-M431DRAFT_87916	Triha1_87916	Trire2_104116	N/A	N/A	GO:0003824 GO:0005488 GO:0008152 KOG:KOG1198 KEGGEC:ec:1.6.5.5 IPRF:ipr011032 IPRF:ipr013149 IPRF:ipr013154 IPRF:ipr016040 PFD:pf00107 PFD:pf08240	N/A	N/A	N/A	N/A		0	0	0	0	0	0	0	0	0	0	NA	NA	FALSE	0	0	0	0	0	0	0	0	0	0	NA	NA	FALSE	NA	NA	FALSE	NA	NA	FALSE	0	0	0	0	0	0	0
gene-M431DRAFT_86988	Triha1_86988	Trire2_104118	N/A	N/A	0	N/A	N/A	N/A	N/A		0	1.09515	0.141912	0.412354	0.343847	0	0.396915	0.819471	0.405462	0.2366	0.26439	NA	FALSE	0.244605	0.299369	0.348369	0.297448	0.0299694	0.609348	0	0.590359	0.399902	0.200026	0.85861	0.64601	FALSE	0.42096	0.99934	FALSE	0.68031	0.74535	FALSE	0	0.569509	0.288576	0.286029	0.164408	0.257765	0
gene-M431DRAFT_87073	Triha1_87073	Trire2_104121	N/A	N/A	GO:0000030 GO:0005783 GO:0016021 CAZY:GT58 KOG:KOG2762 KEGGEC:ec:2.4.1.130 IPRF:ipr007873 PFD:pf05208	N/A	GT58	N/A	N/A		11.8599	12.6284	6.93343	10.4739	1.78409	8.19197	8.71795	12.5555	9.8218	1.37524	0.21825	0.83367	FALSE	16.275	14.3857	15.0421	15.2343	0.553783	15.0814	14.0056	14.3742	14.4871	0.315624	-0.10503	0.77805	FALSE	-0.063566	0.99934	FALSE	0.17648	0.58309	FALSE	17.1276	10.8919	9.22929	12.4162	2.40406	13.2979	17.2328
gene-M431DRAFT_87700	Triha1_87700	Trire2_104132	N/A	N/A	KOG:KOG2354	N/A	N/A	N/A	N/A		21.753	26.618	14.9911	21.1207	3.37125	17.3987	23.0727	22.6441	21.0385	1.82408	0.29769	0.72637	FALSE	20.8028	27.2826	21.6229	23.2361	2.03707	23.3476	22.3929	22.25	22.6635	0.34451	0.29702	0.36137	FALSE	-0.021895	0.99934	FALSE	0.6185	0.00028238	FALSE	22.8973	22.9938	12.1937	19.3616	3.58406	21.3682	24.4745
gene-M431DRAFT_508818	Triha1_508818	Trire2_104135	N/A	N/A	GO:0006662 GO:0009055 GO:0015035 GO:0045454 KOG:KOG0907 KEGGEC:ec:1.8.1.9 IPRF:ipr005746 IPRF:ipr006662 IPRF:ipr012336 IPRF:ipr013766 PFD:pf00085	N/A	N/A	N/A	N/A		27.2452	31.0536	15.6249	24.6412	4.64028	28.7791	27.1578	31.5866	29.1745	1.29368	0.57392	0.58756	FALSE	15.1575	17.8057	18.118	17.0271	0.939124	18.1212	19.2448	15.8417	17.7359	1.00109	0.96779	0.0028777	FALSE	0.071957	0.99934	FALSE	1.4717	1.24e-08	↑d_xyr1_2_fruvsd_xyr1_2_noC	38.8045	45.5316	21.794	35.3767	7.06353	14.6895	17.4005
gene-M431DRAFT_6025	Triha1_6025	Trire2_104137	N/A	N/A	0	N/A	N/A	N/A	N/A		6.59101	9.24033	10.1921	8.67449	1.07737	13.2796	6.21569	5.67893	8.39141	2.44901	0.3554	0.8102	FALSE	8.84982	9.2954	9.97032	9.37185	0.325712	7.40358	9.22192	13.0705	9.89868	1.67054	0.32974	0.29645	FALSE	0.086793	0.99934	FALSE	0.59674	0.3399	FALSE	2.09975	3.53665	2.96079	2.86573	0.417513	10.0219	11.6339
gene-M431DRAFT_508810	Triha1_508810	Trire2_104140	N/A	N/A	GO:0003824 GO:0004616 GO:0005488 GO:0006098 GO:0006573 GO:0008152 GO:0008442 GO:0016491 GO:0051287 KOG:KOG0409 KEGGEC:ec:1.1.1.31 IPRF:ipr002204 IPRF:ipr006115 IPRF:ipr008927 IPRF:ipr011548 IPRF:ipr016040 PFD:pf03446	N/A	N/A	N/A	N/A		14.6093	30.3089	27.555	24.1577	4.83993	7.64075	22.5102	16.6293	15.5934	4.32357	-0.38312	0.73917	FALSE	121.637	133.522	123.639	126.266	3.67378	89.8113	142.832	129.573	120.739	15.9303	-1.9533	1.07e-10	wt_fruvswt_noC↑	-0.057156	0.99934	FALSE	-2.2838	4.86e-11	d_xyr1_2_fruvsd_xyr1_2_noC↑	9.82872	11.3592	10.0323	10.4067	0.479851	88.4137	120.248
gene-M431DRAFT_87272	Triha1_87272	Trire2_104141	N/A	N/A	GO:0003677 GO:0003700 GO:0006355 KOG:KOG2992 IPRF:ipr003163 IPRF:ipr016144 PFD:pf02292	N/A	N/A	N/A	N/A		43.1058	45.9443	36.0852	41.7118	2.93018	31.8874	36.4006	35.1024	34.4635	1.34145	0.035334	0.96495	FALSE	71.8536	74.7417	68.3421	71.6458	1.85034	75.1812	69.1816	72.1826	72.1818	1.73194	-0.33987	0.069858	FALSE	0.022431	0.99934	FALSE	-0.32709	0.10453	FALSE	62.7562	68.9034	59.2257	63.6284	2.82755	66.9097	70.5855
gene-M431DRAFT_508793	Triha1_508793	Trire2_104152	N/A	N/A	0	N/A	N/A	N/A	N/A		205.716	220.857	107.076	177.883	35.6723	164.796	195.029	208.982	189.602	13.0407	0.40237	0.69059	FALSE	114.875	123.403	145.148	127.809	9.01248	123.477	145.114	144.931	137.841	7.18192	0.91172	0.0072054	FALSE	0.11905	0.99934	FALSE	1.1971	4.38e-11	↑d_xyr1_2_fruvsd_xyr1_2_noC	276.77	287.682	190.68	251.711	30.6776	108.757	149.752
gene-M431DRAFT_508784	Triha1_508784	Trire2_104161	N/A	N/A	GO:0000059 GO:0005488 GO:0005634 GO:0005643 GO:0005737 GO:0006886 GO:0008565 KOG:KOG2274 IPRF:ipr001494 IPRF:ipr016024 PFD:pf03810	N/A	N/A	N/A	N/A		41.4643	50.0933	21.8387	37.7987	8.35978	24.1448	45.0434	41.9889	37.059	6.51706	0.24835	0.81291	FALSE	46.3888	43.1965	45.7562	45.1138	0.975906	45.4065	45.9786	47.7853	46.3901	0.716874	0.17436	0.67053	FALSE	0.050495	0.99934	FALSE	0.37387	0.078764	FALSE	35.8514	49.8389	28.0068	37.899	6.38501	39.2254	41.3901
gene-M431DRAFT_554968	Triha1_554968	Trire2_104168	N/A	0.141	0	N/A	N/A	N/A	N/A		1.17325	1.17208	0.45211	0.932481	0.240186	0.534176	0.922037	1.00621	0.820807	0.145361	0.096482	0.95464	FALSE	0.876683	0.596088	0.62429	0.69902	0.0892036	0.697649	0.775094	1.02856	0.833767	0.0999278	0.84722	0.13605	FALSE	0.25737	0.99934	FALSE	0.69055	0.12506	FALSE	1.80657	1.89941	1.83872	1.84823	0.0272217	0.384937	0.788927
gene-M431DRAFT_6066	Triha1_6066	Trire2_104179	N/A	N/A	GO:0003824 GO:0005488 GO:0008152 GO:0016491 KOG:KOG0725 KEGGEC:ec:1.-.-.- IPRF:ipr002198 IPRF:ipr002347 IPRF:ipr016040 PFD:pf00106	N/A	N/A	N/A	N/A		0	0	0.128578	0.0428594	0.0428594	0	0.0599368	0	0.0199789	0.0199789	-0.64199	NA	FALSE	0.0554056	0.40686	0.26303	0.241765	0.102012	0.0690117	0.341317	0.267444	0.225924	0.0813028	-2.0285	0.33695	FALSE	-0.056324	0.99934	FALSE	-2.5856	0.2347	FALSE	0	0	0	0	0	0	0.28046
gene-M431DRAFT_6077	Triha1_6077	Trire2_104182	N/A	N/A	GO:0003677 GO:0003700 GO:0005634 GO:0006351 GO:0006355 GO:0008270 GO:0008800 GO:0030655 GO:0046677 IPRF:ipr000871 IPRF:ipr001138 IPRF:ipr007219 PFD:pf00172 PFD:pf04082	N/A	N/A	N/A	N/A		4.05338	4.20015	4.57183	4.27512	0.154287	2.43886	3.7549	2.96825	3.05401	0.38232	-0.20129	0.80623	FALSE	7.25477	7.5395	8.34304	7.71244	0.32584	6.93306	7.8018	7.62267	7.45251	0.264822	-0.40702	0.093164	FALSE	-0.039275	0.99934	FALSE	-0.56936	0.013263	FALSE	3.27717	3.82235	4.16878	3.7561	0.259508	7.15079	8.23107
gene-M431DRAFT_88032	Triha1_88032	Trire2_104197	N/A	0.994	GO:0016787 GO:0016810 MERCO:M38.UPW IPRF:ipr006680 IPRF:ipr011059 IPRF:ipr011550 PFD:pf01979	N/A	N/A	N/A	N/A		0.120125	0	0	0.0400416	0.0400416	0.0850767	0.0755229	0.0389812	0.0665269	0.0140463	1.0153	NA	FALSE	0.0698134	0.0427217	0	0.0375117	0.020321	0	0	0.168496	0.0561652	0.0561652	0.57939	0.85894	FALSE	0.57897	0.99934	FALSE	1.0217	0.66988	FALSE	0	0	0.164726	0.0549088	0.0549088	0.0735694	0.0706782
gene-M431DRAFT_87634	Triha1_87634	Trire2_104200	N/A	N/A	IPRF:ipr001810 PFD:pf00646	N/A	N/A	N/A	N/A		44.5922	44.0963	84.0291	57.5725	13.2291	45.5898	60.9315	41.8942	49.4718	5.8283	0.071924	0.95464	FALSE	31.9767	43.9958	41.8704	39.281	3.70331	56.49	37.552	35.1833	43.0751	6.74221	1.0086	0.0095564	↑wt_fruvswt_noC	0.14935	0.99934	FALSE	0.92755	0.0033449	FALSE	5.16816	11.0703	23.9171	13.3852	5.53474	42.5068	41.8943
gene-M431DRAFT_495773	Triha1_495773	Trire2_104203	N/A	N/A	GO:0004499 GO:0009228 GO:0050660 GO:0050661 KOG:KOG1399 IPRF:ipr000960 IPRF:ipr002922 IPRF:ipr013027 PFD:pf01946	N/A	N/A	N/A	N/A		13.1484	20.7847	22.4769	18.8033	2.86934	9.87548	16.8533	13.5745	13.4344	2.01553	-0.20314	0.81182	FALSE	24.7663	19.3853	22.4657	22.2058	1.55879	27.1508	22.6917	22.5917	24.1447	1.5033	0.19841	0.56196	FALSE	0.13148	0.99934	FALSE	-0.13961	0.54798	FALSE	8.95562	13.7977	11.2477	11.3337	1.39845	23.8611	26.7183
gene-M431DRAFT_495782	Triha1_495782	Trire2_104207	N/A	N/A	KOG:KOG4781 IPRF:ipr006683 PFD:pf03061	N/A	N/A	N/A	N/A		9.72126	11.8571	9.83339	10.4706	0.694001	5.96497	10.037	10.4428	8.81494	1.42979	0.033212	0.9724	FALSE	12.9311	12.5178	16.0928	13.8472	1.1291	17.1076	10.0512	15.6047	14.2545	2.14595	0.03456	0.91336	FALSE	0.0511	0.99934	FALSE	0.013086	0.97802	FALSE	12.5599	11.2264	12.239	12.0084	0.40185	11.4711	13.1652
gene-M431DRAFT_144632	Triha1_144632	Trire2_104222	N/A	N/A	GO:0008080 GO:0008152 IPRF:ipr000182 IPRF:ipr016181 PFD:pf00583	N/A	N/A	N/A	N/A		17.5451	15.7371	18.157	17.1464	0.726456	13.8359	11.1367	9.65701	11.5432	1.22335	-0.23298	0.82038	FALSE	4.47087	4.53586	5.13865	4.71513	0.21259	4.98261	5.73793	5.18229	5.30094	0.225968	2.309	1.44e-22	↑wt_fruvswt_noC	0.17912	0.99934	FALSE	1.898	7.36e-08	↑d_xyr1_2_fruvsd_xyr1_2_noC	8.6589	8.08101	31.3004	16.0134	7.64531	5.39333	7.50406
gene-M431DRAFT_445042	Triha1_445042	Trire2_104227	N/A	0.999	0	N/A	N/A	N/A	N/A		0.265924	0.432465	0.448319	0.382236	0.0583357	0	0.250781	0.345175	0.198652	0.102996	-0.69285	NA	FALSE	0.772739	0.189149	1.17391	0.711933	0.285898	0.192501	0.793388	0.559505	0.515131	0.174874	-0.47799	0.68348	FALSE	-0.46861	0.99934	FALSE	-0.7012	0.63887	FALSE	0.636949	0.629703	9.38999	3.55221	2.91889	0.407157	0.469387
gene-M431DRAFT_86537	Triha1_86537	Trire2_104230	N/A	N/A	GO:0016020 KOG:KOG1134 IPRF:ipr003864 PFD:pf02714	N/A	N/A	N/A	N/A		37.901	24.6128	33.2264	31.9134	3.89174	40.6772	26.2113	25.4391	30.7759	4.95567	0.30228	0.79892	FALSE	75.1555	82.9724	80.0812	79.403	2.28188	71.9675	77.0285	76.177	75.0576	1.5645	-0.85849	0.001933	FALSE	-0.07018	0.99934	FALSE	-0.48334	0.25036	FALSE	34.8273	22.4208	21.3224	26.1902	4.3302	71.898	80.8705
gene-M431DRAFT_482726	Triha1_482726	Trire2_104239	N/A	N/A	0	N/A	N/A	N/A	N/A		15.4358	21.53	7.08852	14.6848	4.18577	11.0663	16.6109	20.3741	16.0171	2.70327	0.42345	0.73596	FALSE	15.3551	24.4509	19.5174	19.7745	2.62889	24.4729	19.7492	17.434	20.552	2.07123	-0.0026497	0.99668	FALSE	0.072561	0.99934	FALSE	0.35337	0.28001	FALSE	31.7878	24.3145	6.72022	20.9409	7.4304	16.4422	21.8972
gene-M431DRAFT_482749	Triha1_482749	Trire2_104261	N/A	N/A	GO:0008080 GO:0008152 IPRF:ipr000182 IPRF:ipr016181 PFD:pf00583	N/A	N/A	N/A	N/A		2.41961	2.84944	1.01277	2.09394	0.554644	3.8114	2.04577	2.51798	2.79172	0.527749	0.78971	0.64536	FALSE	0.43641	0.890193	0.27624	0.534281	0.183865	0.271791	0.746787	0.438868	0.485815	0.139114	2.434	0.00069153	↑wt_fruvswt_noC	-0.092399	0.99934	FALSE	3.3042	1.41e-06	↑d_xyr1_2_fruvsd_xyr1_2_noC	3.68287	3.38695	2.74593	3.27191	0.27652	0.689835	1.39909
gene-M431DRAFT_6185	Triha1_6185	Trire2_104272	N/A	N/A	0	N/A	N/A	N/A	N/A		5.02824	6.54183	31.5347	14.3682	8.59432	8.90293	10.7483	6.03725	8.56283	1.37056	-0.45101	0.82562	FALSE	15.0497	14.6638	23.8617	17.8584	3.00373	19.8375	19.6524	23.2748	20.9216	1.17782	0.15524	0.86967	FALSE	0.23391	0.99934	FALSE	-0.55294	0.13621	FALSE	6.71011	5.61319	3.79235	5.37189	0.850881	27.7155	23.5199
gene-M431DRAFT_88229	Triha1_88229	Trire2_104288	N/A	N/A	MERCO:I51.UPW KOG:KOG3346 IPRF:ipr008914 PFD:pf01161	N/A	N/A	N/A	N/A		25.1601	31.9788	41.7911	32.9766	4.82681	21.3042	38.7868	27.2956	29.1289	5.12934	0.092248	0.92463	FALSE	141.152	148.386	151.233	146.923	3.00069	94.1577	139.024	130.487	121.223	13.755	-1.7096	2.6e-11	wt_fruvswt_noC↑	-0.26902	0.99934	FALSE	-1.3511	4.33e-08	d_xyr1_2_fruvsd_xyr1_2_noC↑	20.4905	19.8805	26.3538	22.2416	2.06364	110.962	157.076
gene-M431DRAFT_6246	Triha1_6246	Trire2_104318	N/A	N/A	GO:0004089 GO:0008270 GO:0015976 IPRF:ipr001765 PFD:pf00484	N/A	N/A	N/A	N/A		0.506409	0.494135	0.51225	0.504265	0.00533804	0	0.382057	0.295798	0.225952	0.115688	-0.92192	NA	FALSE	0.618054	0.972548	0.251496	0.614033	0.208159	0.549879	0.725222	0.319646	0.531582	0.117437	0.18331	0.87332	FALSE	-0.16755	0.99934	FALSE	-0.56942	0.69405	FALSE	0.103968	0	0.104165	0.0693779	0.034689	1.20957	1.16203
gene-M431DRAFT_86990	Triha1_86990	Trire2_104320	N/A	N/A	KOG:KOG0255 IPRF:ipr011701 IPRF:ipr016196 PFD:pf07690	N/A	N/A	N/A	N/A		21.7887	26.3152	10.6434	19.5824	4.65661	4.57443	17.4032	16.1373	12.705	4.08166	-0.39265	0.778	FALSE	41.884	61.7275	51.7462	51.7859	5.72837	41.4122	42.6554	44.4813	42.8496	0.891259	-0.97229	0.013502	FALSE	-0.26063	0.99934	FALSE	-1.1023	0.01113	d_xyr1_2_fruvsd_xyr1_2_noC↑	5.3175	5.74985	12.4532	7.84018	2.30988	31.8241	36.0595
gene-M431DRAFT_86966	Triha1_86966	Trire2_104322	N/A	N/A	GO:0005215 GO:0006810 GO:0016021 TCDB:2.A.1.14.11 KOG:KOG2533 IPRF:ipr007114 IPRF:ipr011701 IPRF:ipr016196 PFD:pf07690	N/A	N/A	N/A	N/A		25.779	54.1586	52.5329	44.1568	9.20088	11.6572	44.8301	26.1572	27.5482	9.60142	-0.45348	0.72741	FALSE	90.8752	96.0252	103.173	96.6912	3.56571	72.1016	92.9336	81.1611	82.0655	6.03065	-0.69678	0.047374	FALSE	-0.22695	0.98925	FALSE	-0.92896	0.024672	FALSE	6.78931	16.4751	36.2524	19.8389	8.66997	61.6911	85.1689
gene-M431DRAFT_87474	Triha1_87474	Trire2_104325	N/A	N/A	KOG:KOG4705	N/A	N/A	N/A	N/A		11.2566	10.5479	5.78359	9.19604	1.71844	4.65052	7.75107	6.262	6.2212	0.895284	-0.28456	0.77743	FALSE	21.7679	27.0703	21.962	23.6001	1.73601	21.002	20.6303	26.0336	22.5553	1.74243	-0.9198	0.0060501	FALSE	-0.053353	0.99934	FALSE	-1.1463	2.03e-07	d_xyr1_2_fruvsd_xyr1_2_noC↑	11.0967	9.83713	7.39647	9.44343	1.08614	17.4402	22.6683
gene-M431DRAFT_86681	Triha1_86681	Trire2_104335	N/A	N/A	IPRF:ipr009959 PFD:pf07366	N/A	N/A	N/A	N/A		0.112736	0	0.570183	0.22764	0.174336	0.119766	0.106316	0	0.0753607	0.0378798	-1.3024	NA	FALSE	0	0	0	0	0	0.122414	0.302715	0	0.14171	0.0879174	4.0655	0.19908	FALSE	2.9155	0.99934	FALSE	-0.17644	0.95297	FALSE	0	0.11441	0	0.0381368	0.0381368	0	0
gene-M431DRAFT_482850	Triha1_482850	Trire2_104336	N/A	0.979	IPRF:ipr009959 PFD:pf07366	N/A	N/A	N/A	N/A		0	0	0.0561823	0.0187274	0.0187274	0.0590048	0	0	0.0196683	0.0196683	0.29936	NA	FALSE	0	0	0.275835	0.0919449	0.0919449	0.180928	0	0	0.0603094	0.0603094	-1.7767	0.6502	FALSE	-0.60921	0.99934	FALSE	-0.88477	0.84452	FALSE	0	0.0563664	0	0.0187888	0.0187888	0.051024	0.147056
gene-M431DRAFT_509054	Triha1_509054	Trire2_104364	N/A	N/A	GO:0004672 GO:0004674 GO:0004713 GO:0005515 GO:0005524 GO:0006468 GO:0008154 GO:0015629 GO:0030695 GO:0065003 KOG:KOG0578 KEGGEC:ec:2.7.11.- IPRF:ipr000095 IPRF:ipr000719 IPRF:ipr001245 IPRF:ipr002290 IPRF:ipr008271 IPRF:ipr011009 IPRF:ipr011026 IPRF:ipr017441 IPRF:ipr017442 PFD:pf00069 PFD:pf00786	N/A	N/A	N/A	N/A		17.2882	18.7892	15.977	17.3515	0.812448	31.0022	13.719	14.4187	19.7133	5.64807	0.5926	0.67479	FALSE	20.4778	20.7885	18.2361	19.8341	0.804041	21.3286	19.5625	21.0705	20.6539	0.550754	0.24826	0.17799	FALSE	0.0699	0.99934	FALSE	0.77308	0.15294	FALSE	15.7629	18.6504	18.7561	17.7231	0.980594	21.6602	20.778
gene-M431DRAFT_87344	Triha1_87344	Trire2_104370	N/A	N/A	0	N/A	N/A	N/A	N/A		32.0577	40.3696	35.6467	36.0247	2.40687	32.3249	30.7446	26.7504	29.94	1.65878	0.065973	0.94402	FALSE	100.554	93.0036	99.7778	97.7784	2.39787	106.536	95.3206	103.298	101.718	3.33254	-1.0015	7.92e-10	wt_fruvswt_noC↑	0.067616	0.99934	FALSE	-1.0055	0.0001645	d_xyr1_2_fruvsd_xyr1_2_noC↑	28.446	32.3763	39.4368	33.4197	3.21537	96.4798	104.54
gene-M431DRAFT_86819	Triha1_86819	Trire2_104373	N/A	1	0	N/A	N/A	N/A	N/A		0	0	0	0	0	0	0	0	0	0	NA	NA	FALSE	0	0	0	0	0	0	0	0	0	0	NA	NA	FALSE	NA	NA	FALSE	NA	NA	FALSE	0	0	0	0	0	0	0
gene-M431DRAFT_87893	Triha1_87893	Trire2_104377	N/A	N/A	GO:0010181 IPRF:ipr009002 IPRF:ipr011576 PFD:pf01243	N/A	N/A	N/A	N/A		5.9842	15.5009	13.5106	11.6652	2.89803	4.2273	12.5959	8.0479	8.29037	2.41885	-0.24127	0.85229	FALSE	21.2705	19.5492	17.1319	19.3172	1.20032	18.8573	18.6086	21.4822	19.6494	0.919234	-0.29978	0.50986	FALSE	0.034524	0.99934	FALSE	-0.57976	0.0985	FALSE	4.02141	5.6035	18.6223	9.41575	4.6259	23.8601	19.1928
gene-M431DRAFT_496021	Triha1_496021	Trire2_104380	N/A	N/A	GO:0003700 GO:0005634 GO:0006355 GO:0008270 IPRF:ipr001138 PFD:pf00172	N/A	N/A	N/A	N/A		1.50437	1.61847	1.79486	1.63923	0.0844955	1.02447	2.18263	1.87761	1.6949	0.346587	0.31425	0.77327	FALSE	5.58208	6.00871	6.44944	6.01341	0.250395	3.97907	6.0765	5.47825	5.17794	0.623819	-1.4318	8.85e-08	wt_fruvswt_noC↑	-0.20413	0.99934	FALSE	-0.90904	0.0085932	FALSE	1.06912	2.34879	0.991798	1.4699	0.440011	5.42174	6.40019
gene-M431DRAFT_512934	Triha1_512934	Trire2_104382	N/A	N/A	GO:0016747 IPRF:ipr002656 PFD:pf01757	N/A	N/A	N/A	N/A		7.16508	7.76048	3.22524	6.05026	1.42293	3.46339	4.5948	4.74322	4.26714	0.404152	-0.20273	0.86253	FALSE	5.93392	4.73969	6.1975	5.6237	0.448508	4.20127	4.71366	4.5603	4.49174	0.151832	0.53691	0.22057	FALSE	-0.31762	0.99934	FALSE	0.65032	0.0056191	FALSE	3.38337	3.70845	6.00579	4.36587	0.825313	4.50886	4.99565
gene-M431DRAFT_496317	Triha1_496317	Trire2_104394	N/A	N/A	MERCO:S33.UPW	N/A	N/A	N/A	N/A		4.56495	2.84318	1.57195	2.99336	0.867261	2.32161	3.98441	2.41114	2.90572	0.539966	0.22478	0.87789	FALSE	0.508026	0.466324	0.602946	0.525766	0.0404245	0.79098	0.565069	0.664154	0.673401	0.0653788	2.9521	8.45e-08	↑wt_fruvswt_noC	0.35854	0.99934	FALSE	2.8272	6.3e-12	↑d_xyr1_2_fruvsd_xyr1_2_noC	7.82669	6.40698	48.7472	20.9936	13.8828	0.26768	0.60004
gene-M431DRAFT_482906	Triha1_482906	Trire2_104395	N/A	0.987	IPRF:ipr010308 PFD:pf06011	N/A	N/A	N/A	N/A		2.08157	2.68308	1.76764	2.17743	0.268575	0.955525	2.18115	2.55181	1.89616	0.482337	0.065987	0.96021	FALSE	2.3747	2.71442	1.91438	2.3345	0.231827	2.39977	2.13913	2.43313	2.32401	0.0929387	0.33903	0.32624	FALSE	0.0079579	0.99934	FALSE	0.39798	0.33588	FALSE	0.870542	1.06928	1.34793	1.09592	0.138452	2.24277	3.37937
gene-M431DRAFT_145085	Triha1_145085	Trire2_104400	N/A	N/A	GO:0003824 KOG:KOG2564 MERCO:S33.A38 KEGGEC:ec:3.1.1.- IPRF:ipr000073 IPRF:ipr008262 IPRF:ipr016812 PFD:pf00561	N/A	N/A	N/A	N/A		12.0564	14.9869	15.9904	14.3445	1.18017	7.25569	12.5794	10.0203	9.95179	1.53721	-0.25045	0.7324	FALSE	24.1793	22.7504	27.3367	24.7555	1.35495	25.939	29.3026	25.333	26.8582	1.23464	-0.34497	0.14231	FALSE	0.12745	0.99934	FALSE	-0.72393	7.84e-05	FALSE	10.5659	10.0227	12.0699	10.8861	0.612294	25.8042	29.601
gene-M431DRAFT_87795	Triha1_87795	Trire2_104418	N/A	0.979	GO:0008152 GO:0016491 KOG:KOG1298 KEGGEC:ec:1.14.13.1 IPRF:ipr002110 IPRF:ipr003042 IPRF:ipr013027 PFD:pf07992	N/A	N/A	N/A	N/A		2.59693	3.05826	3.62329	3.09283	0.296788	1.61726	2.15347	1.26408	1.67827	0.258553	-0.58486	0.60508	FALSE	3.27875	2.96184	2.96484	3.06848	0.105141	3.79222	3.08584	2.92039	3.26615	0.267336	0.45411	0.16982	FALSE	0.098903	0.99934	FALSE	-0.23396	0.58467	FALSE	2.48197	2.4083	6.21667	3.70231	1.25736	2.55023	3.04276
gene-M431DRAFT_496078	Triha1_496078	Trire2_104438	N/A	N/A	GO:0003824 GO:0016491 GO:0050660 KOG:KOG1231 KEGGEC:ec:1.1.1.28 IPRF:ipr004113 IPRF:ipr006094 IPRF:ipr016164 IPRF:ipr016166 PFD:pf01565 PFD:pf02913	N/A	N/A	N/A	N/A		0.419329	0.784235	0.883678	0.695747	0.141159	0.259861	0.527267	0.476261	0.421129	0.0819678	-0.44306	0.78468	FALSE	0.974811	0.857509	0.925556	0.919292	0.0340067	1.17626	1.31363	1.17636	1.22208	0.0457735	0.034809	0.95598	FALSE	0.41971	0.99934	FALSE	-0.82566	0.09567	FALSE	0.035871	0.106389	0.251573	0.131278	0.063499	1.47668	1.38781
gene-M431DRAFT_482956	Triha1_482956	Trire2_104448	N/A	N/A	0	N/A	N/A	N/A	N/A		3.99256	3.60361	1.74165	3.1126	0.694612	1.00736	2.30619	1.87053	1.72802	0.38165	-0.59176	0.64027	FALSE	7.65721	9.69102	8.03452	8.46092	0.624623	7.42417	6.78976	7.42907	7.21433	0.212292	-1.0028	0.0087712	wt_fruvswt_noC↑	-0.21658	0.99934	FALSE	-1.3651	3.81e-07	d_xyr1_2_fruvsd_xyr1_2_noC↑	4.89255	3.67198	4.79915	4.45456	0.392216	6.53328	7.33363
gene-M431DRAFT_450927	Triha1_450927	Trire2_104451	N/A	N/A	KOG:KOG4197 IPRF:ipr003695 PFD:pf02541	N/A	N/A	N/A	N/A		33.8808	52.5014	41.3153	42.5658	5.41156	21.7576	53.0869	47.7663	40.8702	9.67895	0.19851	0.8324	FALSE	107.278	87.4994	81.2972	92.0249	7.83394	121.741	99.6697	97.5403	106.317	7.73644	-0.68004	0.0067091	FALSE	0.22023	0.99934	FALSE	-0.70391	0.024724	FALSE	15.3775	14.6087	39.1785	23.0549	8.06485	160.087	106.464
gene-M431DRAFT_496107	Triha1_496107	Trire2_104461	N/A	0.999	GO:0003824 GO:0016787 KOG:KOG4178 MERCO:S33.UPW IPRF:ipr000073 IPRF:ipr003089 IPRF:ipr008262 PFD:pf00561	N/A	N/A	N/A	N/A		99.461	101.157	53.105	84.5745	15.7423	49.4191	71.6536	74.5072	65.1933	7.93	-0.08532	0.93483	FALSE	20.711	17.8439	20.2146	19.5898	0.88463	21.4074	18.9843	15.0308	18.4742	1.85833	2.5455	2.27e-17	↑wt_fruvswt_noC	-0.073726	0.99934	FALSE	2.5362	5.63e-30	↑d_xyr1_2_fruvsd_xyr1_2_noC	163.894	164.333	298.734	208.987	44.8735	17.3992	19.4524
gene-M431DRAFT_496115	Triha1_496115	Trire2_104469	N/A	N/A	KOG:KOG2992	N/A	N/A	N/A	N/A		28.3414	30.1363	81.2728	46.5835	17.3524	32.7141	31.8246	25.5569	30.0319	2.25217	-0.31545	0.82424	FALSE	286.861	329.182	314.698	310.247	12.4178	263.406	283.876	289.026	278.769	7.82425	-2.2741	1.34e-06	wt_fruvswt_noC↑	-0.14342	0.99934	FALSE	-2.4532	6.7e-22	d_xyr1_2_fruvsd_xyr1_2_noC↑	7.41318	8.11244	16.8163	10.7806	3.02458	299.791	315.869
gene-M431DRAFT_87149	Triha1_87149	Trire2_104474	N/A	N/A	GO:0003777 GO:0005524 GO:0005875 GO:0007018 KOG:KOG0242 IPRF:ipr001752 PFD:pf00225	N/A	N/A	N/A	N/A		15.5149	17.1319	14.9634	15.87	0.650683	5.50139	11.3821	8.31522	8.39958	1.69814	-0.65528	0.26344	FALSE	19.0468	19.503	18.7846	19.1115	0.209881	19.7142	17.0259	16.7992	17.8464	0.936173	0.17336	0.30273	FALSE	-0.086806	0.99934	FALSE	-0.39573	0.11491	FALSE	16.2865	10.2386	10.3336	12.2862	2.00031	16.6221	18.4452
gene-M431DRAFT_86554	Triha1_86554	Trire2_104490	N/A	N/A	GO:0006886 GO:0016020 KOG:KOG3208 IPRF:ipr007705 PFD:pf05008	N/A	N/A	N/A	N/A		66.455	63.3044	73.0194	67.5929	2.86163	69.4515	66.5877	63.9673	66.6688	1.58367	0.30207	0.72106	FALSE	52.7189	59.3813	54.8681	55.6561	1.96323	46.3626	55.6147	58.3756	53.4509	3.6327	0.72875	0.0001912	FALSE	-0.047418	0.99934	FALSE	1.0785	2.87e-05	↑d_xyr1_2_fruvsd_xyr1_2_noC	73.4195	52.9419	53.1398	59.8337	6.79313	47.924	62.1696
gene-M431DRAFT_145309	Triha1_145309	Trire2_104491	N/A	N/A	GO:0003735 GO:0005622 GO:0005840 GO:0006412 KOG:KOG3436 IPRF:ipr001854 PFD:pf00831	N/A	N/A	N/A	N/A		1369.37	1504.61	458.658	1110.88	328.439	1143.84	1206	1368.8	1239.55	67.0701	0.4822	0.7195	FALSE	674.759	854.154	821.411	783.441	55.1572	524.937	641.159	716.376	627.491	55.6848	0.93349	0.052356	FALSE	-0.31039	0.89734	FALSE	1.73	4.46e-14	↑d_xyr1_2_fruvsd_xyr1_2_noC	3073.36	3299.95	870.325	2414.54	774.875	515.142	636.406
gene-M431DRAFT_452159	Triha1_452159	Trire2_104494	N/A	N/A	0	N/A	N/A	N/A	N/A		4.07932	6.11283	6.11587	5.43601	0.678345	1.62513	4.12181	4.68044	3.47579	0.939279	-0.38395	0.75159	FALSE	15.8123	18.4198	17.7266	17.3196	0.779744	15.1077	19.2993	21.4573	18.6214	1.86403	-1.2312	2.86e-06	wt_fruvswt_noC↑	0.11564	0.99934	FALSE	-1.7296	2.84e-06	d_xyr1_2_fruvsd_xyr1_2_noC↑	8.67417	11.9761	8.84043	9.83024	1.07401	16.3954	22.3729
gene-M431DRAFT_87250	Triha1_87250	Trire2_104495	N/A	N/A	GO:0003676 GO:0004386 GO:0005524 KOG:KOG0334 KEGGEC:ec:3.6.1.- IPRF:ipr000629 IPRF:ipr001650 IPRF:ipr011545 IPRF:ipr014001 IPRF:ipr014014 IPRF:ipr014021 PFD:pf00270 PFD:pf00271	N/A	N/A	N/A	N/A		20.7513	17.7502	14.2815	17.5943	1.86929	11.802	15.6303	16.3392	14.5905	1.4092	0.019874	0.98291	FALSE	24.6292	28.4181	25.6526	26.2333	1.13164	26.4019	24.4833	23.7205	24.8686	0.797645	-0.13074	0.64228	FALSE	-0.064486	0.99934	FALSE	-0.044188	0.83913	FALSE	24.6062	14.7994	12.796	17.4005	3.64895	24.18	26.0311
gene-M431DRAFT_483021	Triha1_483021	Trire2_104514	N/A	N/A	0	N/A	N/A	N/A	N/A		2.41355	3.82697	3.59427	3.27826	0.437543	1.24641	2.81353	2.08856	2.0495	0.45281	-0.40881	0.69756	FALSE	86.4409	93.562	94.5591	91.5207	2.55612	72.1066	82.27	81.4617	78.6128	3.26143	-4.3647	4.42e-90	wt_fruvswt_noC↑	-0.2089	0.91251	FALSE	-4.5587	7.05e-90	d_xyr1_2_fruvsd_xyr1_2_noC↑	2.8561	2.75557	2.10303	2.57157	0.236057	81.6991	88.8135
gene-M431DRAFT_118137	Triha1_118137	Trire2_104535	N/A	N/A	GO:0003676 GO:0005622 KOG:KOG2809 IPRF:ipr000467 PFD:pf01585	N/A	N/A	N/A	N/A		33.4483	30.8776	11.1458	25.1573	7.04491	26.8275	34.3541	36.4181	32.5332	2.91442	0.67106	0.59677	FALSE	20.2369	22.1319	23.9531	22.1073	1.07284	23.546	22.4273	23.3485	23.1073	0.344744	0.62221	0.19906	FALSE	0.07475	0.99934	FALSE	1.2218	7.44e-13	↑d_xyr1_2_fruvsd_xyr1_2_noC	48.0216	30.9206	14.3571	31.0998	9.71851	21.6499	22.8063
gene-M431DRAFT_6473	Triha1_6473	Trire2_104541	N/A	N/A	KOG:KOG3856 IPRF:ipr015418 PFD:pf09340	N/A	N/A	N/A	N/A		54.3176	71.3656	66.9933	64.2255	5.1122	46.0623	60.0989	51.4875	52.5496	4.08666	0.013378	0.98796	FALSE	101.246	115.779	106.581	107.869	4.24459	99.8526	100.22	95.8637	98.6453	1.39486	-0.30765	0.13722	FALSE	-0.11666	0.99934	FALSE	-0.1799	0.32807	FALSE	51.9679	51.0141	45.3283	49.4367	2.07261	94.5464	103.446
gene-M431DRAFT_87651	Triha1_87651	Trire2_104547	N/A	N/A	GO:0000175 GO:0003723 GO:0006396 KOG:KOG1069 KEGGEC:ec:3.1.13.- IPRF:ipr001247 IPRF:ipr015847 PFD:pf01138	N/A	N/A	N/A	N/A		18.8633	21.5359	18.0766	19.492	1.04691	14.2792	22.3985	23.6424	20.1067	2.9358	0.32812	0.66286	FALSE	24.6331	29.3333	30.2786	28.0817	1.74573	23.9654	28.0256	27.1553	26.3821	1.23418	-0.085208	0.72983	FALSE	-0.078277	0.99934	FALSE	0.32175	0.16241	FALSE	30.8095	24.8012	11.2318	22.2808	5.79038	21.2579	25.7471
gene-M431DRAFT_509269	Triha1_509269	Trire2_104549	N/A	N/A	0	N/A	N/A	N/A	N/A		19.1135	19.3373	16.0369	18.1626	1.06478	2.16073	13.2545	6.93015	7.44845	3.21296	-1.0972	0.3907	FALSE	69.4911	69.6362	81.5198	73.549	3.98561	60.7621	70.4611	72.173	67.7987	3.55285	-1.5752	3.04e-19	wt_fruvswt_noC↑	-0.10769	0.99934	FALSE	-2.5671	3.03e-07	d_xyr1_2_fruvsd_xyr1_2_noC↑	2.11463	1.48193	5.57817	3.05824	1.27313	51.6705	87.7041
gene-M431DRAFT_100869	Triha1_100869	Trire2_104557	N/A	N/A	GO:0003824 GO:0005488 GO:0008152 GO:0016491 KOG:KOG1208 IPRF:ipr002198 IPRF:ipr002347 IPRF:ipr016040 PFD:pf00106	N/A	N/A	N/A	N/A		18.2572	17.3152	21.3444	18.9723	1.21683	20.7853	16.3593	14.23	17.1249	1.93067	0.1952	0.85259	FALSE	18.9404	20.2681	16.7594	18.6559	1.02281	23.0358	24.0791	20.9418	22.6856	0.922432	0.47326	0.056219	FALSE	0.29544	0.96951	FALSE	0.37453	0.32499	FALSE	9.9254	11.8904	23.1641	14.9933	4.12459	25.0276	23.6425
gene-M431DRAFT_335436	Triha1_335436	Trire2_104573	N/A	N/A	KOG:KOG1216 KEGGEC:ec:6.3.2.- IPRF:ipr013859 PFD:pf08549	N/A	N/A	N/A	N/A		25.414	26.5147	13.034	21.6542	4.32184	11.7946	19.5501	19.0244	16.7897	2.50218	-0.086105	0.93705	FALSE	41.2219	40.1273	39.9065	40.4186	0.406692	39.8833	36.8761	36.0144	37.5912	1.17271	-0.46563	0.18888	FALSE	-0.093246	0.99934	FALSE	-0.45525	0.018578	FALSE	34.2637	33.5361	22.1033	29.9677	3.93781	33.568	35.0604
gene-M431DRAFT_100810	Triha1_100810	Trire2_104584	N/A	1	0	N/A	N/A	N/A	N/A		36.0756	43.6496	39.6847	39.8033	2.18722	12.264	25.0056	25.2865	20.8521	4.29479	-0.66738	0.35142	FALSE	51.0264	42.9166	49.344	47.7623	2.47106	38.8786	49.4839	52.1835	46.8486	4.06052	0.1761	0.41821	FALSE	-0.020143	0.99934	FALSE	-0.47229	0.11742	FALSE	8.05459	12.2648	14.2845	11.5346	1.83511	45.0721	62.1654
gene-M431DRAFT_513968	Triha1_513968	Trire2_104595	N/A	N/A	GO:0042254 GO:1990904 KOG:KOG3387 IPRF:ipr002415 IPRF:ipr004037 IPRF:ipr004038 PFD:pf01248	N/A	N/A	N/A	N/A		178.141	171.555	57.6704	135.789	39.1054	152.963	150.704	200.074	167.913	16.0936	0.62774	0.64051	FALSE	99.5155	131.922	124.629	118.689	9.81515	104.393	108.878	107.932	107.068	1.36501	0.62866	0.20985	FALSE	-0.13642	0.99934	FALSE	1.3981	3.38e-09	↑d_xyr1_2_fruvsd_xyr1_2_noC	337.497	345.322	84.8661	255.895	85.5443	85.6514	114.766
gene-M431DRAFT_11195	Triha1_11195	Trire2_104606	N/A	N/A	GO:0008152 GO:0016491 GO:0046872 KOG:KOG3857 KEGGEC:ec:1.1.1.1 IPRF:ipr001670 PFD:pf00465	N/A	N/A	N/A	N/A		27.8165	35.3186	44.8185	35.9845	4.91933	20.6897	30.7429	25.1801	25.5376	2.9076	-0.20721	0.7954	FALSE	80.3862	74.6244	79.8399	78.2835	1.83632	74.3266	82.6713	90.0029	82.3336	4.5285	-0.67623	0.011456	FALSE	0.08209	0.99934	FALSE	-0.9692	2.05e-09	FALSE	22.4272	19.1044	29.907	23.8129	3.19447	70.0536	80.8417
gene-M431DRAFT_100833	Triha1_100833	Trire2_104609	N/A	N/A	GO:0008168 KOG:KOG1540 KEGGEC:ec:2.1.1.- IPRF:ipr004033 PFD:pf01209	N/A	N/A	N/A	N/A		25.1504	27.841	13.56	22.1838	4.3813	17.7689	20.2968	15.7442	17.9366	1.31689	0.013072	0.99262	FALSE	23.4797	22.1756	23.3622	23.0059	0.416497	20.2316	20.6947	20.8303	20.5855	0.181228	0.38093	0.29394	FALSE	-0.15084	0.99934	FALSE	0.54368	0.024232	FALSE	55.5489	51.3599	24.8546	43.9211	9.60965	20.2802	19.1576
gene-M431DRAFT_108485	Triha1_108485	Trire2_104623	N/A	N/A	0	N/A	N/A	N/A	N/A		39.5091	40.4855	44.3088	41.4345	1.46455	35.4451	34.9539	29.4581	33.2857	1.91905	0.0076774	0.99444	FALSE	97.2221	100.097	97.3408	98.22	0.939155	72.8162	100.293	106.064	93.0577	10.2569	-0.79947	2.31e-06	FALSE	-0.069519	0.99934	FALSE	-0.72268	0.016665	FALSE	29.9092	26.2165	36.3531	30.8262	2.96189	89.282	112.887
gene-M431DRAFT_504808	Triha1_504808	Trire2_104639	N/A	N/A	GO:0000139 GO:0005488 GO:0005737 GO:0006886 GO:0008565 GO:0016020 GO:0048280 KOG:KOG0946 IPRF:ipr006953 IPRF:ipr006955 IPRF:ipr016024 PFD:pf04869 PFD:pf04871	N/A	N/A	N/A	N/A		30.7055	36.4879	12.4274	26.5403	7.25118	16.0155	29.7577	27.7499	24.5077	4.28548	0.1636	0.89601	FALSE	32.5232	33.1305	32.3142	32.656	0.244818	31.3845	33.9817	33.6877	33.018	0.821132	0.12843	0.80361	FALSE	0.026478	0.99934	FALSE	0.26908	0.22137	FALSE	32.2138	28.3654	29.4233	30.0008	1.14785	28.3831	33.6296
gene-M431DRAFT_504800	Triha1_504800	Trire2_104651	N/A	N/A	0	N/A	N/A	N/A	N/A		15.0233	13.0618	14.2225	14.1025	0.569431	12.1747	15.0306	14.3442	13.8498	0.860698	0.2694	0.72301	FALSE	29.8455	31.1844	30.3701	30.4667	0.38953	28.1294	29.6086	25.3785	27.7055	1.23938	-0.66344	0.00090307	FALSE	-0.12517	0.99934	FALSE	-0.26886	0.19073	FALSE	18.7831	23.1629	13.3216	18.4225	2.84664	21.0559	29.8752
gene-M431DRAFT_75923	Triha1_75923	Trire2_104659	N/A	N/A	KOG:KOG2920	N/A	N/A	N/A	N/A		7.69581	6.19273	3.58899	5.82584	1.19964	8.38802	6.7863	5.83792	7.00408	0.74416	0.60623	0.6374	FALSE	7.66731	7.14456	6.90763	7.23984	0.224414	8.41069	6.44089	7.9383	7.59663	0.593741	0.12889	0.77416	FALSE	0.07799	0.99934	FALSE	0.65572	0.088398	FALSE	15.6973	13.8452	5.03676	11.5264	3.28858	6.28941	8.11513
gene-M431DRAFT_75687	Triha1_75687	Trire2_104664	N/A	0.995	CAZY:GH132 KOG:KOG1187 IPRF:ipr005556 IPRF:ipr014030 PFD:pf03856	N/A	GH132	N/A	N/A		522.967	419.188	304.619	415.591	63.0574	394.611	415.141	448.828	419.526	15.8039	0.32356	0.7262	FALSE	155.449	164.271	172.265	163.995	4.85625	167.089	164.177	139.111	156.792	8.88063	1.7872	1.02e-11	↑wt_fruvswt_noC	-0.052712	0.99934	FALSE	2.1672	4.55e-25	↑d_xyr1_2_fruvsd_xyr1_2_noC	408.99	434.759	540.286	461.345	40.1653	116.113	164.046
gene-M431DRAFT_2342	Triha1_2342	Trire2_104683	N/A	N/A	GO:0000166 GO:0003677 GO:0005524 GO:0017111 KOG:KOG1514 IPRF:ipr001025 IPRF:ipr003593 IPRF:ipr003959 PFD:pf00004 PFD:pf01426	N/A	N/A	N/A	N/A		5.43395	5.99721	2.24134	4.5575	1.16944	2.26988	4.85087	3.72357	3.61477	0.747053	-0.067251	0.96333	FALSE	10.762	11.145	9.716	10.541	0.427059	11.6576	8.28715	9.2408	9.72852	1.00306	-0.77842	0.067303	FALSE	-0.10307	0.99934	FALSE	-0.7372	0.013403	FALSE	4.87407	6.05005	6.51106	5.81172	0.487351	8.40879	9.40532
gene-M431DRAFT_315084	Triha1_315084	Trire2_104691	N/A	N/A	KOG:KOG0384 KEGGEC:ec:6.3.2.- IPRF:ipr000637 PFD:pf02178	N/A	N/A	N/A	N/A		11.9074	11.2372	11.8865	11.677	0.21999	12.0059	11.93	9.63146	11.1891	0.779136	0.26094	0.75798	FALSE	12.7496	13.5179	12.947	13.0715	0.230376	12.7809	13.5978	11.9095	12.7627	0.487456	0.28403	0.14127	FALSE	-0.022552	0.99934	FALSE	0.56855	0.041989	FALSE	13.1666	8.35377	10.6779	10.7327	1.38961	12.6632	13.0456
gene-M431DRAFT_75462	Triha1_75462	Trire2_104704	N/A	N/A	GO:0003723 GO:0003735 GO:0005622 GO:0005840 GO:0006412 GO:0015934 GO:0016740 KOG:KOG0438 IPRF:ipr002171 IPRF:ipr005880 IPRF:ipr008991 IPRF:ipr016027 PFD:pf00181 PFD:pf03947	N/A	N/A	N/A	N/A		74.4101	64.0815	41.2226	59.9048	9.80537	57.8702	58.1179	58.511	58.1664	0.186568	0.27622	0.77327	FALSE	44.0119	49.4862	49.1653	47.5545	1.7737	39.1572	48.8618	47.3749	45.1313	3.01774	0.77605	0.0096022	FALSE	-0.064776	0.99934	FALSE	1.1203	1.84e-06	↑d_xyr1_2_fruvsd_xyr1_2_noC	154.333	138.772	49.2099	114.105	32.757	47.4572	47.0929
gene-M431DRAFT_76848	Triha1_76848	Trire2_104707	N/A	N/A	MERCO:C108.00 KOG:KOG1407 IPRF:ipr001680 IPRF:ipr011046 PFD:pf00400	N/A	N/A	N/A	N/A		35.7437	35.371	25.241	32.1186	3.44047	20.4192	31.4293	33.1557	28.3347	3.98905	0.10119	0.90446	FALSE	33.3647	34.1187	35.8655	34.4496	0.740637	31.55	34.6084	30.9807	32.3797	1.12639	0.33973	0.16377	FALSE	-0.078393	0.99934	FALSE	0.52146	0.008956	FALSE	36.5765	39.4115	36.3568	37.4483	0.983656	34.3853	41.7141
gene-M431DRAFT_504721	Triha1_504721	Trire2_104721	N/A	N/A	KOG:KOG2887 IPRF:ipr011691 PFD:pf07770	N/A	N/A	N/A	N/A		27.3768	31.9167	51.0546	36.7827	7.25531	19.5089	25.6762	23.0324	22.7392	1.78636	-0.40096	0.68146	FALSE	34.8987	37.1025	37.6425	36.5479	0.83921	29.0744	33.68	37.0574	33.2706	2.31356	0.46025	0.19567	FALSE	-0.12558	0.99934	FALSE	0.18019	0.39112	FALSE	16.0368	19.4369	20.7792	18.751	1.41131	30.4974	36.3916
gene-M431DRAFT_2188	Triha1_2188	Trire2_104762	N/A	N/A	GO:0003677 IPRF:ipr001005 IPRF:ipr009057	N/A	N/A	N/A	N/A		12.185	12.7943	18.2873	14.4222	1.94055	9.56785	11.1164	11.3465	10.6769	0.5585	-0.13323	0.89001	FALSE	93.9272	109.798	80.6852	94.8035	8.4156	72.6983	80.4927	87.2224	80.1378	4.1965	-2.2674	1.57e-16	wt_fruvswt_noC↑	-0.23169	0.99934	FALSE	-2.1737	4.77e-29	d_xyr1_2_fruvsd_xyr1_2_noC↑	10.8087	17.4064	18.7297	15.6483	2.44974	75.3153	77.5571
gene-M431DRAFT_504592	Triha1_504592	Trire2_104785	N/A	N/A	KOG:KOG1890 KEGGEC:ec:3.1.3.56 IPRF:ipr002013 PFD:pf02383	N/A	N/A	N/A	N/A		26.637	31.6811	34.8533	31.0572	2.39226	9.50304	25.089	19.5132	18.0351	4.55956	-0.54264	0.56599	FALSE	39.886	35.79	38.9401	38.2054	1.23816	34.3018	42.9979	40.9006	39.4001	2.62007	0.1445	0.53988	FALSE	0.053071	0.99934	FALSE	-0.45405	0.16102	FALSE	20.6098	21.9724	29.3547	23.9789	2.71649	34.6208	43.3041
gene-M431DRAFT_478682	Triha1_478682	Trire2_104786	N/A	N/A	KOG:KOG3227	N/A	N/A	N/A	N/A		40.5813	35.9533	40.1115	38.882	1.47064	75.9519	41.7427	41.6469	53.1138	11.4191	0.82977	0.49538	FALSE	48.124	49.9673	48.3892	48.8268	0.575373	44.6976	50.6191	47.2896	47.5354	1.7138	0.12008	0.58622	FALSE	-0.028012	0.99934	FALSE	0.98052	0.029724	FALSE	38.3404	38.5225	33.155	36.6726	1.7596	47.3306	46.8265
gene-M431DRAFT_478685	Triha1_478685	Trire2_104790	N/A	N/A	GO:0003924 GO:0005525 GO:0005874 GO:0007017 GO:0032991 GO:0051258 KOG:KOG1374 IPRF:ipr000217 IPRF:ipr002454 IPRF:ipr003008 IPRF:ipr008280 PFD:pf00091 PFD:pf03953	N/A	N/A	N/A	N/A		19.5942	26.0645	17.2961	20.9849	2.625	8.21339	20.4073	17.2832	15.3013	3.6569	-0.19984	0.8324	FALSE	44.968	53.1589	46.7928	48.3066	2.4827	39.7984	46.2429	43.8944	43.3119	1.88301	-0.76803	0.00045359	FALSE	-0.1459	0.99934	FALSE	-0.82137	0.0045513	FALSE	17.7205	22.5421	18.1326	19.465	1.5431	40.8486	50.2184
gene-M431DRAFT_504617	Triha1_504617	Trire2_104803	N/A	N/A	GO:0006807 GO:0016810 KOG:KOG0806 IPRF:ipr001110 IPRF:ipr003010 PFD:pf00795	N/A	N/A	N/A	N/A		6.94152	9.58914	6.15375	7.56147	1.03903	8.12006	5.8107	3.91034	5.94704	1.21715	0.027131	0.98624	FALSE	35.4241	31.5801	32.0526	33.0189	1.2103	18.5471	34.4859	32.9433	28.6587	5.07541	-1.6933	1.18e-14	wt_fruvswt_noC↑	-0.19864	0.99934	FALSE	-1.4676	0.0020658	d_xyr1_2_fruvsd_xyr1_2_noC↑	9.84782	19.1946	8.4627	12.5017	3.37024	25.0777	29.3581
gene-M431DRAFT_75741	Triha1_75741	Trire2_104807	N/A	N/A	KOG:KOG2992	N/A	N/A	N/A	N/A		20.2556	27.6981	15.1173	21.0237	3.65199	14.7285	24.6865	25.9872	21.8007	3.556	0.33866	0.71685	FALSE	13.8478	15.2934	17.3882	15.5098	1.02773	17.4526	16.1108	12.7063	15.4232	1.41262	0.87	0.002338	FALSE	0.0043334	0.99937	FALSE	1.205	1.82e-06	↑d_xyr1_2_fruvsd_xyr1_2_noC	42.1648	26.709	11.3587	26.7441	8.89297	15.1973	16.7569
gene-M431DRAFT_74502	Triha1_74502	Trire2_104816	N/A	N/A	GO:0005215 GO:0006810 GO:0016021 TCDB:2.A.1.13.4 KOG:KOG2504 IPRF:ipr007114 IPRF:ipr011701 IPRF:ipr016196 PFD:pf07690	N/A	N/A	N/A	N/A		0	0.0791463	0	0.0263821	0.0263821	0	0	0.078964	0.0263213	0.0263213	0.34747	NA	FALSE	0	0	0	0	0	0	0	0	0	0	2.3097	NA	FALSE	NA	NA	FALSE	2.5137	NA	FALSE	0.249792	0.24695	0.166843	0.221195	0.0271883	0.0372573	0
gene-M431DRAFT_108058	Triha1_108058	Trire2_104820	N/A	N/A	GO:0003824 GO:0006118 GO:0009055 GO:0016491 GO:0030151 GO:0030170 GO:0051536 IPRF:ipr000951 IPRF:ipr001041 IPRF:ipr001433 IPRF:ipr005302 IPRF:ipr006058 IPRF:ipr008333 IPRF:ipr011037 PFD:pf00111 PFD:pf00175 PFD:pf00970 PFD:pf03473	N/A	N/A	N/A	N/A		16.2837	18.1721	11.4501	15.302	2.0016	9.10299	14.1041	12.2202	11.8091	1.45825	-0.085737	0.92069	FALSE	16.9519	14.4724	16.2785	15.9009	0.740248	15.0035	15.82	16.0328	15.6188	0.313702	0.38038	0.16081	FALSE	-0.017305	0.99934	FALSE	0.3125	0.064534	FALSE	12.269	13.5092	20.487	15.4217	2.55782	15.453	14.8457
gene-M431DRAFT_76931	Triha1_76931	Trire2_104831	N/A	N/A	KOG:KOG2992 KEGGEC:ec:2.1.1.43	N/A	N/A	N/A	N/A		28.3402	27.6232	20.0467	25.3367	2.65309	16.126	25.055	22.4588	21.2133	2.65176	0.02608	0.97479	FALSE	33.8815	30.0233	33.9298	32.6116	1.29419	33.4503	36.1111	32.7645	34.1086	1.0206	0.076558	0.78339	FALSE	0.07468	0.99934	FALSE	0.029368	0.87075	FALSE	16.7212	16.484	32.6498	21.9516	5.34949	34.1896	36.627
gene-M431DRAFT_504651	Triha1_504651	Trire2_104842	N/A	N/A	GO:0005496 GO:0006810 TCDB:9.B.35.2.1 KOG:KOG3006 IPRF:ipr000895 IPRF:ipr014306 PFD:pf00576	N/A	N/A	N/A	N/A		79.3858	70.6297	123.85	91.2885	16.4758	34.7797	108.818	81.843	75.1468	21.6336	-0.062268	0.96373	FALSE	35.0151	39.1697	36.3394	36.8414	1.2253	47.7236	40.9898	34.3413	41.0182	3.86315	1.765	8.13e-09	↑wt_fruvswt_noC	0.16856	0.99934	FALSE	1.5309	2.29e-05	↑d_xyr1_2_fruvsd_xyr1_2_noC	39.2889	39.5142	77.0722	51.9584	12.5571	56.1091	42.2547
gene-M431DRAFT_312304	Triha1_312304	Trire2_104856	N/A	N/A	KOG:KOG4711	N/A	N/A	N/A	N/A		22.4832	25.6731	36.1798	28.112	4.13765	10.7295	25.9045	22.9367	19.8569	4.64343	-0.2576	0.7954	FALSE	30.5635	32.6189	29.3387	30.8404	0.956979	32.1842	31.3803	27.4591	30.3412	1.45961	0.31513	0.30886	FALSE	-0.011465	0.99934	FALSE	0.066206	0.85388	FALSE	14.8086	12.5184	20.2949	15.8739	2.30722	32.3852	31.6093
gene-M431DRAFT_2179	Triha1_2179	Trire2_104878	N/A	N/A	0	N/A	N/A	N/A	N/A		82.6199	65.9725	107.286	85.2927	12.0007	188.451	84.5204	92.1209	121.697	33.4487	0.90583	0.53422	FALSE	93.8938	110.264	101.987	102.048	4.72567	117.805	99.5374	93.4577	103.6	7.31623	0.19743	0.5661	FALSE	0.035388	0.99934	FALSE	1.0692	0.039282	↑d_xyr1_2_fruvsd_xyr1_2_noC	120.761	161.601	86.5893	122.984	21.6825	116.607	115.431
gene-M431DRAFT_516681	Triha1_516681	Trire2_104879	N/A	N/A	TCDB:1.A.1.11.2	N/A	N/A	N/A	N/A		3.88175	2.74606	3.68111	3.43631	0.34995	3.91759	2.24218	3.07039	3.07672	0.483661	0.18821	0.89086	FALSE	6.5564	5.38403	6.10464	6.01503	0.341388	4.58377	5.1247	5.10451	4.93766	0.177042	-0.35868	0.30337	FALSE	-0.27719	0.99934	FALSE	0.10637	0.84077	FALSE	4.433	3.84091	4.99033	4.42141	0.33186	6.19595	5.78116
gene-M431DRAFT_76555	Triha1_76555	Trire2_104890	N/A	N/A	GO:0003824 GO:0008152 GO:0016787 GO:0016791 KOG:KOG2882 KEGGEC:ec:3.1.3.41 IPRF:ipr005834 IPRF:ipr006349 IPRF:ipr006357 PFD:pf00702	N/A	N/A	N/A	N/A		18.3845	15.6514	5.49159	13.1758	3.92228	18.0234	13.6722	17.7174	16.471	1.40217	0.66396	0.64537	FALSE	9.68063	12.1113	9.24256	10.3448	0.89223	15.0054	13.639	9.08614	12.5768	1.78938	0.78736	0.13005	FALSE	0.29823	0.99934	FALSE	1.1607	0.0020193	↑d_xyr1_2_fruvsd_xyr1_2_noC	35.1478	36.3758	15.7354	29.0863	6.68487	10.4282	10.0728
gene-M431DRAFT_73801	Triha1_73801	Trire2_104898	N/A	N/A	0	N/A	N/A	N/A	N/A		18.9397	22.9034	27.2362	23.0264	2.3958	9.57306	20.5073	15.0236	15.0347	3.15644	-0.35627	0.68745	FALSE	52.0727	49.5685	48.6823	50.1079	1.01519	44.3535	53.1261	47.399	48.2929	2.57157	-0.67748	0.003825	FALSE	-0.043076	0.99934	FALSE	-0.9908	2.13e-05	FALSE	31.0741	24.916	19.5344	25.1749	3.33375	39.5571	44.3839
gene-M431DRAFT_74668	Triha1_74668	Trire2_104911	N/A	N/A	0	N/A	N/A	N/A	N/A		469.016	293.002	313.671	358.563	55.5476	1223.33	183.321	289.813	565.489	330.356	1.1365	0.59624	FALSE	2383.57	2645.51	2682.7	2570.59	94.1262	1814.25	2402.26	2378.64	2198.38	192.187	-2.3869	2.57e-18	wt_fruvswt_noC↑	-0.21683	0.99934	FALSE	-1.0271	0.22916	FALSE	246.031	223.662	197.445	222.379	14.0401	2067.02	2246.4
gene-M431DRAFT_76302	Triha1_76302	Trire2_104942	N/A	N/A	KOG:KOG3200	N/A	N/A	N/A	N/A		46.8594	46.7593	69.2831	54.3006	7.49133	84.472	45.4998	38.5452	56.1723	14.2915	0.43535	0.74968	FALSE	62.4139	64.5417	70.9502	65.9686	2.56541	76.766	70.1465	69.1349	72.0158	2.39299	0.17055	0.60411	FALSE	0.13783	0.99934	FALSE	0.46689	0.38071	FALSE	41.9011	40.0989	44.2473	42.0824	1.20099	76.9463	79.7584
gene-M431DRAFT_491103	Triha1_491103	Trire2_104958	N/A	N/A	0	N/A	N/A	N/A	N/A		10.8866	16.2979	13.1241	13.4362	1.56989	7.12936	12.7982	11.3968	10.4414	1.70473	-0.08186	0.92836	FALSE	31.5916	30.3906	31.6001	31.1941	0.401754	29.3908	37.0409	27.2983	31.2433	2.96106	-0.77942	0.0003764	FALSE	0.013247	0.99934	FALSE	-0.87432	0.00038019	FALSE	14.8495	13.9238	12.807	13.8601	0.590475	26.8523	32.8385
gene-M431DRAFT_2093	Triha1_2093	Trire2_104972	N/A	N/A	GO:0003824 GO:0004363 GO:0005524 GO:0006750 KOG:KOG0021 KEGGEC:ec:6.3.2.3 IPRF:ipr004887 IPRF:ipr005615 IPRF:ipr016185 PFD:pf03199 PFD:pf03917	N/A	N/A	N/A	N/A		25.4971	30.7058	22.4562	26.2197	2.4087	17.6688	23.147	19.08	19.9653	1.64219	-0.089094	0.90223	FALSE	29.2852	20.9109	22.1352	24.1105	2.6114	20.2473	22.6902	26.3991	23.1122	1.78838	0.55602	0.03024	FALSE	-0.053782	0.99934	FALSE	0.51959	0.013464	FALSE	36.4022	45.58	31.008	37.6634	4.25358	24.3319	23.9577
gene-M431DRAFT_13776	Triha1_13776	Trire2_104978	N/A	N/A	0	N/A	N/A	N/A	N/A		74.5551	63.1106	55.675	64.4469	5.49102	115.844	111.173	142.964	123.327	9.91066	1.2508	0.0067439	↑d_xyr1_2_fruvswt_fru	23.7247	24.8437	27.7344	25.4343	1.19457	25.2264	24.6201	24.2726	24.7064	0.278675	1.7881	6.51e-18	↑wt_fruvswt_noC	-0.03091	0.99934	FALSE	3.0715	3.17e-40	↑d_xyr1_2_fruvsd_xyr1_2_noC	58.5171	59.2256	99.7247	72.4892	13.6193	34.9772	27.5101
gene-M431DRAFT_527952	Triha1_527952	Trire2_105003	N/A	N/A	GO:0003824 GO:0005488 GO:0005737 GO:0006520 GO:0008152 GO:0016620 GO:0051287 IPRF:ipr000534 IPRF:ipr016040 PFD:pf01118	N/A	N/A	N/A	N/A		0.0773048	0.150863	0.23459	0.154252	0.0454358	0	0.145805	0	0.0486018	0.0486018	-1.4301	NA	FALSE	0.876086	1.15471	1.66364	1.23148	0.230565	1.17517	0.968689	1.54517	1.22968	0.168634	-2.5581	0.006544	wt_fruvswt_noC↑	0.00032662	0.99986	FALSE	-3.9232	0.0043961	d_xyr1_2_fruvsd_xyr1_2_noC↑	0	0.392264	0.795057	0.395774	0.22952	1.98848	1.63743
gene-M431DRAFT_504384	Triha1_504384	Trire2_105011	N/A	N/A	GO:0000105 GO:0003824 GO:0003949 GO:0008152 KOG:KOG3055 KEGGEC:ec:5.3.1.16 IPRF:ipr006062 IPRF:ipr011060 IPRF:ipr011858 PFD:pf00977	N/A	N/A	N/A	N/A		16.1629	20.5864	20.242	18.9971	1.4206	12.89	20.0244	14.2803	15.7316	2.18362	0.016308	0.98513	FALSE	20.484	22.1718	20.4983	21.0513	0.560229	15.928	19.7752	21.6234	19.1088	1.67752	0.29336	0.16826	FALSE	-0.1292	0.99934	FALSE	0.43709	0.066475	FALSE	20.9138	20.7219	12.4324	18.0227	2.79571	18.3419	19.9386
gene-M431DRAFT_303934	Triha1_303934	Trire2_105019	N/A	N/A	GO:0006457 GO:0031072 GO:0051082 KOG:KOG0691 IPRF:ipr001623 IPRF:ipr003095 PFD:pf00226	N/A	N/A	N/A	N/A		3.79487	3.39855	1.78786	2.99376	0.613708	1.15974	2.50024	1.51823	1.72607	0.400678	-0.53005	0.69331	FALSE	5.39284	6.1565	7.74508	6.43147	0.69281	5.19312	6.97935	6.01566	6.06271	0.516177	-0.66251	0.11183	FALSE	-0.074385	0.99934	FALSE	-1.1094	0.0012435	d_xyr1_2_fruvsd_xyr1_2_noC↑	4.42917	2.32128	1.97819	2.90955	0.76624	3.39069	5.50553
gene-M431DRAFT_75919	Triha1_75919	Trire2_105031	N/A	N/A	GO:0003676 GO:0004386 GO:0005524 GO:0006310 TCDB:2.A.16.2.2 KOG:KOG0351 KEGGEC:ec:3.6.1.- IPRF:ipr001650 IPRF:ipr004589 IPRF:ipr011545 IPRF:ipr014001 IPRF:ipr014021 PFD:pf00270 PFD:pf00271	N/A	N/A	N/A	N/A		5.57515	7.21479	2.47976	5.0899	1.38825	2.22629	4.8475	5.19654	4.09011	0.937341	-0.044434	0.9763	FALSE	14.0635	16.4528	14.5966	15.0376	0.724111	8.54391	14.6871	12.4789	11.9033	1.79658	-1.1352	0.0060847	wt_fruvswt_noC↑	-0.32674	0.99934	FALSE	-0.84647	0.023193	FALSE	4.70832	5.21654	4.22924	4.71803	0.28505	9.37158	11.8997
gene-M431DRAFT_75616	Triha1_75616	Trire2_105035	N/A	N/A	GO:0003824 GO:0005737 GO:0005975 GO:0006629 GO:0016021 GO:0016627 GO:0030246 KOG:KOG1639 KEGGEC:ec:1.3.99.5 IPRF:ipr001104 IPRF:ipr011013 PFD:pf02544	N/A	N/A	N/A	N/A		63.9522	77.2828	35.3928	58.8759	12.3561	42.2664	52.4817	59.0259	51.258	4.87658	0.1089	0.92002	FALSE	59.8787	62.1311	62.3501	61.4533	0.789859	47.7413	56.0299	62.1027	55.2913	4.16218	0.36895	0.31183	FALSE	-0.14274	0.99934	FALSE	0.62219	0.0041988	FALSE	98.9149	72.2657	48.634	73.2715	14.5235	51.9151	59.4808
gene-M431DRAFT_491007	Triha1_491007	Trire2_105054	N/A	N/A	KOG:KOG2375 IPRF:ipr009604 PFD:pf06741	N/A	N/A	N/A	N/A		39.0416	33.3492	28.9332	33.7746	2.92579	15.3648	29.7348	25.9391	23.6796	4.29933	-0.25299	0.75159	FALSE	40.6392	37.6822	37.8911	38.7375	0.952779	32.9983	38.277	37.902	36.3924	1.70053	0.24772	0.30497	FALSE	-0.080679	0.99934	FALSE	0.07693	0.76427	FALSE	24.8108	20.4004	29.5061	24.9058	2.62902	31.536	37.8566
gene-M431DRAFT_504334	Triha1_504334	Trire2_105055	N/A	N/A	KOG:KOG3187 IPRF:ipr007482 PFD:pf04387	N/A	N/A	N/A	N/A		27.0567	29.1353	19.5003	25.2308	2.92741	12.2161	25.926	24.9291	21.0237	4.41321	-0.0021903	0.9988	FALSE	13.5625	14.7431	15.0367	14.4475	0.450528	13.1157	16.5629	14.7401	14.8062	0.995643	1.2431	3.41e-08	↑wt_fruvswt_noC	0.04717	0.99934	FALSE	1.1964	9.92e-06	↑d_xyr1_2_fruvsd_xyr1_2_noC	29.2624	24.3694	18.7832	24.1383	3.02727	12.6499	14.7113
gene-M431DRAFT_1995	Triha1_1995	Trire2_105070	N/A	N/A	GO:0006520 GO:0030170 KOG:KOG0053 KEGGEC:ec:2.5.1.48 IPRF:ipr000277 IPRF:ipr015424 PFD:pf01053	N/A	N/A	N/A	N/A		28.7827	46.7934	26.7553	34.1105	6.3684	19.4764	33.8746	30.1095	27.8202	4.31116	-0.0052343	0.99625	FALSE	18.7069	16.9722	19.9626	18.5472	0.866928	18.0328	19.9166	22.4275	20.1256	1.27293	1.306	1e-06	↑wt_fruvswt_noC	0.12585	0.99934	FALSE	1.1731	2.68e-09	↑d_xyr1_2_fruvsd_xyr1_2_noC	79.5881	97.525	50.3765	75.8299	13.7397	18.8562	20.0502
gene-M431DRAFT_490990	Triha1_490990	Trire2_105072	N/A	1	GO:0003824 GO:0005975 GO:0016810 CAZY:CE4 IPRF:ipr002509 IPRF:ipr011330 PFD:pf01522	N/A	CE4	N/A	N/A		25.0219	29.6742	14.096	22.9307	4.61699	14.477	25.8479	20.3868	20.2372	3.28333	0.10084	0.92715	FALSE	25.3032	31.2968	32.1179	29.5727	2.14783	29.5942	29.0804	26.3232	28.3326	1.01561	0.066226	0.87541	FALSE	-0.049008	0.99934	FALSE	0.22023	0.32614	FALSE	27.3454	26.6437	23.2005	25.7299	1.2808	23.3403	31.7321
gene-M431DRAFT_75619	Triha1_75619	Trire2_105081	N/A	N/A	GO:0005509 KOG:KOG0037 KEGGEC:ec:3.4.22.- IPRF:ipr002048 PFD:pf00036	N/A	N/A	N/A	N/A		76.4322	106.202	85.7434	89.4592	8.79241	23.8765	95.2596	73.0968	64.0776	21.0942	-0.25842	0.83008	FALSE	110.659	101.666	100.47	104.265	3.21586	136.098	130.945	109.275	125.44	8.21779	0.21464	0.31392	FALSE	0.27815	0.90558	FALSE	-0.32464	0.50709	FALSE	70.2508	74.7481	103.195	82.7313	10.3139	85.0626	123.025
gene-M431DRAFT_490950	Triha1_490950	Trire2_105106	N/A	N/A	0	N/A	N/A	N/A	N/A		108.407	150.485	185.652	148.181	22.3283	28.2647	117.544	69.6258	71.8113	25.7957	-0.83365	0.50518	FALSE	439.818	634.993	607.655	560.822	61.0146	514.333	582.263	593.469	563.355	24.7234	-1.4747	6.55e-07	wt_fruvswt_noC↑	0.017935	0.99934	FALSE	-2.3318	7.48e-09	d_xyr1_2_fruvsd_xyr1_2_noC↑	3.70326	5.58323	8.71913	6.00187	1.46301	742.696	628.579
gene-M431DRAFT_76097	Triha1_76097	Trire2_105147	N/A	N/A	0	N/A	N/A	N/A	N/A		9.20921	13.0551	12.5377	11.6007	1.20504	9.5373	11.1974	9.19086	9.97518	0.619226	0.095186	0.91337	FALSE	23.0748	21.7523	23.3471	22.7247	0.492539	22.9554	22.1362	24.9819	23.3578	0.845782	-0.53142	0.022575	FALSE	0.048491	0.99934	FALSE	-0.49104	0.034279	FALSE	14.3289	11.8147	12.3903	12.8446	0.760508	24.9016	22.5939
gene-M431DRAFT_1357	Triha1_1357	Trire2_105189	N/A	N/A	GO:0004175 GO:0004298 GO:0005839 GO:0006511 KOG:KOG0173 MERCO:T01.011 KEGGEC:ec:3.4.25.1 IPRF:ipr000243 IPRF:ipr001353 PFD:pf00227	N/A	N/A	N/A	N/A		58.1421	79.5619	62.1231	66.609	6.57763	47.3427	64.5497	57.2801	56.3908	4.98712	0.061594	0.93093	FALSE	74.6631	60.7707	60.6892	65.3743	4.64443	63.8135	76.2843	75.9626	72.0201	4.10435	0.4615	0.039972	FALSE	0.14795	0.99934	FALSE	0.37351	0.030022	FALSE	107.646	104.161	94.9597	102.256	3.78417	62.8161	71.4092
gene-M431DRAFT_13132	Triha1_13132	Trire2_105190	N/A	N/A	KOG:KOG3630	N/A	N/A	N/A	N/A		16.5713	16.2152	9.386	14.0575	2.33801	5.63642	11.2744	10.8763	9.26235	1.8166	-0.33888	0.73055	FALSE	29.1266	27.2189	28.1482	28.1646	0.550782	26.0516	27.9803	26.6044	26.8788	0.573425	-0.56458	0.062486	FALSE	-0.057274	0.99934	FALSE	-0.84345	0.00028768	FALSE	17.1068	12.3343	10.709	13.3834	1.91994	22.0943	27.8579
gene-M431DRAFT_281509	Triha1_281509	Trire2_105191	N/A	N/A	GO:0003677 GO:0003899 GO:0005634 GO:0006351 GO:0046983 KOG:KOG1521 KEGGEC:ec:2.7.7.6 IPRF:ipr001514 IPRF:ipr009025 IPRF:ipr011261 IPRF:ipr011262 IPRF:ipr011263 PFD:pf01000 PFD:pf01193	N/A	N/A	N/A	N/A		20.744	17.9726	6.21047	14.9757	4.45504	16.3255	14.3894	18.6031	16.4394	1.21773	0.46302	0.73543	FALSE	13.1116	13.7601	15.6064	14.1594	0.747362	10.9665	12.649	13.4529	12.3562	0.732552	0.51795	0.32557	FALSE	-0.18687	0.99934	FALSE	1.1712	2.67e-05	↑d_xyr1_2_fruvsd_xyr1_2_noC	32.8925	26.988	6.165	22.0151	8.1063	11.2472	14.3321
gene-M431DRAFT_490239	Triha1_490239	Trire2_105192	N/A	N/A	GO:0003824 GO:0006512 GO:0008641 GO:0036211 KOG:KOG2015 KEGGEC:ec:6.3.2.- IPRF:ipr000127 IPRF:ipr000594 IPRF:ipr009036 IPRF:ipr014929 PFD:pf00899 PFD:pf02134 PFD:pf08825	N/A	N/A	N/A	N/A		15.4804	29.8307	30.1806	25.1639	4.84281	6.84469	21.7352	13.9759	14.1853	4.29978	-0.58741	0.62767	FALSE	48.6656	47.289	44.596	46.8502	1.19509	43.7134	48.534	53.9966	48.748	2.97043	-0.46145	0.18523	FALSE	0.066938	0.99934	FALSE	-1.1203	0.0013563	d_xyr1_2_fruvsd_xyr1_2_noC↑	18.1105	21.6345	19.7902	19.8451	1.01768	47.1128	55.0311
gene-M431DRAFT_503574	Triha1_503574	Trire2_105196	N/A	N/A	0	N/A	N/A	N/A	N/A		5.10586	6.13183	7.54849	6.26206	0.708126	2.92074	5.24723	6.37261	4.84686	1.01638	-0.097519	0.93249	FALSE	8.38858	10.2667	9.59018	9.41514	0.549172	7.46328	10.6634	11.0871	9.73792	1.14388	-0.14205	0.68095	FALSE	0.061213	0.99934	FALSE	-0.29995	0.44452	FALSE	4.77093	4.31807	5.1839	4.75763	0.250033	8.8399	7.33706
gene-M431DRAFT_503578	Triha1_503578	Trire2_105202	N/A	N/A	GO:0005856 GO:0030833 KOG:KOG2826 IPRF:ipr007188 PFD:pf04045	N/A	N/A	N/A	N/A		117.946	158.014	162.779	146.246	14.2171	66.7888	126.2	114.869	102.619	18.2113	-0.24159	0.75159	FALSE	134.843	139.162	132.557	135.521	1.93673	121.711	153.565	150.351	141.876	10.1248	0.55078	0.0086442	FALSE	0.075306	0.99934	FALSE	0.23135	0.35129	FALSE	127.036	128.882	142.259	132.726	4.79639	118.534	149.969
gene-M431DRAFT_155394	Triha1_155394	Trire2_105224	N/A	N/A	0	N/A	N/A	N/A	N/A		1.59849	1.87879	1.24944	1.57557	0.182037	2.08411	1.33616	1.62689	1.68239	0.217689	0.44718	0.72835	FALSE	0.69675	0.426371	0.962247	0.695122	0.154696	0.907301	0.942985	1.18478	1.01169	0.0871549	1.602	0.00046061	↑wt_fruvswt_noC	0.5346	0.99934	FALSE	1.514	0.0013453	↑d_xyr1_2_fruvsd_xyr1_2_noC	1.71548	2.28587	1.71873	1.90669	0.18959	1.53522	1.1222
gene-M431DRAFT_513601	Triha1_513601	Trire2_105233	N/A	0.999	0	N/A	N/A	N/A	N/A		0	0	0.0570183	0.0190061	0.0190061	0	0	0	0	0	-0.66241	NA	FALSE	0	0	0	0	0	0	0	0.0592994	0.0197665	0.0197665	1.5247	NA	FALSE	1.1092	0.99934	FALSE	-0.24742	NA	FALSE	0	0	0	0	0	0.0517832	0.0497482
gene-M431DRAFT_21237	Triha1_21237	Trire2_105237	N/A	0.937	0	N/A	N/A	N/A	N/A		0.135445	0.462567	0.479525	0.359179	0.111974	0.359725	0.31933	0.461502	0.380186	0.0422974	0.40462	NA	FALSE	0.354226	0.216766	0.896874	0.489288	0.20762	0.367679	0.484922	0.926174	0.592925	0.170027	-0.027757	0.98302	FALSE	0.26286	0.99934	FALSE	0.10071	0.92313	FALSE	0	0	0.139301	0.0464336	0.0464336	0.559926	0.537921
gene-M431DRAFT_21236	Triha1_21236	Trire2_105238	N/A	N/A	GO:0006118 GO:0016491 KEGGEC:ec:1.14.11.- IPRF:ipr003819 PFD:pf02668	N/A	N/A	N/A	N/A		0.738595	0.669216	8.27162	3.22648	2.52265	0.448371	1.9901	0.564956	1.00114	0.495624	-1.5075	0.59625	FALSE	5.84089	6.47312	5.72043	6.01148	0.233423	10.1395	4.72202	5.32803	6.72986	1.71379	-0.41832	0.71456	FALSE	0.17855	0.99934	FALSE	-2.1042	0.00080302	d_xyr1_2_fruvsd_xyr1_2_noC↑	0.162469	0.321241	1.51925	0.667652	0.428257	23.7482	5.727
gene-M431DRAFT_99609	Triha1_99609	Trire2_105251	N/A	N/A	0	N/A	N/A	N/A	N/A		4.30447	6.33023	6.8111	5.81526	0.768044	1.04523	5.21917	1.91565	2.72668	1.27132	-0.88787	0.54367	FALSE	19.4592	17.2878	16.6437	17.7969	0.851708	14.89	17.0897	17.2723	16.4173	0.765495	-1.1742	5.43e-06	wt_fruvswt_noC↑	-0.107	0.99934	FALSE	-1.9587	6.08e-05	d_xyr1_2_fruvsd_xyr1_2_noC↑	2.6512	3.18269	4.01594	3.28328	0.397166	11.5241	17.8551
gene-M431DRAFT_127956	Triha1_127956	Trire2_105255	N/A	N/A	GO:0003700 GO:0005634 GO:0006355 GO:0008270 IPRF:ipr001138	N/A	N/A	N/A	N/A		3.32173	3.46055	4.04216	3.60815	0.220675	1.5389	2.40243	1.82355	1.92162	0.254057	-0.62629	0.41513	FALSE	5.02946	5.16954	5.37484	5.19128	0.100292	4.14926	5.72272	5.67523	5.1824	0.516754	-0.079444	0.78085	FALSE	0.0079628	0.99934	FALSE	-0.71374	0.0092197	FALSE	1.20498	1.74889	1.72099	1.55829	0.176837	4.97884	6.54656
gene-M431DRAFT_99635	Triha1_99635	Trire2_105263	N/A	N/A	GO:0003700 GO:0005634 GO:0006355 GO:0008270 IPRF:ipr001138 PFD:pf00172	N/A	N/A	N/A	N/A		6.78548	6.6574	7.50487	6.98258	0.263746	12.0011	5.55525	6.64207	8.06613	1.99233	0.59836	0.66313	FALSE	6.46784	6.52364	7.25197	6.74782	0.252592	8.62293	7.20796	6.19702	7.34264	0.70353	0.49472	0.033772	FALSE	0.13283	0.99934	FALSE	0.96162	0.065338	FALSE	9.14698	8.66456	10.2379	9.34982	0.465379	7.43232	6.94281
gene-M431DRAFT_501007	Triha1_501007	Trire2_105275	N/A	0.995	GO:0030246 IPRF:ipr001480 IPRF:ipr006626 IPRF:ipr011050	N/A	N/A	N/A	N/A		7.75483	5.92982	13.9538	9.21281	2.42832	2.6141	2.77762	2.4318	2.60784	0.0998805	-1.5208	0.044264	d_xyr1_2_fruvswt_fru↑	28.0815	23.7477	39.2841	30.3711	4.62879	10.1613	6.57393	6.7069	7.81404	1.17425	-1.2596	0.0044064	wt_fruvswt_noC↑	-1.9457	4.73e-14	d_xyr1_2_noCvswt_noC↑	-0.84284	0.016286	FALSE	32.0336	20.9614	29.4101	27.4684	3.34045	11.9876	6.48215
gene-M431DRAFT_501003	Triha1_501003	Trire2_105279	N/A	1	GO:0006508 GO:0008233 KOG:KOG2195 MERCO:M28.006 KEGGEC:ec:3.4.11.10 IPRF:ipr007484 PFD:pf04389	N/A	N/A	N/A	N/A		0	0.0499477	0.0517788	0.0339088	0.0169627	0	0.14482	0	0.0482734	0.0482734	0.67743	NA	FALSE	61.8488	51.6654	59.4864	57.6668	3.07726	21.3436	39.9519	42.5956	34.6304	6.68705	-10.29	1.61e-21	wt_fruvswt_noC↑	-0.73052	0.17095	FALSE	-8.7265	7.93e-20	d_xyr1_2_fruvsd_xyr1_2_noC↑	0.157639	0.0519485	0.105291	0.10496	0.0305106	23.9826	29.907
gene-M431DRAFT_99791	Triha1_99791	Trire2_105282	N/A	N/A	GO:0016491 TCDB:8.A.5.1.3 KOG:KOG1575 KEGGEC:ec:1.-.-.- IPRF:ipr001395 PFD:pf00248	N/A	N/A	N/A	N/A		87.3743	130.984	145.278	121.212	17.4147	58.1735	103.444	77.0946	79.5706	13.1269	-0.32993	0.69706	FALSE	37.6607	31.1963	29.222	32.693	2.54842	35.0421	32.5725	44.1231	37.2459	3.51171	2.3298	3.9e-18	↑wt_fruvswt_noC	0.19697	0.99934	FALSE	1.7985	1.35e-16	↑d_xyr1_2_fruvsd_xyr1_2_noC	62.4967	65.386	99.8662	75.9163	12.004	49.6218	35.5013
gene-M431DRAFT_513562	Triha1_513562	Trire2_105287	N/A	N/A	0	N/A	N/A	N/A	N/A		5.83213	11.1229	27.3518	14.7689	6.47415	4.5999	15.3334	11.2693	10.4009	3.12877	-0.28292	0.87515	FALSE	20.7991	25.927	28.2325	24.9862	2.19681	15.8319	38.7551	41.3676	31.9849	8.11161	-0.30228	0.66525	FALSE	0.36194	0.99934	FALSE	-0.95551	0.0711	FALSE	2.90271	7.2639	7.99756	6.05472	1.59017	49.7622	43.6732
gene-M431DRAFT_513561	Triha1_513561	Trire2_105288	N/A	0.996	0	N/A	N/A	N/A	N/A		0.379919	0.576662	0.256201	0.404261	0.0933064	1.74897	0.398094	0.0410953	0.729387	0.520104	1.356	0.66702	FALSE	0.551998	0.810697	0.733749	0.698815	0.0766957	0.59588	0.415615	0.88817	0.633222	0.137687	-0.34972	0.62762	FALSE	-0.1344	0.99934	FALSE	1.1302	0.39555	FALSE	2.98998	2.65609	0.824887	2.15699	0.672988	0.853154	0.78237
gene-M431DRAFT_126138	Triha1_126138	Trire2_105315	N/A	N/A	GO:0003735 GO:0005515 GO:0005622 GO:0005840 GO:0006412 GO:0007154 GO:0015934 GO:0035091 KOG:KOG2273 IPRF:ipr001196 IPRF:ipr001683 IPRF:ipr005749 PFD:pf00256 PFD:pf00787 PFD:pf01305	N/A	N/A	N/A	N/A		33.8441	31.4362	24.8035	30.0279	2.7031	28.3487	27.9579	28.1007	28.1358	0.114143	0.22737	0.77972	FALSE	34.0288	33.1582	33.4542	33.5471	0.255591	33.1627	32.9575	35.6897	33.9366	0.878527	0.28311	0.21062	FALSE	0.027094	0.99934	FALSE	0.48466	0.042616	FALSE	55.3866	58.9178	27.411	47.2385	9.96599	27.6085	35.154
gene-M431DRAFT_501903	Triha1_501903	Trire2_105351	N/A	N/A	GO:0000151 GO:0004842 GO:0016567 KOG:KOG0289 IPRF:ipr001680 IPRF:ipr003613 IPRF:ipr011046 IPRF:ipr013915 PFD:pf00400 PFD:pf08606	N/A	N/A	N/A	N/A		65.6523	66.5071	35.7807	55.98	10.1027	41.2557	56.1726	54.2684	50.5656	4.68727	0.14981	0.87769	FALSE	78.7041	80.872	80.3261	79.9674	0.651019	75.306	80.0237	77.4799	77.6032	1.36328	-0.077794	0.83897	FALSE	-0.032476	0.99934	FALSE	0.10683	0.50837	FALSE	95.9852	89.0382	51.8483	78.9572	13.702	70.3643	79.0119
gene-M431DRAFT_513125	Triha1_513125	Trire2_105363	N/A	N/A	GO:0003824 GO:0006725 GO:0016830 KEGGEC:ec:4.1.2.- IPRF:ipr005000 IPRF:ipr015813 PFD:pf03328	N/A	N/A	N/A	N/A		3.26598	2.70662	3.52993	3.16751	0.242716	2.42398	1.89863	2.26484	2.19582	0.155533	-0.20626	0.85759	FALSE	6.98136	4.10512	5.0733	5.38659	0.844947	6.31539	6.6073	6.73044	6.55104	0.123072	-0.32078	0.43099	FALSE	0.28665	0.99934	FALSE	-0.82198	0.015143	FALSE	5.18966	4.44957	14.8162	8.15183	3.33905	10.0696	6.98888
gene-M431DRAFT_524867	Triha1_524867	Trire2_105379	N/A	N/A	GO:0003824 GO:0008152 IPRF:ipr000868 PFD:pf00857	N/A	N/A	N/A	N/A		0	0.217136	0.300128	0.172421	0.0894776	0	0.0699524	0.288847	0.1196	0.0869998	-0.25756	NA	FALSE	1.87525	1.50368	2.45587	1.94493	0.277071	2.25522	3.45238	3.90169	3.2031	0.491364	-3.063	0.00028734	wt_fruvswt_noC↑	0.72035	0.98925	FALSE	-4.0124	6.84e-06	d_xyr1_2_fruvsd_xyr1_2_noC↑	0.456864	0.677501	0.610305	0.581557	0.0652941	4.90629	5.17174
gene-M431DRAFT_20810	Triha1_20810	Trire2_105381	N/A	N/A	0	N/A	N/A	N/A	N/A		0	0.255101	0	0.0850337	0.0850337	0.0925796	0	0.254514	0.115698	0.0743755	0.85	NA	FALSE	0	0.0929788	0.577053	0.223344	0.17888	0.0946265	0	0	0.0315422	0.0315422	-1.0165	0.73174	FALSE	-2.824	0.99934	FALSE	2.6501	0.36673	FALSE	0.71566	0.707519	0	0.474393	0.237208	0.160115	0.384557
gene-M431DRAFT_500493	Triha1_500493	Trire2_105386	N/A	N/A	GO:0005515 GO:0008270 KOG:KOG0383 IPRF:ipr001965 IPRF:ipr011011 PFD:pf00628	N/A	N/A	N/A	N/A		4.92009	5.47193	4.33467	4.90889	0.328347	2.97875	4.59002	3.81123	3.79333	0.465219	-0.08426	0.92885	FALSE	8.20931	11.4019	8.84546	9.48557	0.975621	7.0658	9.56513	9.51706	8.716	0.825216	-0.50641	0.075851	FALSE	-0.1071	0.99934	FALSE	-0.48247	0.087658	FALSE	9.39521	9.07357	5.82191	8.0969	1.14128	8.31078	11.9062
gene-M431DRAFT_10276	Triha1_10276	Trire2_105389	N/A	N/A	0	N/A	N/A	N/A	N/A		15.1432	8.60211	6.22784	9.99105	2.6657	4.38062	5.61849	5.62002	5.20638	0.41288	-0.65774	0.58134	FALSE	3.35919	3.17068	4.06038	3.53008	0.270676	3.38126	3.76712	3.63489	3.59443	0.113211	1.9536	8.69e-07	↑wt_fruvswt_noC	0.034348	0.99934	FALSE	1.2629	1.49e-12	↑d_xyr1_2_fruvsd_xyr1_2_noC	5.31301	4.48777	6.3906	5.39713	0.550908	3.94486	2.77335
gene-M431DRAFT_487027	Triha1_487027	Trire2_105393	N/A	N/A	0	N/A	N/A	N/A	N/A		3.73161	9.41208	9.11615	7.41995	1.84615	3.5155	5.57747	5.34636	4.81311	0.652226	-0.32796	0.78479	FALSE	6.87441	7.43692	5.6529	6.65474	0.526582	7.11	7.3732	7.25878	7.24733	0.0761942	0.59013	0.2085	FALSE	0.13795	0.99934	FALSE	0.12535	0.68496	FALSE	2.74647	3.42976	2.9689	3.04838	0.201212	5.88596	6.5246
gene-M431DRAFT_513187	Triha1_513187	Trire2_105407	N/A	N/A	KOG:KOG0507	N/A	N/A	N/A	N/A		26.523	41.1247	51.7072	39.785	7.30085	14.4298	76.962	59.7764	50.3894	18.6517	0.5449	0.71902	FALSE	17.0794	19.0842	19.2006	18.4547	0.688494	40.3015	22.5138	15.2007	26.0053	7.4533	1.5516	3.11e-07	↑wt_fruvswt_noC	0.51447	0.99934	FALSE	1.5776	0.0088777	↑d_xyr1_2_fruvsd_xyr1_2_noC	24.9888	24.9314	72.4351	40.7851	15.825	21.5157	21.2622
gene-M431DRAFT_317814	Triha1_317814	Trire2_105409	N/A	N/A	GO:0007165 KOG:KOG4375 IPRF:ipr000159 IPRF:ipr001660 IPRF:ipr010993 IPRF:ipr011510 PFD:pf00788 PFD:pf07647	N/A	N/A	N/A	N/A		41.2759	44.9947	37.8445	41.3717	2.06462	20.0345	39.8147	34.7639	31.5377	5.93355	-0.12769	0.86475	FALSE	55.2071	55.884	56.5717	55.8876	0.393948	56.3459	55.4572	48.4782	53.4271	2.48771	0.0071802	0.97052	FALSE	-0.053315	0.99934	FALSE	-0.067136	0.80937	FALSE	33.597	38.6477	38.0402	36.7616	1.59201	47.0281	60.5083
gene-M431DRAFT_487075	Triha1_487075	Trire2_105432	N/A	N/A	KOG:KOG4475 IPRF:ipr001452 PFD:pf00018	N/A	N/A	N/A	N/A		11.2798	10.7527	5.1992	9.07725	1.94498	18.7183	9.71331	11.5652	13.3323	2.74558	0.94197	0.48993	FALSE	15.2032	14.8515	13.7232	14.5926	0.446408	14.2677	12.2083	12.6028	13.0263	0.631074	-0.2482	0.54788	FALSE	-0.15237	0.99934	FALSE	0.85031	0.065338	FALSE	12.7698	11.1632	13.267	12.4	0.634859	11.924	13.3617
gene-M431DRAFT_153715	Triha1_153715	Trire2_105475	N/A	N/A	GO:0003677 GO:0003700 GO:0005634 GO:0006351 GO:0006355 GO:0008270 IPRF:ipr001138 IPRF:ipr007219 PFD:pf00172 PFD:pf04082	N/A	N/A	N/A	N/A		1.73338	1.91522	2.99104	2.21321	0.392441	0.433284	1.82698	1.4145	1.22492	0.413342	-0.63287	0.66313	FALSE	3.68883	2.44773	3.35475	3.16377	0.370782	2.40807	2.98886	3.53977	2.9789	0.32673	-0.069572	0.8835	FALSE	-0.083037	0.99934	FALSE	-0.62177	0.22188	FALSE	0.70651	1.29347	1.20596	1.06865	0.182822	4.05122	3.32958
gene-M431DRAFT_97408	Triha1_97408	Trire2_105479	N/A	N/A	GO:0003735 GO:0005622 GO:0005840 GO:0006412 KOG:KOG3203 IPRF:ipr005822 IPRF:ipr005823 PFD:pf00572	N/A	N/A	N/A	N/A		76.0744	78.2348	45.8731	66.7274	10.4458	84.0595	79.1845	79.079	80.7743	1.64288	0.60653	0.53734	FALSE	56.1369	72.6343	73.0704	67.2805	5.57324	54.27	58.3904	54.7927	55.8177	1.29517	0.42691	0.18549	FALSE	-0.25696	0.99934	FALSE	1.2926	1.18e-07	↑d_xyr1_2_fruvsd_xyr1_2_noC	128.21	146.186	54.3245	109.573	28.1076	47.3644	56.4609
gene-M431DRAFT_486760	Triha1_486760	Trire2_105504	N/A	N/A	GO:0003824 GO:0008152 GO:0016791 KOG:KOG4126 IPRF:ipr001952 IPRF:ipr017850 PFD:pf00245	N/A	N/A	N/A	N/A		57.6497	63.7096	84.027	68.4621	7.97661	37.9821	59.5999	51.0121	49.5314	6.28428	-0.18807	0.80511	FALSE	298.441	294.106	285.122	292.556	3.92225	303.034	290.326	273.701	289.021	8.49289	-1.6476	6.76e-13	wt_fruvswt_noC↑	-0.0060056	0.99934	FALSE	-1.8316	8.05e-40	d_xyr1_2_fruvsd_xyr1_2_noC↑	38.2703	29.8768	51.8071	39.9847	6.3885	254.18	297.329
gene-M431DRAFT_524626	Triha1_524626	Trire2_105515	N/A	N/A	0	N/A	N/A	N/A	N/A		332.775	366.613	205.199	301.529	49.1456	278.422	372.453	379.126	343.334	32.5127	0.48687	0.58134	FALSE	69.8727	66.7423	81.9333	72.8494	4.63096	72.7227	72.2949	58.9583	67.992	4.5185	2.4846	1.31e-20	↑wt_fruvswt_noC	-0.088279	0.99934	FALSE	3.0614	3.84e-67	↑d_xyr1_2_fruvsd_xyr1_2_noC	205.216	285.482	206.163	232.287	26.5989	55.6156	84.1471
gene-M431DRAFT_10016	Triha1_10016	Trire2_105518	N/A	N/A	GO:0005267 GO:0006813 GO:0016020 TCDB:1.A.1.7.1 KOG:KOG1418 IPRF:ipr003280 IPRF:ipr013099 PFD:pf07885	N/A	N/A	N/A	N/A		7.55045	6.05273	14.3493	9.3175	2.55279	6.40079	8.65488	8.76119	7.93895	0.769693	0.047524	0.97199	FALSE	9.10868	6.6725	10.5423	8.77448	1.12953	7.20482	8.03232	9.06636	8.10117	0.538482	0.54663	0.2639	FALSE	-0.10869	0.99934	FALSE	0.69572	0.00064768	FALSE	5.29765	4.59239	3.00681	4.29895	0.677388	8.03398	9.35614
gene-M431DRAFT_97535	Triha1_97535	Trire2_105520	N/A	N/A	GO:0003677 GO:0005634 GO:0006351 GO:0008270 IPRF:ipr007219 PFD:pf04082	N/A	N/A	N/A	N/A		13.1978	7.8048	6.38605	9.12955	2.07494	7.31383	8.24362	6.95253	7.50333	0.38456	0.015488	0.99192	FALSE	6.57446	7.52824	7.70826	7.27032	0.351789	9.46075	9.81839	8.53482	9.27132	0.382447	0.78187	0.042333	FALSE	0.3632	0.78426	FALSE	0.43627	0.070083	FALSE	5.95286	12.0892	11.2231	9.75506	1.91747	8.68646	9.53005
gene-M431DRAFT_97657	Triha1_97657	Trire2_105533	N/A	1	0	N/A	N/A	N/A	N/A		2706.99	1949.93	1800.87	2152.6	280.517	3706.61	1397.53	1761.96	2288.7	716.719	0.49615	0.73855	FALSE	2825.37	2833.47	2050.96	2569.93	259.497	2498.46	2803.91	3722.26	3008.21	367.752	0.19352	0.58018	FALSE	0.23555	0.99934	FALSE	0.45854	0.46011	FALSE	448.591	878.538	758.252	695.127	128.065	3771.16	3278.87
gene-M431DRAFT_76939	Triha1_76939	Trire2_105535	N/A	N/A	KOG:KOG4055 IPRF:ipr009548 PFD:pf06658	N/A	N/A	N/A	N/A		42.8823	48.2938	39.7622	43.6461	2.49229	73.8389	80.2068	84.1021	79.3826	2.99124	1.1777	0.00077466	↑d_xyr1_2_fruvswt_fru	31.8535	35.7442	31.2793	32.959	1.40243	42.7801	33.9041	27.1614	34.6152	4.52274	0.84676	1.74e-06	FALSE	0.085176	0.99934	FALSE	1.9399	5.9e-13	↑d_xyr1_2_fruvsd_xyr1_2_noC	34.2071	52.6763	52.6482	46.5105	6.15171	34.4701	33.1154
gene-M431DRAFT_292929	Triha1_292929	Trire2_105557	N/A	N/A	GO:0016021 GO:0016758 CAZY:GT34 KOG:KOG4748 KEGGEC:ec:2.4.1.- IPRF:ipr008630 PFD:pf05637	N/A	GT34	N/A	N/A		61.4237	57.9004	36.5001	51.9414	7.78735	29.5964	48.9134	50.0986	42.8695	6.64535	-0.0012449	0.9988	FALSE	62.9887	65.813	67.7402	65.514	1.37977	75.9728	64.2053	61.6322	67.2701	4.4143	0.10545	0.75025	FALSE	0.051117	0.99934	FALSE	0.055552	0.84003	FALSE	82.7033	47.8172	57.0369	62.5191	10.4371	60.5512	65.277
gene-M431DRAFT_1677	Triha1_1677	Trire2_105565	N/A	N/A	GO:0005215 GO:0006810 GO:0016021 TCDB:2.A.1.2.33 KOG:KOG0255 IPRF:ipr007114 IPRF:ipr011701 IPRF:ipr016196 PFD:pf07690	N/A	N/A	N/A	N/A		3.54468	3.76395	1.75763	3.02208	0.635389	1.03372	2.163	1.75923	1.65199	0.330377	-0.60112	0.62917	FALSE	15.3899	17.0187	19.0133	17.1406	1.04774	16.8675	17.4497	17.1827	17.1666	0.168275	-2.0675	2.24e-10	wt_fruvswt_noC↑	0.013012	0.99934	FALSE	-2.6689	2.7e-30	d_xyr1_2_fruvsd_xyr1_2_noC↑	1.8907	1.37544	2.0015	1.75588	0.19289	15.7391	22.4508
gene-M431DRAFT_504014	Triha1_504014	Trire2_105589	N/A	N/A	GO:0004857 GO:0005739 GO:0045980 KOG:KOG1762 IPRF:ipr007648 PFD:pf04568	N/A	N/A	N/A	N/A		1169.83	983.031	1364.64	1172.5	110.169	2055.42	1484.2	1600.63	1713.41	174.273	0.89222	0.2919	FALSE	252.032	251.655	260.199	254.629	2.78749	226.079	273.039	261.348	253.489	14.1142	2.656	2.1e-33	↑wt_fruvswt_noC	0.0030151	0.99937	FALSE	3.5456	2.65e-29	↑d_xyr1_2_fruvsd_xyr1_2_noC	1317.85	1552.54	1221.41	1363.94	98.3244	436.115	281.462
gene-M431DRAFT_478179	Triha1_478179	Trire2_105597	N/A	N/A	0	N/A	N/A	N/A	N/A		9.97816	13.19	8.53166	10.5666	1.37655	4.92015	8.87732	8.65088	7.48278	1.28298	-0.21796	0.79455	FALSE	9.19094	11.0879	10.2537	10.1775	0.548943	8.54511	10.178	11.3685	10.0305	0.818375	0.48989	0.053506	FALSE	-0.0091495	0.99934	FALSE	0.28209	0.31312	FALSE	10.784	13.7183	8.40342	10.9686	1.53705	11.3112	12.063
gene-M431DRAFT_1696	Triha1_1696	Trire2_105613	N/A	N/A	KOG:KOG1869	N/A	N/A	N/A	N/A		49.5624	36.7263	32.6206	39.6364	5.10252	29.5572	33.1951	32.8603	31.8708	1.16086	-0.01278	0.99115	FALSE	26.5381	27.8213	26.7424	27.034	0.398063	44.4332	28.4601	27.5904	33.4945	5.4751	1.0012	9.35e-05	↑wt_fruvswt_noC	0.3249	0.99934	FALSE	0.66687	0.032417	FALSE	32.6714	23.224	42.643	32.8461	5.60646	22.1846	28.1159
gene-M431DRAFT_503984	Triha1_503984	Trire2_105623	N/A	0.957	GO:0015986 GO:0016020 GO:0016469 GO:0046933 GO:0046961 TCDB:3.A.2.1.3 KOG:KOG1531 KEGGEC:ec:3.6.3.14 IPRF:ipr000131 PFD:pf00231	N/A	N/A	N/A	N/A		420.268	415.443	204.737	346.816	71.0532	426.262	383.048	390.617	399.976	13.3236	0.54199	0.62767	FALSE	299.102	298.172	310.809	302.695	4.06633	291.415	308.096	307.003	302.172	5.38749	0.63252	0.072405	FALSE	0.0080296	0.99934	FALSE	1.1702	3.5e-06	↑d_xyr1_2_fruvsd_xyr1_2_noC	751.245	793.238	447.248	663.91	109.007	264.305	294.996
gene-M431DRAFT_75721	Triha1_75721	Trire2_105631	N/A	N/A	0	N/A	N/A	N/A	N/A		26.5439	37.1917	14.285	26.0069	6.61806	8.42959	31.8918	24.5995	21.6403	6.93268	-0.030687	0.98545	FALSE	45.0034	38.9534	45.8179	43.2582	2.16523	51.3368	43.1622	41.2901	45.2631	3.08458	-0.30946	0.4701	FALSE	0.076679	0.99934	FALSE	-0.4172	0.36609	FALSE	16.9694	11.6955	16.953	15.206	1.75523	37.6187	61.526
gene-M431DRAFT_76386	Triha1_76386	Trire2_105636	N/A	N/A	KOG:KOG3914 IPRF:ipr001680 IPRF:ipr011046	N/A	N/A	N/A	N/A		16.7478	17.0436	6.79023	13.5272	3.36957	10.1877	13.1133	13.9036	12.4015	1.13019	0.17676	0.88366	FALSE	12.3608	12.2779	14.5427	13.0604	0.741502	11.5658	12.5071	13.2591	12.444	0.489828	0.48446	0.27854	FALSE	-0.060776	0.99934	FALSE	0.72295	0.00016	FALSE	32.4504	19.7771	5.77675	19.3347	7.70319	11.9875	14.9622
gene-M431DRAFT_503713	Triha1_503713	Trire2_105643	N/A	N/A	GO:0003677 GO:0005515 GO:0008270 KOG:KOG0955 IPRF:ipr000949 IPRF:ipr001005 IPRF:ipr001025 IPRF:ipr001965 IPRF:ipr009057 IPRF:ipr011011 IPRF:ipr014778 PFD:pf00249 PFD:pf00628 PFD:pf01426	N/A	N/A	N/A	N/A		20.3705	17.2654	15.7638	17.7999	1.35641	20.9736	20.3753	19.6907	20.3465	0.370616	0.5132	0.54325	FALSE	21.3026	20.5369	21.615	21.1515	0.320269	21.4149	21.4757	19.5997	20.8301	0.615437	0.19773	0.39696	FALSE	-0.011098	0.99934	FALSE	0.72384	0.002836	FALSE	14.7189	11.9609	13.3494	13.3431	0.796197	20.9168	19.0319
gene-M431DRAFT_477929	Triha1_477929	Trire2_105647	N/A	N/A	KOG:KOG4415 IPRF:ipr005579 PFD:pf03879	N/A	N/A	N/A	N/A		77.8105	107.804	40.8707	75.495	19.3566	84.0036	122.944	153.958	120.302	20.2373	0.97082	0.30206	FALSE	30.9579	42.6039	38.4077	37.3231	3.40537	41.4737	40.4024	31.7133	37.8632	3.09043	1.4433	0.00020603	↑wt_fruvswt_noC	0.035963	0.99934	FALSE	2.3821	4.13e-20	↑d_xyr1_2_fruvsd_xyr1_2_noC	131.072	84.8925	43.8275	86.5974	25.1998	32.6234	34.5452
gene-M431DRAFT_503705	Triha1_503705	Trire2_105650	N/A	N/A	GO:0003676 GO:0005622 KOG:KOG1994 IPRF:ipr000467 PFD:pf01585	N/A	N/A	N/A	N/A		6.84623	11.043	5.41767	7.76895	1.68814	2.32542	6.80774	3.08309	4.07208	1.38521	-0.67805	0.59625	FALSE	8.8103	9.54053	11.7575	10.0361	0.886118	8.74876	10.2129	9.94597	9.63589	0.450206	0.057636	0.89183	FALSE	-0.049041	0.99934	FALSE	-0.57144	0.15846	FALSE	5.35455	4.96278	4.07141	4.79625	0.379654	7.87241	10.8102
gene-M431DRAFT_106171	Triha1_106171	Trire2_105652	N/A	N/A	KOG:KOG0101	N/A	N/A	N/A	N/A		0.0289156	0	0	0.00963852	0.00963852	0	0	0.0562995	0.0187665	0.0187665	1.1379	NA	FALSE	0	0	0.0239338	0.00797792	0.00797792	0	0.025881	0	0.008627	0.008627	0.56295	NA	FALSE	0.14738	0.99934	FALSE	1.5545	NA	FALSE	0.0890478	0	0	0.0296826	0.0296826	0	0.0510394
gene-M431DRAFT_490339	Triha1_490339	Trire2_105682	N/A	N/A	0	N/A	N/A	N/A	N/A		6.42597	5.46019	4.47853	5.4549	0.562183	3.07036	3.56643	3.77143	3.46941	0.208116	-0.35355	0.69513	FALSE	10.8554	10.1037	10.2305	10.3965	0.23232	8.81378	10.7877	9.60651	9.73599	0.57348	-0.48611	0.06061	FALSE	-0.084153	0.99934	FALSE	-0.75574	0.0010263	FALSE	6.31237	7.98792	5.97648	6.75893	0.622102	9.23625	12.2381
gene-M431DRAFT_1426	Triha1_1426	Trire2_105692	N/A	N/A	GO:0005515 KOG:KOG3834 IPRF:ipr001478 IPRF:ipr007583 PFD:pf04495	N/A	N/A	N/A	N/A		29.5549	37.452	34.4169	33.8079	2.29994	20.9516	28.5041	26.2158	25.2238	2.23594	-0.12496	0.84416	FALSE	51.2859	49.833	48.3709	49.8299	0.841505	40.767	51.2562	52.3094	48.1109	3.68451	-0.11999	0.55669	FALSE	-0.041345	0.99934	FALSE	-0.20522	0.33698	FALSE	36.8769	41.6737	33.3267	37.2925	2.41851	46.1925	55.5208
gene-M431DRAFT_75711	Triha1_75711	Trire2_105701	N/A	N/A	0	N/A	N/A	N/A	N/A		16.1657	17.454	24.3831	19.3342	2.55167	8.63764	15.4707	13.9683	12.6922	2.07314	-0.33974	0.70485	FALSE	25.7669	22.3506	25.9693	24.6956	1.17397	27.5245	26.113	26.0127	26.5501	0.488084	0.095008	0.78101	FALSE	0.11349	0.99934	FALSE	-0.3599	0.088756	FALSE	12.4704	10.7754	12.1989	11.8149	0.525644	26.4063	28.07
gene-M431DRAFT_89902	Triha1_89902	Trire2_105722	N/A	N/A	GO:0004089 GO:0008270 GO:0015976 IPRF:ipr001765 PFD:pf00484	N/A	N/A	N/A	N/A		0.433733	0.987516	3.07115	1.49747	0.802919	0	0.27269	0.140749	0.137813	0.0787324	-3.1845	NA	FALSE	0.630185	0.617019	1.19669	0.814631	0.191066	1.4129	1.29405	0.912577	1.20651	0.150917	1.3248	0.2139	FALSE	0.56633	0.99934	FALSE	-2.4183	0.072333	FALSE	0	0	0.594776	0.198259	0.198259	3.05482	2.80717
gene-M431DRAFT_523354	Triha1_523354	Trire2_105752	N/A	N/A	GO:0016021 TCDB:2.A.16.2.1 IPRF:ipr004695 PFD:pf03595	N/A	N/A	N/A	N/A		0.383653	1.49742	0.931389	0.937487	0.321531	0.081515	0.144723	0.336144	0.18746	0.0765481	-2.0125	0.25394	FALSE	0.50168	0.900532	1.1432	0.848469	0.18701	0.583221	0.995833	0.605407	0.728154	0.133993	0.56694	0.44026	FALSE	-0.20229	0.99934	FALSE	-1.2432	0.12922	FALSE	0.393831	0.15574	0.276203	0.275258	0.0687324	0.563916	0.541755
gene-M431DRAFT_520506	Triha1_520506	Trire2_105768	N/A	0.99	GO:0004497 GO:0005506 GO:0006118 GO:0020037 KOG:KOG0158 KEGGEC:ec:1.14.-.- IPRF:ipr001128 IPRF:ipr002403 PFD:pf00067	N/A	N/A	N/A	N/A		0.180493	0.140894	0.182574	0.167987	0.0135597	0	0	0.0351425	0.0117142	0.0117142	-3.4132	NA	FALSE	0.283223	0.0385147	0.149396	0.157045	0.0707447	0.470367	0.161551	0.303806	0.311908	0.0892396	0.51685	0.67653	FALSE	0.96792	0.99934	FALSE	-3.8673	0.023922	FALSE	0.222337	0	0.148505	0.123614	0.0653786	0.165812	0.223014
gene-M431DRAFT_71390	Triha1_71390	Trire2_105775	N/A	0.955	0	N/A	N/A	N/A	N/A		18.8982	17.4675	11.3857	15.9171	2.30305	11.031	13.6701	11.1599	11.9537	0.859002	-0.10987	0.90709	FALSE	16.4022	15.1999	17.6018	16.4013	0.693385	22.6401	17.6956	20.2742	20.2033	1.4278	0.39737	0.19134	FALSE	0.31086	0.96951	FALSE	-0.024239	0.9353	FALSE	33.5973	29.0422	28.7912	30.4769	1.5619	19.7648	18.9148
gene-M431DRAFT_130317	Triha1_130317	Trire2_105785	N/A	0.993	0	N/A	N/A	N/A	N/A		1.59946	3.1214	2.69652	2.47246	0.453403	1.21371	2.01118	3.70739	2.31076	0.735283	0.1898	0.90463	FALSE	0.331988	0.243789	0.126085	0.233954	0.059642	0.165406	0.272687	0.320503	0.252865	0.0458565	3.8453	1.67e-08	↑wt_fruvswt_noC	0.12733	0.99934	FALSE	3.8939	1.7e-07	↑d_xyr1_2_fruvsd_xyr1_2_noC	2.50193	2.93725	3.68167	3.04028	0.344435	0.419819	0.672201
gene-M431DRAFT_72967	Triha1_72967	Trire2_105788	N/A	N/A	GO:0004190 GO:0006508 MERCO:A01.UNA IPRF:ipr009007	N/A	N/A	N/A	N/A		0	0	0	0	0	0	0	0	0	0	NA	NA	FALSE	0	0	0	0	0	0	0	0	0	0	NA	NA	FALSE	NA	NA	FALSE	NA	NA	FALSE	0	0	0	0	0	0	0
gene-M431DRAFT_502174	Triha1_502174	Trire2_105808	N/A	0.977	GO:0006508 GO:0008237 GO:0008270 IPRF:ipr006025	N/A	N/A	N/A	N/A		0	0	0.11611	0.0387033	0.0387033	0.182915	0.0541248	0	0.0790132	0.0542495	1.4562	NA	FALSE	5.45359	3.98024	8.7409	6.05824	1.40714	6.48125	7.5	7.24531	7.07552	0.306098	-6.8676	5.93e-09	wt_fruvswt_noC↑	0.22822	0.99934	FALSE	-5.8136	1.29e-12	d_xyr1_2_fruvsd_xyr1_2_noC↑	0.530239	0.582453	0.059027	0.390573	0.166457	3.37438	4.55874
gene-M431DRAFT_488870	Triha1_488870	Trire2_105832	N/A	N/A	GO:0003824 GO:0004638 GO:0005524 GO:0006189 GO:0009320 KOG:KOG2835 KEGGEC:ec:4.1.1.21 IPRF:ipr000031 IPRF:ipr003135 IPRF:ipr005875 IPRF:ipr011054 IPRF:ipr011761 IPRF:ipr016185 IPRF:ipr016301 PFD:pf00731 PFD:pf02222	N/A	N/A	N/A	N/A		24.4784	30.594	17.4838	24.1854	3.78742	14.9129	27.0469	22.8075	21.5891	3.55535	0.11503	0.89551	FALSE	25.5571	27.713	25.4514	26.2405	0.736862	21.7752	24.6446	25.6508	24.0236	1.16109	0.31552	0.26811	FALSE	-0.11636	0.99934	FALSE	0.54883	0.0050842	FALSE	51.4317	56.9198	11.0981	39.8165	14.4464	21.3761	22.8959
gene-M431DRAFT_500741	Triha1_500741	Trire2_105834	N/A	N/A	GO:0003677 GO:0003700 GO:0005634 GO:0006351 GO:0006355 GO:0008270 IPRF:ipr001138 IPRF:ipr007219 PFD:pf00172 PFD:pf04082	N/A	N/A	N/A	N/A		3.07619	3.08992	2.50154	2.88922	0.193878	2.14663	2.44596	2.17264	2.25508	0.0957355	-0.051701	0.96108	FALSE	4.36434	3.53951	5.44188	4.44857	0.55078	5.07588	4.26501	4.37834	4.57307	0.253521	-0.18358	0.60094	FALSE	0.04588	0.99934	FALSE	-0.28568	0.34254	FALSE	3.77697	3.30551	1.83002	2.97084	0.586417	5.65196	4.55149
gene-M431DRAFT_130523	Triha1_130523	Trire2_105838	N/A	N/A	GO:0016787 IPRF:ipr001279 PFD:pf00753	N/A	N/A	N/A	N/A		5.87522	9.54238	8.47355	7.96372	1.08888	4.51003	9.61572	6.38384	6.83653	1.49116	0.049383	0.96339	FALSE	4.82439	4.20594	5.52185	4.85072	0.380098	6.09145	7.59959	5.98137	6.55747	0.522029	1.1488	4.49e-05	↑wt_fruvswt_noC	0.44285	0.89734	FALSE	0.75306	0.0072526	FALSE	4.55249	4.2699	6.43233	5.0849	0.678633	8.39199	8.16256
gene-M431DRAFT_72238	Triha1_72238	Trire2_105840	N/A	N/A	KOG:KOG4157	N/A	N/A	N/A	N/A		16.5959	17.5585	14.7223	16.2922	0.83268	6.66672	12.8344	9.9367	9.8126	1.78153	-0.46307	0.53882	FALSE	12.4903	12.7456	11.6401	12.292	0.334162	13.423	11.9443	10.6583	12.0085	0.79875	0.84848	1.98e-06	FALSE	-0.021393	0.99934	FALSE	0.40737	0.10557	FALSE	23.8273	16.497	26.2052	22.1765	2.92152	11.3216	14.9471
gene-M431DRAFT_502238	Triha1_502238	Trire2_105844	N/A	0.98	0	N/A	N/A	N/A	N/A		48.2932	71.6051	186.099	101.999	42.585	49.3635	87.2383	68.8316	68.4778	10.935	-0.31066	0.8324	FALSE	167.445	179.202	213.02	186.556	13.6607	158.043	236.62	270.231	221.632	33.2417	-0.41208	0.50894	FALSE	0.25615	0.99934	FALSE	-0.98787	0.00034508	FALSE	23.6931	32.9414	26.7444	27.7929	2.72073	266.302	268.038
gene-M431DRAFT_172101	Triha1_172101	Trire2_105848	N/A	N/A	KEGGEC:ec:2.3.1.128 IPRF:ipr016181	N/A	N/A	N/A	N/A		37.3382	33.1254	19.3674	29.9437	5.42617	19.1738	43.9025	49.7364	37.6042	9.36784	0.57843	0.61978	FALSE	31.218	27.2036	28.455	28.9589	1.18594	28.2559	28.3342	27.4759	28.022	0.273995	0.48816	0.15534	FALSE	-0.037901	0.99934	FALSE	1.1066	0.00063423	↑d_xyr1_2_fruvsd_xyr1_2_noC	10.685	16.8143	14.1918	13.897	1.7755	28.3358	25.8738
gene-M431DRAFT_476680	Triha1_476680	Trire2_105860	N/A	0.999	KOG:KOG3753 KEGGEC:ec:2.7.11.1	N/A	N/A	N/A	N/A		13.0774	9.19144	5.01761	9.09548	2.32716	5.85521	7.65479	7.75571	7.08857	0.617367	-0.071557	0.95818	FALSE	1.9219	2.13835	3.64958	2.56994	0.543423	4.40689	3.67743	2.68824	3.59085	0.498017	2.2677	1.5e-06	↑wt_fruvswt_noC	0.49106	0.99934	FALSE	1.7071	5.73e-09	↑d_xyr1_2_fruvsd_xyr1_2_noC	19.0821	13.3733	31.6403	21.3652	5.39539	1.79515	4.46628
gene-M431DRAFT_60259	Triha1_60259	Trire2_105863	N/A	N/A	0	N/A	N/A	N/A	N/A		12.5876	16.3767	14.0886	14.351	1.10166	10.8342	10.9915	9.81474	10.5468	0.368838	-0.12002	0.89025	FALSE	45.824	47.6894	47.4157	46.9764	0.581586	44.4215	49.1871	45.1829	46.2638	1.47806	-1.2716	7.67e-14	wt_fruvswt_noC↑	-0.010852	0.99934	FALSE	-1.3842	2.34e-09	d_xyr1_2_fruvsd_xyr1_2_noC↑	9.45186	8.22065	8.81046	8.82765	0.355523	45.6661	44.5915
gene-M431DRAFT_476685	Triha1_476685	Trire2_105864	N/A	N/A	0	N/A	N/A	N/A	N/A		1.57142	1.65438	1.2549	1.49357	0.121712	0.658973	1.05295	1.08696	0.932962	0.137346	-0.39362	0.74432	FALSE	3.17239	3.22083	3.86781	3.42034	0.22417	3.90655	3.70132	3.30627	3.63805	0.17615	-0.7556	0.02235	FALSE	0.097816	0.99934	FALSE	-1.246	0.00031794	d_xyr1_2_fruvsd_xyr1_2_noC↑	0.80655	0.671474	0.637955	0.705327	0.0515285	3.19111	3.54016
gene-M431DRAFT_257	Triha1_257	Trire2_105866	N/A	N/A	0	N/A	N/A	N/A	N/A		8.38437	9.42294	6.43653	8.08128	0.875321	3.73782	6.70676	7.43354	5.95938	1.13042	-0.16237	0.87395	FALSE	4.63348	4.71239	6.07236	5.13941	0.467031	6.50292	6.96844	9.21415	7.56183	0.837013	1.089	0.00022543	↑wt_fruvswt_noC	0.56263	0.89377	FALSE	0.3633	0.31895	FALSE	5.22555	4.78624	5.08145	5.03108	0.129293	7.97748	9.5139
gene-M431DRAFT_488926	Triha1_488926	Trire2_105870	N/A	N/A	GO:0005215 GO:0006810 GO:0016020 TCDB:1.A.8.18.1 KOG:KOG0223 IPRF:ipr000425 PFD:pf00230	N/A	N/A	N/A	N/A		7.96109	6.20198	5.13049	6.43119	0.825121	10.1626	4.90425	7.75025	7.60571	1.51968	0.6111	0.65783	FALSE	7.16403	6.23346	6.00494	6.46748	0.354471	8.29591	7.93012	9.79345	8.67316	0.570012	0.43711	0.19804	FALSE	0.43116	0.95553	FALSE	0.61852	0.22043	FALSE	5.79968	7.68838	5.6786	6.38888	0.650686	9.8497	6.96947
gene-M431DRAFT_488933	Triha1_488933	Trire2_105874	N/A	0.997	GO:0003824 GO:0016491 GO:0050660 KOG:KOG1231 IPRF:ipr006094 IPRF:ipr012951 IPRF:ipr016166 PFD:pf01565 PFD:pf08031	N/A	N/A	N/A	N/A		11.4025	9.86892	8.17805	9.81648	0.931176	7.25438	8.90021	12.0098	9.38814	1.3943	0.22771	0.79749	FALSE	0.95471	1.58085	1.54633	1.36063	0.203205	0.874383	2.45055	1.49096	1.6053	0.458579	3.3014	1.16e-27	↑wt_fruvswt_noC	0.25445	0.99934	FALSE	3.2759	3.2e-15	↑d_xyr1_2_fruvsd_xyr1_2_noC	1.38872	1.01335	4.07467	2.15891	0.963988	2.33764	2.75747
gene-M431DRAFT_526394	Triha1_526394	Trire2_105884	N/A	N/A	GO:0003824 GO:0005488 GO:0008152 GO:0016491 KOG:KOG1611 KEGGEC:ec:1.-.-.- IPRF:ipr002198 IPRF:ipr002347 IPRF:ipr016040 PFD:pf00106	N/A	N/A	N/A	N/A		0.634456	0.343933	0.213925	0.397438	0.12431	0.449344	0.132962	0.343141	0.308482	0.0929613	-0.019063	NA	FALSE	0.430184	0.752136	0.116699	0.433006	0.18344	0.535825	0.315485	0.593289	0.481533	0.0846649	0.34889	0.78082	FALSE	0.18484	0.99934	FALSE	0.14421	0.90497	FALSE	0.289461	0.35771	1.74005	0.795741	0.472566	1.23046	0.871026
gene-M431DRAFT_302	Triha1_302	Trire2_105888	N/A	N/A	GO:0003824 GO:0005488 GO:0008152 GO:0016491 KOG:KOG1611 KEGGEC:ec:1.1.1.184 IPRF:ipr002198 IPRF:ipr002347 IPRF:ipr016040 PFD:pf00106	N/A	N/A	N/A	N/A		0	0.205341	0	0.0684469	0.0684469	0.223563	0.132305	0	0.118623	0.0648985	1.2463	NA	FALSE	0.244605	0.0748422	0.116123	0.14519	0.0511161	0	0.0627854	0	0.0209285	0.0209285	-0.70256	0.77108	FALSE	-2.5224	0.99934	FALSE	3.0475	0.26054	FALSE	0.0720078	0.0711887	0	0.0477322	0.0238673	0.0644414	0.185727
gene-M431DRAFT_173840	Triha1_173840	Trire2_105891	N/A	N/A	MERCO:C108.00 KOG:KOG0278 IPRF:ipr001680 IPRF:ipr011046 PFD:pf00400	N/A	N/A	N/A	N/A		38.8736	53.0086	39.8166	43.8996	4.56263	18.2852	45.9287	40.1766	34.7969	8.42116	-0.081888	0.93483	FALSE	77.027	84.9336	88.3125	83.4244	3.34409	77.7312	86.1754	77.9837	80.6301	2.77361	-0.49028	0.011723	FALSE	-0.038002	0.99934	FALSE	-0.53545	0.081702	FALSE	35.2367	44.0163	27.2068	35.4866	4.8541	72.5914	91.6182
gene-M431DRAFT_502335	Triha1_502335	Trire2_105911	N/A	N/A	0	N/A	N/A	N/A	N/A		187.412	153.656	243.52	194.863	26.2076	204.626	136.008	148.654	163.096	21.0835	0.094725	0.93935	FALSE	27.9702	34.2896	32.6855	31.6484	1.8965	35.4798	34.4804	39.0026	36.3209	1.3715	3.0783	2.52e-30	↑wt_fruvswt_noC	0.21073	0.99934	FALSE	2.9621	1.16e-17	↑d_xyr1_2_fruvsd_xyr1_2_noC	56.1232	53.2524	56.5054	55.2937	1.0266	108.387	42.8539
gene-M431DRAFT_103546	Triha1_103546	Trire2_105931	N/A	1	GO:0004563 GO:0005975 CAZY:GH20 KOG:KOG2499 IPRF:ipr001540 IPRF:ipr008985 IPRF:ipr015883 IPRF:ipr017853 PFD:pf00728	N/A	GH20	N/A	N/A		1.01277	1.29229	2.20651	1.50386	0.360475	0.275877	0.783671	0.556177	0.538575	0.146851	-1.2308	0.30835	FALSE	1.26774	0.914319	0.988744	1.05694	0.107571	1.35349	1.39459	1.03812	1.26207	0.112601	0.95432	0.043919	FALSE	0.26388	0.99934	FALSE	-0.53633	0.26823	FALSE	0.319888	0.368958	0.37391	0.354252	0.0172411	2.07549	1.76474
gene-M431DRAFT_489022	Triha1_489022	Trire2_105938	N/A	N/A	GO:0003676 KOG:KOG0153 IPRF:ipr000504 PFD:pf00076	N/A	N/A	N/A	N/A		24.3	28.7422	19.5196	24.1873	2.66291	18.4394	26.2381	26.0419	23.5731	2.5675	0.25729	0.72637	FALSE	38.8962	38.8897	37.2689	38.3516	0.541344	39.1354	35.8232	41.5678	38.8421	1.66478	-0.22836	0.32845	FALSE	0.028913	0.99934	FALSE	-0.00031489	0.99902	FALSE	23.7393	17.6667	18.0613	19.8224	1.96174	32.3596	35.6385
gene-M431DRAFT_73396	Triha1_73396	Trire2_105968	N/A	N/A	KOG:KOG0143	N/A	N/A	N/A	N/A		65.9344	33.5024	69.9221	56.453	11.5329	86.0238	61.8455	61.674	69.8477	8.08816	0.64186	0.61934	FALSE	65.2929	65.9712	59.1436	63.4692	2.17167	53.9432	54.029	61.0524	56.3415	2.35556	0.29518	0.50197	FALSE	-0.16132	0.99934	FALSE	1.0993	0.0015997	↑d_xyr1_2_fruvsd_xyr1_2_noC	54.3755	30.6302	20.2081	35.0712	10.1102	157.337	54.8837
gene-M431DRAFT_489062	Triha1_489062	Trire2_105969	N/A	N/A	IPRF:ipr010634 IPRF:ipr012336 PFD:pf06764	N/A	N/A	N/A	N/A		0.0722889	0.0705369	0.0731227	0.0719828	0.000761994	0.0767963	0.0681724	0	0.0483229	0.0242894	-0.26167	NA	FALSE	0.0630185	0.154255	0.119669	0.112314	0.0265931	0.392471	0.51762	0.152096	0.354063	0.107251	-0.1822	0.93324	FALSE	1.695	0.99934	FALSE	-2.1547	0.22129	FALSE	0.148413	0.440174	0.223041	0.270543	0.087509	0.066409	0.510394
gene-M431DRAFT_489063	Triha1_489063	Trire2_105970	N/A	N/A	GO:0003824 GO:0005488 GO:0008152 GO:0016491 KOG:KOG4169 KEGGEC:ec:1.1.1.141 IPRF:ipr002198 IPRF:ipr002347 IPRF:ipr016040 PFD:pf00106	N/A	N/A	N/A	N/A		8.68312	18.4807	37.7858	21.6498	8.54934	3.15739	7.63908	6.63772	5.8114	1.35812	-1.6482	0.11813	FALSE	34.749	26.9846	27.2049	29.6462	2.5522	26.8301	23.0548	25.3196	25.0681	1.09705	-0.0043577	0.99563	FALSE	-0.2328	0.99934	FALSE	-1.4212	6.34e-07	d_xyr1_2_fruvsd_xyr1_2_noC↑	8.13577	8.16151	32.0053	16.1009	7.95224	35.4943	27.3618
gene-M431DRAFT_502435	Triha1_502435	Trire2_105975	N/A	N/A	0	N/A	N/A	N/A	N/A		4.08813	2.65936	2.03768	2.92839	0.607006	4.21715	1.84385	1.78805	2.61635	0.800561	0.22407	0.89856	FALSE	4.54522	6.06854	4.95309	5.18895	0.455282	3.86005	4.56062	4.98635	4.469	0.328344	-0.37388	0.40679	FALSE	-0.19986	0.99934	FALSE	0.056106	0.93892	FALSE	1.88542	1.68359	13.2229	5.5973	3.81325	4.13661	6.64084
gene-M431DRAFT_103679	Triha1_103679	Trire2_105977	N/A	N/A	0	N/A	N/A	N/A	N/A		0	0	0.18304	0.0610132	0.0610132	0	0.170648	0.26424	0.144963	0.0773532	1.4512	NA	FALSE	1.02536	1.35145	4.64307	2.33996	1.1554	2.65256	5.99261	3.52171	4.05562	1.00046	-4.8246	0.00089733	wt_fruvswt_noC↑	0.79563	0.99934	FALSE	-4.0792	7.27e-06	d_xyr1_2_fruvsd_xyr1_2_noC↑	0.371505	0.18364	0.0930521	0.216066	0.0820013	3.24156	4.31193
gene-M431DRAFT_476828	Triha1_476828	Trire2_105980	N/A	N/A	GO:0003677 GO:0003700 GO:0005634 GO:0006351 GO:0006355 GO:0008270 IPRF:ipr001138 IPRF:ipr007219 PFD:pf00172 PFD:pf04082	N/A	N/A	N/A	N/A		1.65994	2.92079	2.28466	2.28847	0.363981	1.38763	2.00168	1.85441	1.74791	0.185087	-0.088444	0.93337	FALSE	5.78829	6.35836	6.23911	6.12859	0.173595	5.73234	5.94296	5.72546	5.80025	0.0713827	-0.98622	0.00034677	FALSE	-0.067469	0.99934	FALSE	-1.0102	8.47e-06	d_xyr1_2_fruvsd_xyr1_2_noC↑	1.56431	2.01599	2.5748	2.0517	0.292249	5.09976	6.72459
gene-M431DRAFT_72671	Triha1_72671	Trire2_105983	N/A	N/A	IPRF:ipr009799 PFD:pf07110	N/A	N/A	N/A	N/A		0.433733	0.141074	0.877472	0.484093	0.214066	0	0.545379	0.281498	0.275626	0.157465	-0.62117	NA	FALSE	2.64678	1.07978	2.39338	2.03998	0.485639	0.627954	3.10572	1.06467	1.59945	0.763615	-1.6307	0.097541	FALSE	-0.34139	0.99934	FALSE	-1.8713	0.161	FALSE	0	0.733624	1.33825	0.690623	0.386916	1.19536	2.42437
gene-M431DRAFT_71460	Triha1_71460	Trire2_106009	N/A	N/A	GO:0003677 GO:0005634 GO:0006351 GO:0008270 KOG:KOG4476 IPRF:ipr007219 PFD:pf04082	N/A	N/A	N/A	N/A		10.5803	12.8561	16.3059	13.2474	1.66438	4.93075	12.2369	9.81422	8.99396	2.14861	-0.31257	0.74763	FALSE	30.7159	32.7738	29.2258	30.9051	1.02857	31.4579	32.8991	32.8402	32.399	0.470881	-0.77626	0.0024677	FALSE	0.079482	0.99934	FALSE	-1.1696	1.49e-05	d_xyr1_2_fruvsd_xyr1_2_noC↑	7.60778	9.21795	11.6514	9.49238	1.17533	31.7495	35.7212
gene-M431DRAFT_502480	Triha1_502480	Trire2_106014	N/A	N/A	GO:0005515 GO:0007154 GO:0035091 KOG:KOG2527 IPRF:ipr001683 PFD:pf00787	N/A	N/A	N/A	N/A		41.1292	48.4066	59.3092	49.615	5.28279	31.5057	45.159	36.111	37.5919	4.0103	-0.11024	0.89008	FALSE	65.2265	59.6545	55.5875	60.1562	2.7938	53.7198	64.1283	63.6379	60.4953	3.39074	0.16711	0.55691	FALSE	0.017258	0.99934	FALSE	0.037025	0.86218	FALSE	54.6489	50.0696	46.4043	50.3742	2.3849	58.4462	61.6322
gene-M431DRAFT_438	Triha1_438	Trire2_106018	N/A	N/A	KOG:KOG4562 IPRF:ipr002190 PFD:pf01454	N/A	N/A	N/A	N/A		12.5039	16.2678	7.00605	11.9259	2.6892	6.31618	10.7514	8.89086	8.65281	1.28585	-0.17434	0.87664	FALSE	21.6404	26.093	23.7432	23.8256	1.28601	16.7053	18.3236	20.7629	18.5972	1.17928	-0.56836	0.12839	FALSE	-0.34564	0.86827	FALSE	-0.39263	0.091634	FALSE	15.7299	21.8957	16.9574	18.1943	1.88431	16.2167	22.1249
gene-M431DRAFT_476871	Triha1_476871	Trire2_106023	N/A	N/A	KOG:KOG4774	N/A	N/A	N/A	N/A		23.6206	22.9076	10.9267	19.1516	4.11761	25.4759	17.5216	17.4566	20.1514	2.66234	0.43585	0.73421	FALSE	39.8018	42.4125	38.0888	40.101	1.25707	29.2452	34.3553	31.2884	31.6297	1.48499	-0.62935	0.093767	FALSE	-0.33026	0.63371	FALSE	0.14141	0.75078	FALSE	24.2472	19.9518	15.2572	19.8187	2.59603	29.9028	40.2949
gene-M431DRAFT_179135	Triha1_179135	Trire2_106029	N/A	N/A	GO:0005215 GO:0006810 GO:0016021 TCDB:2.A.1.13.4 KOG:KOG2504 IPRF:ipr007114 IPRF:ipr011701 IPRF:ipr016196 PFD:pf07690	N/A	N/A	N/A	N/A		29.8162	13.3085	15.4668	19.5305	5.18048	27.4195	22.2063	26.0197	25.2152	1.55776	0.68457	0.59624	FALSE	10.8502	11.6154	12.5801	11.6819	0.50047	13.4152	10.9486	11.0025	11.7888	0.813356	1.203	0.003183	↑wt_fruvswt_noC	0.024651	0.99934	FALSE	1.8663	4.02e-10	↑d_xyr1_2_fruvsd_xyr1_2_noC	11.9603	5.61731	7.64269	8.40679	1.87051	23.2613	12.577
gene-M431DRAFT_455	Triha1_455	Trire2_106037	N/A	N/A	KOG:KOG4522	N/A	N/A	N/A	N/A		19.3099	17.7582	14.5558	17.208	1.39968	14.6401	16.994	15.555	15.7297	0.685108	0.17685	0.81235	FALSE	20.623	19.0734	19.2943	19.6636	0.48392	25.0002	18.9294	18.5804	20.8367	2.08419	0.2509	0.26889	FALSE	0.096879	0.99934	FALSE	0.33263	0.2041	FALSE	15.6542	15.0883	19.8719	16.8715	1.50909	21.8203	18.7284
gene-M431DRAFT_502519	Triha1_502519	Trire2_106039	N/A	N/A	GO:0003735 GO:0005622 GO:0005840 GO:0006412 KOG:KOG3502 IPRF:ipr000289 IPRF:ipr016027 PFD:pf01200	N/A	N/A	N/A	N/A		826.616	970.844	346.889	714.783	188.6	641.817	774.74	907.398	774.652	76.6664	0.42792	0.72301	FALSE	382.264	498.312	489.078	456.551	37.2392	307.647	390.5	421.148	373.098	33.9003	1.0763	0.010185	↑wt_fruvswt_noC	-0.2814	0.9942	FALSE	1.7885	4.48e-16	↑d_xyr1_2_fruvsd_xyr1_2_noC	1809.4	1907.17	559.153	1425.24	433.962	320.427	379.533
gene-M431DRAFT_179622	Triha1_179622	Trire2_106043	N/A	N/A	GO:0006118 GO:0008152 GO:0009055 GO:0016846 IPRF:ipr006058 IPRF:ipr006913 PFD:pf04828	N/A	N/A	N/A	N/A		0.525407	1.3183	0.455544	0.766418	0.276679	0.717645	0.424704	0.730704	0.624351	0.0998946	0.059831	NA	FALSE	0.916058	0.800821	1.11828	0.945053	0.0927817	0.815013	0.738993	1.26338	0.93913	0.163605	0.1165	0.89291	FALSE	-0.010781	0.99937	FALSE	0.17107	0.84452	FALSE	1.38689	1.29494	0.385976	1.0226	0.319417	1.51697	1.32487
gene-M431DRAFT_179708	Triha1_179708	Trire2_106048	N/A	N/A	GO:0003676 GO:0005622 GO:0008270 KOG:KOG1721 IPRF:ipr007087 IPRF:ipr015880 PFD:pf00096	N/A	N/A	N/A	N/A		30.5451	30.4784	30.7883	30.6039	0.0941918	10.2207	21.0143	17.1571	16.1307	3.15782	-0.66601	0.25063	FALSE	40.5061	40.5068	39.4772	40.1634	0.343095	36.8446	39.1944	39.5996	38.5462	0.858815	0.052864	0.78315	FALSE	-0.048812	0.99934	FALSE	-0.56445	0.010043	FALSE	17.9363	12.1937	17.6375	15.9225	1.8664	37.1367	43.1783
gene-M431DRAFT_72191	Triha1_72191	Trire2_106055	N/A	N/A	GO:0005198 GO:0007155 GO:0015629 KOG:KOG4711 IPRF:ipr006077	N/A	N/A	N/A	N/A		4.81098	5.90045	3.82778	4.84641	0.59859	1.19188	4.50116	4.36887	3.35397	1.08172	-0.29971	0.81466	FALSE	8.58697	9.47475	10.1048	9.38884	0.44026	10.8402	10.11	11.6827	10.8776	0.454395	-0.51761	0.031926	FALSE	0.22301	0.99934	FALSE	-1.0427	0.01933	d_xyr1_2_fruvsd_xyr1_2_noC↑	3.31843	2.35437	4.5177	3.39683	0.625728	10.726	12.3352
gene-M431DRAFT_12369	Triha1_12369	Trire2_106067	N/A	N/A	GO:0005524 GO:0006457 KOG:KOG1641 IPRF:ipr001476 IPRF:ipr011032 PFD:pf00166	N/A	N/A	N/A	N/A		80.0278	85.2688	32.7096	66.0021	16.7148	72.1637	73.4021	84.7969	76.7875	4.0206	0.54268	0.65052	FALSE	51.1364	76.0985	69.227	65.4873	7.4446	45.2543	65.2327	62.9747	57.8206	6.31684	0.44482	0.34391	FALSE	-0.16923	0.99934	FALSE	1.1605	9.28e-06	↑d_xyr1_2_fruvsd_xyr1_2_noC	250.738	314.74	60.0377	208.505	76.4984	48.3623	65.9457
gene-M431DRAFT_71143	Triha1_71143	Trire2_106081	N/A	N/A	GO:0004672 GO:0004674 GO:0004713 GO:0005524 GO:0006468 KOG:KOG0590 KEGGEC:ec:2.7.11.17 IPRF:ipr000719 IPRF:ipr001245 IPRF:ipr002290 IPRF:ipr008271 IPRF:ipr011009 IPRF:ipr017442 PFD:pf00069	N/A	N/A	N/A	N/A		56.1813	68.9439	78.7083	67.9445	6.52217	77.7134	71.0524	75.0212	74.5957	1.93458	0.46534	0.59624	FALSE	89.879	79.2319	80.9078	83.3396	3.30533	98.07	82.1542	84.9494	88.3912	4.90621	0.14868	0.57138	FALSE	0.096833	0.99934	FALSE	0.51574	0.062343	FALSE	30.0029	38.9203	38.1593	35.6942	2.85409	76.9079	76.8468
gene-M431DRAFT_501	Triha1_501	Trire2_106082	N/A	N/A	0	N/A	N/A	N/A	N/A		4.45364	4.80314	5.54828	4.93502	0.322801	3.78507	5.79162	5.93305	5.16991	0.693624	0.34947	0.68803	FALSE	12.9553	13.4049	13.3484	13.2362	0.141392	14.6096	11.5392	14.4503	13.533	0.997997	-0.9787	1.24e-05	FALSE	0.042077	0.99934	FALSE	-0.67291	0.0087232	FALSE	1.82871	2.37883	3.42327	2.54361	0.467625	14.8151	17.2119
gene-M431DRAFT_502623	Triha1_502623	Trire2_106113	N/A	N/A	GO:0005198 GO:0005488 GO:0005515 GO:0005798 GO:0006886 GO:0008565 GO:0016192 GO:0030117 GO:0065003 KOG:KOG1078 IPRF:ipr002553 IPRF:ipr009028 IPRF:ipr013041 IPRF:ipr014863 IPRF:ipr016024 IPRF:ipr017106 PFD:pf01602 PFD:pf08752	N/A	N/A	N/A	N/A		92.7415	98.3957	55.6223	82.2532	13.4151	63.39	83.455	83.0449	76.63	6.62104	0.19806	0.81922	FALSE	91.265	84.4279	86.8567	87.5166	2.00108	92.7292	88.0606	84.5373	88.4423	2.3725	0.3462	0.26154	FALSE	0.026421	0.99934	FALSE	0.51998	0.00077887	FALSE	112.099	100.766	101.517	104.794	3.65888	74.5679	87.9807
gene-M431DRAFT_552	Triha1_552	Trire2_106129	N/A	N/A	0	N/A	N/A	N/A	N/A		100.538	154.313	364.324	206.392	80.4775	85.6803	133.363	98.9511	105.998	14.2087	-0.68321	0.63599	FALSE	366.816	423.85	362.26	384.309	19.8142	382.518	438.635	483.172	434.775	29.1202	-0.44068	0.45325	FALSE	0.18819	0.99934	FALSE	-1.3194	6.33e-13	d_xyr1_2_fruvsd_xyr1_2_noC↑	69.9916	76.7236	61.3586	69.3579	4.4468	474.417	459.116
gene-M431DRAFT_476987	Triha1_476987	Trire2_106130	N/A	N/A	GO:0006508 GO:0008236 KOG:KOG2100 IPRF:ipr001375 PFD:pf00326	N/A	N/A	N/A	N/A		18.128	22.3616	36.5921	25.6939	5.58446	29.8073	19.3666	14.5661	21.2467	4.49905	0.097831	0.94955	FALSE	50.8299	43.7923	38.8332	44.4851	3.48042	61.3145	53.7138	60.7131	58.5805	2.43953	-0.34262	0.39959	FALSE	0.40792	0.37324	FALSE	-0.65568	0.15663	FALSE	10.0543	11.8621	16.4179	12.7781	1.89325	74.195	49.0955
gene-M431DRAFT_489292	Triha1_489292	Trire2_106145	N/A	N/A	TCDB:3.D.4.8.1 KOG:KOG1563 IPRF:ipr002994 PFD:pf02104	N/A	N/A	N/A	N/A		25.9114	27.3242	30.7353	27.9903	1.43183	48.5117	26.1891	25.7342	33.4783	7.51784	0.64326	0.61818	FALSE	29.1219	29.8152	28.1313	29.0228	0.488605	28.5141	29.1201	30.6814	29.4386	0.645598	0.39348	0.054825	FALSE	0.031415	0.99934	FALSE	1.0063	0.030236	↑d_xyr1_2_fruvsd_xyr1_2_noC	47.2336	50.057	21.4507	39.5804	9.10143	28.714	31.5849
gene-M431DRAFT_477003	Triha1_477003	Trire2_106147	N/A	N/A	KOG:KOG4090 IPRF:ipr010625 PFD:pf06747	N/A	N/A	N/A	N/A		107.148	100.157	59.3501	88.8853	14.9048	103.136	78.0645	95.8007	92.3337	7.44216	0.39937	0.72181	FALSE	74.1257	66.9811	85.728	75.6116	5.46253	82.981	73.1428	53.9218	70.0152	8.53318	0.67281	0.036201	FALSE	-0.098709	0.99934	FALSE	1.1744	0.00084945	↑d_xyr1_2_fruvsd_xyr1_2_noC	215.495	218.017	130.495	188.002	28.7627	66.5549	69.1994
gene-M431DRAFT_185251	Triha1_185251	Trire2_106148	N/A	N/A	KOG:KOG4835 IPRF:ipr011082 PFD:pf07493	N/A	N/A	N/A	N/A		19.6559	22.5961	11.994	18.082	3.16013	15.3018	24.1651	19.2903	19.5857	2.56287	0.40469	0.66935	FALSE	28.0962	31.0752	30.6945	29.9553	0.936029	29.9841	27.7074	27.794	28.4952	0.744909	-0.29332	0.37963	FALSE	-0.060504	0.99934	FALSE	0.17389	0.40826	FALSE	19.0337	16.5559	11.2945	15.628	2.28177	28.365	30.9726
gene-M431DRAFT_62811	Triha1_62811	Trire2_106150	N/A	N/A	KOG:KOG3244 IPRF:ipr007715 PFD:pf05019	N/A	N/A	N/A	N/A		77.2269	67.1894	90.5928	78.3364	6.77872	111.053	78.3676	68.8213	86.0808	12.7868	0.49013	0.66935	FALSE	52.3484	61.1704	57.1163	56.8784	2.54948	47.8267	54.2729	51.5877	51.2291	1.86946	0.91412	0.00012156	FALSE	-0.13892	0.99934	FALSE	1.5448	2.64e-05	↑d_xyr1_2_fruvsd_xyr1_2_noC	64.807	71.2963	43.4878	59.8637	8.39951	57.188	59.994
gene-M431DRAFT_514983	Triha1_514983	Trire2_106155	N/A	N/A	KOG:KOG1337	N/A	N/A	N/A	N/A		2.16111	2.85557	1.27519	2.09729	0.457332	2.58284	2.59001	1.97238	2.38174	0.204692	0.51459	0.69055	FALSE	3.68943	2.93023	2.72043	3.11336	0.294333	3.12882	1.97461	2.17876	2.4274	0.35563	-0.13979	0.77906	FALSE	-0.35218	0.99934	FALSE	0.72226	0.089627	FALSE	5.68474	5.84853	2.13002	4.55443	1.21312	2.81254	3.25831
gene-M431DRAFT_477022	Triha1_477022	Trire2_106164	N/A	N/A	GO:0003824 GO:0005488 GO:0008152 GO:0016491 KOG:KOG1208 KEGGEC:ec:1.1.1.- IPRF:ipr002198 IPRF:ipr002347 IPRF:ipr016040 PFD:pf00106	N/A	N/A	N/A	N/A		0.347517	0.226063	0.175763	0.249781	0.0509797	0.430717	0.382349	0.225542	0.346203	0.0619248	0.78503	NA	FALSE	0.353443	0.49437	0.431466	0.426427	0.04076	0.566023	0.155523	0.609315	0.44362	0.14459	-0.31948	0.75678	FALSE	0.06042	0.99934	FALSE	0.40326	0.71038	FALSE	8.9184	14.1071	42.4128	21.8128	10.4084	0.478876	0.357822
gene-M431DRAFT_78830	Triha1_78830	Trire2_106205	N/A	N/A	GO:0004221 GO:0006511 MERCO:C19.UNW KOG:KOG1867 KEGGEC:ec:3.1.2.15 IPRF:ipr001394 PFD:pf00443	N/A	N/A	N/A	N/A		9.40507	9.85972	8.77973	9.34817	0.313063	11.1475	9.72469	9.53434	10.1355	0.508986	0.4512	0.61367	FALSE	15.5396	15.3145	16.2771	15.7104	0.290699	16.458	16.2332	15.1002	15.9305	0.420181	-0.30682	0.085999	FALSE	0.030728	0.99934	FALSE	0.11346	0.73895	FALSE	12.0483	7.30974	6.04885	8.46895	1.82629	14.3049	16.8983
gene-M431DRAFT_79491	Triha1_79491	Trire2_106219	N/A	N/A	0	N/A	N/A	N/A	N/A		10.6724	13.2005	9.73112	11.2013	1.03585	4.15188	7.9383	7.46304	6.51774	1.19086	-0.50253	0.62546	FALSE	18.0833	20.5281	22.7684	20.46	1.3529	17.4643	18.7011	16.6038	17.5898	0.608661	-0.43024	0.1338	FALSE	-0.20642	0.99934	FALSE	-0.72343	0.016731	FALSE	9.56675	10.9834	11.1308	10.5603	0.498602	20.4371	21.2259
gene-M431DRAFT_3029	Triha1_3029	Trire2_106234	N/A	N/A	GO:0016021 TCDB:2.A.94.1.1 KOG:KOG1162 IPRF:ipr004331 IPRF:ipr004342 PFD:pf03105 PFD:pf03124	N/A	N/A	N/A	N/A		115.057	24.6101	36.5746	58.7473	28.366	28.2814	41.2359	39.5839	36.3671	4.07085	-0.44523	0.78353	FALSE	11.6945	11.3856	12.1686	11.7495	0.227696	13.5802	12.3457	12.0822	12.6694	0.461738	2.7965	1.65e-06	↑wt_fruvswt_noC	0.11944	0.99934	FALSE	2.2394	1.13e-47	↑d_xyr1_2_fruvsd_xyr1_2_noC	23.3655	12.6731	25.6476	20.5621	3.99909	17.6251	15.1123
gene-M431DRAFT_79577	Triha1_79577	Trire2_106245	N/A	N/A	GO:0004096 GO:0006118 GO:0006979 KOG:KOG0047 KEGGEC:ec:1.11.1.6 IPRF:ipr002226 IPRF:ipr011614 PFD:pf00199	N/A	N/A	N/A	N/A		0.471807	0.657675	0.749963	0.626482	0.0817974	0.0716037	0.381377	0.295272	0.249418	0.0923163	-1.0765	NA	FALSE	0.0881363	0.251693	0.167366	0.169065	0.0472225	0.10978	0.0301638	0.177265	0.105736	0.0425126	2.3592	0.00049511	FALSE	-0.67049	0.99934	FALSE	1.9187	0.087043	FALSE	0.242161	0.34201	0.5199	0.368024	0.0812243	0.0928781	0.0892281
gene-M431DRAFT_505543	Triha1_505543	Trire2_106249	N/A	N/A	KOG:KOG0321 IPRF:ipr001680 IPRF:ipr011046 PFD:pf00400	N/A	N/A	N/A	N/A		9.32574	10.2447	7.10101	8.89049	0.933238	3.82729	6.5038	5.67172	5.33427	0.790848	-0.45729	0.56234	FALSE	16.6903	18.8895	18.5904	18.0567	0.688646	14.4853	18.7762	17.2175	16.8263	1.25405	-0.5831	0.0076425	FALSE	-0.091172	0.99934	FALSE	-0.94704	2.66e-06	FALSE	7.60778	6.12145	6.41534	6.71486	0.454451	15.1486	18.0781
gene-M431DRAFT_492218	Triha1_492218	Trire2_106250	N/A	N/A	KOG:KOG1268	N/A	N/A	N/A	N/A		24.6216	23.0546	19.7808	22.4857	1.42608	25.9053	21.3887	25.1219	24.1387	1.39343	0.43571	0.63874	FALSE	32.4438	35.8681	37.3887	35.2336	1.4623	34.8585	33.0989	30.4846	32.814	1.27063	-0.20342	0.36657	FALSE	-0.090647	0.99934	FALSE	0.3242	0.31167	FALSE	19.5393	20.3261	19.0406	19.6354	0.37419	33.5369	34.8516
gene-M431DRAFT_492207	Triha1_492207	Trire2_106258	N/A	N/A	GO:0008152 GO:0016846 IPRF:ipr006913 PFD:pf04828	N/A	N/A	N/A	N/A		2.62417	6.23444	4.61642	4.49168	1.04406	3.63626	4.1963	5.44257	4.42504	0.533833	0.29506	0.81922	FALSE	3.97852	3.40847	7.46055	4.94918	1.26642	3.09721	4.69756	5.6413	4.47869	0.742524	0.28457	0.64547	FALSE	-0.14197	0.99934	FALSE	0.71402	0.10562	FALSE	2.45954	3.1263	3.05091	2.87892	0.210813	3.03961	5.03476
gene-M431DRAFT_479513	Triha1_479513	Trire2_106259	N/A	N/A	GO:0003677 GO:0003700 GO:0005634 GO:0006351 GO:0006355 GO:0008270 IPRF:ipr001138 IPRF:ipr007219 PFD:pf00172 PFD:pf04082	N/A	N/A	N/A	N/A		6.12755	2.51749	11.9516	6.86555	2.74828	9.81114	2.4884	7.84904	6.71619	2.18847	0.34944	0.86492	FALSE	0.17891	0.125123	0.218405	0.174146	0.0270332	0.0636703	0.367382	0.215901	0.215651	0.0876742	5.7614	1.34e-17	↑wt_fruvswt_noC	0.31741	0.99934	FALSE	5.7939	2.91e-14	↑d_xyr1_2_fruvsd_xyr1_2_noC	3.67173	2.64809	2.83439	3.0514	0.314792	0.565608	0.129376
gene-M431DRAFT_505517	Triha1_505517	Trire2_106270	N/A	N/A	0	N/A	N/A	N/A	N/A		1.98124	2.6927	0.357873	1.67727	0.690929	0.902046	1.40131	1.92877	1.41071	0.296426	0.048756	0.98403	FALSE	0.370106	0.301978	0.468541	0.380209	0.0483472	0.230497	0.316664	0.669943	0.405701	0.134442	2.553	0.0030094	↑wt_fruvswt_noC	0.088716	0.99934	FALSE	2.5184	0.00024474	↑d_xyr1_2_fruvsd_xyr1_2_noC	2.39697	2.94418	1.8921	2.41108	0.303792	0.585028	0.811831
gene-M431DRAFT_548468	Triha1_548468	Trire2_106272	N/A	N/A	GO:0003824 GO:0005488 GO:0008152 GO:0031177 GO:0048037 KOG:KOG1202 IPRF:ipr006162 IPRF:ipr006163 IPRF:ipr009081 IPRF:ipr011032 IPRF:ipr013149 IPRF:ipr013154 IPRF:ipr013217 IPRF:ipr013968 IPRF:ipr014030 IPRF:ipr014031 IPRF:ipr014043 IPRF:ipr016035 IPRF:ipr016036 IPRF:ipr016039 IPRF:ipr016040 PFD:pf00107 PFD:pf00109 PFD:pf00550 PFD:pf00698 PFD:pf02801 PFD:pf08240 PFD:pf08242 PFD:pf08659	N/A	N/A	N/A	N/A		0.216564	0.232446	0.240968	0.229993	0.00715091	0.199391	0.258693	0.245966	0.234684	0.0180245	0.32372	0.77293	FALSE	0.503444	0.369694	0.418255	0.430464	0.0390898	0.548692	0.37475	0.637911	0.520451	0.0772693	-0.46553	0.23064	FALSE	0.27687	0.99934	FALSE	-0.42188	0.32526	FALSE	0.377924	0.432233	0.289548	0.366568	0.0415791	0.649899	0.420486
gene-M431DRAFT_517564	Triha1_517564	Trire2_106276	N/A	N/A	GO:0016763 KOG:KOG2634 KEGGEC:ec:2.4.2.- IPRF:ipr007306 PFD:pf04179	N/A	N/A	N/A	N/A		1.99181	1.32979	1.2725	1.53137	0.230816	1.52204	1.31817	1.19065	1.34362	0.0965063	0.1285	0.92715	FALSE	2.34564	2.46068	3.49976	2.76869	0.367039	2.04896	3.59684	3.4188	3.02153	0.488995	-0.40634	0.35313	FALSE	0.13384	0.99934	FALSE	-0.41161	0.38016	FALSE	2.4751	2.5888	0.718779	1.92756	0.605281	3.30648	3.39242
gene-M431DRAFT_353597	Triha1_353597	Trire2_106287	N/A	N/A	0	N/A	N/A	N/A	N/A		34.0582	38.5824	33.9469	35.5292	1.52696	19.7676	37.2891	38.251	31.7692	6.00722	0.10718	0.8954	FALSE	254.76	269.077	228.48	250.772	11.8879	210.616	211.306	236.911	219.611	8.65217	-2.3783	2.43e-50	wt_fruvswt_noC↑	-0.18068	0.99934	FALSE	-2.0906	1.74e-20	d_xyr1_2_fruvsd_xyr1_2_noC↑	45.2796	46.8721	34.5153	42.2223	3.88087	207.645	164.368
gene-M431DRAFT_479478	Triha1_479478	Trire2_106297	N/A	N/A	GO:0006810 GO:0016020 KOG:KOG1288 IPRF:ipr004841 PFD:pf00324	N/A	N/A	N/A	N/A		5.96035	4.33008	27.5637	12.618	7.48763	9.98328	7.75443	4.82835	7.52202	1.49263	-0.40875	0.8372	FALSE	40.9611	36.7477	39.1915	38.9668	1.22147	37.3045	39.2	41.4664	39.3236	1.20302	-1.1523	0.12504	FALSE	0.022849	0.99934	FALSE	-1.5935	7.97e-05	d_xyr1_2_fruvsd_xyr1_2_noC↑	4.43625	3.48803	2.72943	3.55124	0.493729	37.0765	41.0078
gene-M431DRAFT_505482	Triha1_505482	Trire2_106306	N/A	0.079	0	N/A	N/A	N/A	N/A		20.6817	22.2419	24.0133	22.3123	0.962395	14.4703	17.9311	14.3969	15.5994	1.16602	-0.21409	0.76749	FALSE	43.135	48.8773	44.6369	45.5498	1.71935	45.9403	42.9441	38.7185	42.5343	2.09482	-0.58428	0.0020957	FALSE	-0.086008	0.99934	FALSE	-0.71389	0.00077558	FALSE	9.70203	12.0742	14.5234	12.0999	1.39187	37.0796	45.4849
gene-M431DRAFT_109786	Triha1_109786	Trire2_106308	N/A	N/A	IPRF:ipr010730 PFD:pf06985	N/A	N/A	N/A	N/A		2.29452	1.82345	2.36885	2.16227	0.170767	2.88993	1.65078	1.5429	2.02787	0.432153	0.27316	0.8376	FALSE	7.11438	7.95003	7.47935	7.51459	0.241875	6.62685	6.75401	5.89775	6.4262	0.266763	-1.3472	4.73e-08	wt_fruvswt_noC↑	-0.21276	0.99934	FALSE	-0.85848	0.066221	FALSE	0.60706	1.03227	1.77597	1.13843	0.341585	6.47579	7.70356
gene-M431DRAFT_79582	Triha1_79582	Trire2_106321	N/A	N/A	0	N/A	N/A	N/A	N/A		25.5323	29.7108	36.96	30.7343	3.33836	14.6602	27.0815	19.8522	20.5313	3.60178	-0.31327	0.70696	FALSE	43.2497	47.2102	42.6829	44.3809	1.42405	49.9274	49.8561	44.6687	48.1507	1.74113	-0.083742	0.77906	FALSE	0.13	0.99934	FALSE	-0.52732	0.0097493	FALSE	23.5141	20.1281	32.235	25.2924	3.60629	39.5202	51.3789
gene-M431DRAFT_79509	Triha1_79509	Trire2_106331	N/A	N/A	GO:0003824 GO:0005488 GO:0008152 KOG:KOG1953 IPRF:ipr013935 IPRF:ipr016040 PFD:pf08626	N/A	N/A	N/A	N/A		14.8003	13.821	13.3464	13.9893	0.428066	14.9216	12.7071	10.4731	12.7006	1.28417	0.20043	0.8324	FALSE	21.3034	21.3	20.8962	21.1665	0.135173	19.4184	20.9368	20.9339	20.4297	0.505644	-0.15193	0.4248	FALSE	-0.040694	0.99934	FALSE	0.090552	0.81634	FALSE	17.7823	18.5317	14.1131	16.809	1.36524	20.2908	23.2417
gene-M431DRAFT_492131	Triha1_492131	Trire2_106337	N/A	N/A	KOG:KOG3544	N/A	N/A	N/A	N/A		45.3704	37.3061	42.9629	41.8798	2.39013	83.4105	29.1244	28.6891	47.0747	18.1684	0.5945	0.7195	FALSE	50.0254	51.9511	52.1774	51.3846	0.682725	53.7158	50.8562	48.4733	51.0151	1.51548	0.15495	0.53029	FALSE	0.0010458	0.99944	FALSE	0.75185	0.24749	FALSE	41.5684	44.8967	48.9153	45.1268	2.12399	46.0948	55.8843
gene-M431DRAFT_79075	Triha1_79075	Trire2_106353	N/A	0.995	0	N/A	N/A	N/A	N/A		2.28994	2.14134	2.50938	2.31355	0.106899	1.57113	2.11455	1.71841	1.80136	0.162261	-0.070758	0.95443	FALSE	1.1229	1.42521	1.22412	1.25741	0.0888401	1.34686	1.02481	1.20451	1.19206	0.0931757	1.3317	0.00024725	↑wt_fruvswt_noC	-0.064756	0.99934	FALSE	1.3246	0.00060226	↑d_xyr1_2_fruvsd_xyr1_2_noC	1.46918	2.5176	2.79672	2.26117	0.404109	1.66541	0.757877
gene-M431DRAFT_528715	Triha1_528715	Trire2_106356	N/A	N/A	GO:0006950 GO:0016021 TCDB:9.A.26.1.2 IPRF:ipr007568 PFD:pf04479	N/A	N/A	N/A	N/A		0.422671	0.589181	1.52695	0.846268	0.343719	0.320733	0.626375	0.47026	0.472456	0.0882381	-0.57197	NA	FALSE	2.68455	2.64135	2.19906	2.50832	0.155133	4.52397	2.86438	3.43017	3.60617	0.487099	-1.1163	0.079285	FALSE	0.5347	0.99934	FALSE	-2.2183	1.48e-05	d_xyr1_2_fruvsd_xyr1_2_noC↑	0.0619833	0.0612782	0.869409	0.33089	0.26926	5.6025	5.27574
gene-M431DRAFT_492110	Triha1_492110	Trire2_106357	N/A	N/A	0	N/A	N/A	N/A	N/A		23.2967	25.3061	21.047	23.2166	1.23014	25.6625	24.0106	22.2758	23.9829	0.977754	0.37834	0.64875	FALSE	20.2058	20.8715	21.5891	20.8888	0.399415	20.0506	19.1805	19.5504	19.5938	0.252097	0.59352	0.00020584	FALSE	-0.081563	0.99934	FALSE	1.0531	4.8e-05	↑d_xyr1_2_fruvsd_xyr1_2_noC	38.9451	40.9987	22.5272	34.157	5.84501	18.7061	21.424
gene-M431DRAFT_492098	Triha1_492098	Trire2_106370	N/A	N/A	0	N/A	N/A	N/A	N/A		40.1265	47.7156	51.3049	46.3823	3.29507	22.6215	44.9052	36.772	34.7662	6.51046	-0.15075	0.84672	FALSE	63.4316	68.3854	72.0061	67.941	2.48522	64.0203	76.2364	63.9388	68.0652	4.08568	-0.10707	0.65957	FALSE	0.013903	0.99934	FALSE	-0.27165	0.27192	FALSE	27.9	38.2247	36.0965	34.0737	3.14742	57.9972	70.6391
gene-M431DRAFT_528698	Triha1_528698	Trire2_106378	N/A	0.998	GO:0016491 GO:0046914 IPRF:ipr009078	N/A	N/A	N/A	N/A		17.7271	16.2976	21.3521	18.459	1.50428	14.6959	17.0076	18.1555	16.6196	1.01736	0.14755	0.85589	FALSE	30.4163	29.8464	32.4417	30.9015	0.787477	31.3211	28.7069	27.8118	29.2799	1.05279	-0.29382	0.25336	FALSE	-0.067156	0.99934	FALSE	-0.081851	0.74169	FALSE	8.57276	8.57923	13.1733	10.1084	1.53243	26.4518	32.7827
gene-M431DRAFT_2889	Triha1_2889	Trire2_106391	N/A	N/A	0	N/A	N/A	N/A	N/A		30.0056	37.5843	34.4416	34.0105	2.19837	16.0513	29.9024	20.9241	22.2926	4.0566	-0.33307	0.69095	FALSE	22.6329	27.2459	24.4837	24.7875	1.34031	29.8084	20.571	33.8047	28.0614	3.91882	0.89946	9.23e-05	FALSE	0.18989	0.99934	FALSE	0.3712	0.30487	FALSE	19.0052	27.2117	30.641	25.6193	3.45203	26.001	25.9183
gene-M431DRAFT_350265	Triha1_350265	Trire2_106429	N/A	N/A	IPRF:ipr008401 PFD:pf05839	N/A	N/A	N/A	N/A		9.33892	10.3049	9.7115	9.7851	0.281266	4.2652	9.79483	9.68637	7.91547	1.8254	-0.046993	0.96667	FALSE	20.0109	20.7661	19.2887	20.0219	0.426519	18.6701	21.3268	18.0882	19.3617	0.996799	-0.59009	0.0061884	FALSE	-0.035393	0.99934	FALSE	-0.5981	0.06262	FALSE	5.82367	7.88324	7.45046	7.05246	0.626966	18.1208	19.6425
gene-M431DRAFT_505341	Triha1_505341	Trire2_106452	N/A	N/A	0	N/A	N/A	N/A	N/A		1.08531	0.809827	0.419757	0.771631	0.193075	0.339112	0.903093	0.528283	0.590162	0.165721	-0.13726	0.93935	FALSE	0.751337	0.749262	0.528425	0.676341	0.0739606	0.519914	0.714272	0.940262	0.724816	0.121459	0.63697	0.29134	FALSE	0.11331	0.99934	FALSE	0.3949	0.52029	FALSE	0.327676	0.323948	0.328296	0.32664	0.00135774	1.14365	1.15505
gene-M431DRAFT_492015	Triha1_492015	Trire2_106453	N/A	N/A	0	N/A	N/A	N/A	N/A		0.286965	0	0	0.095655	0.095655	0	0.270624	0	0.0902079	0.0902079	0.29936	NA	FALSE	0	0	0	0	0	0	0	0	0	0	1.5247	NA	FALSE	NA	NA	FALSE	1.6761	NA	FALSE	0	0	0	0	0	0	0
gene-M431DRAFT_505319	Triha1_505319	Trire2_106457	N/A	N/A	0	N/A	N/A	N/A	N/A		155.088	100.514	191.781	149.128	26.5145	383.491	164.903	231.314	259.903	64.6998	1.1838	0.32699	FALSE	48.536	51.6779	45.4178	48.5439	1.80715	40.9624	46.2329	46.9015	44.6989	1.87821	2.0798	1e-10	↑wt_fruvswt_noC	-0.10822	0.99934	FALSE	3.374	2.03e-13	↑d_xyr1_2_fruvsd_xyr1_2_noC	108.612	202.207	176.921	162.58	27.9537	77.0127	51.6409
gene-M431DRAFT_78632	Triha1_78632	Trire2_106471	N/A	N/A	KOG:KOG1869 IPRF:ipr013927 PFD:pf08618	N/A	N/A	N/A	N/A		61.2006	82.0596	107.429	83.563	13.366	90.0023	122.282	126.04	112.775	11.4378	0.7254	0.30767	FALSE	76.221	79.1104	71.3637	75.565	2.26021	74.8031	73.6023	74.0482	74.1512	0.350459	0.5904	0.048652	FALSE	-0.015938	0.99934	FALSE	1.3286	9.23e-20	↑d_xyr1_2_fruvsd_xyr1_2_noC	53.045	86.0926	66.3446	68.4941	9.60036	71.1288	78.8867
gene-M431DRAFT_2834	Triha1_2834	Trire2_106473	N/A	N/A	GO:0003677 GO:0003702 GO:0005488 GO:0005634 GO:0006352 GO:0016986 GO:0051090 KOG:KOG2549 IPRF:ipr004823 IPRF:ipr009072 IPRF:ipr011442 IPRF:ipr016024 PFD:pf02969 PFD:pf07571	N/A	N/A	N/A	N/A		19.5858	20.4115	15.7268	18.5747	1.44375	10.854	17.1757	14.8212	14.2836	1.8446	-0.095982	0.89534	FALSE	33.409	35.8907	37.0356	35.4451	1.07036	30.3878	34.8077	34.7512	33.3156	1.46398	-0.49108	0.012313	FALSE	-0.078777	0.99934	FALSE	-0.50706	0.0029129	FALSE	20.3126	21.7619	18.5652	20.2132	0.924143	30.0497	36.6741
gene-M431DRAFT_349679	Triha1_349679	Trire2_106475	N/A	N/A	GO:0003824 GO:0005488 GO:0006808 GO:0008152 GO:0016564 IPRF:ipr008030 IPRF:ipr016040 PFD:pf05368	N/A	N/A	N/A	N/A		0	0.0478774	0	0.0159591	0.0159591	0	0	0.0955342	0.0318447	0.0318447	1.1376	NA	FALSE	0.256645	0	0.040613	0.0990862	0.0796473	0.0532785	0.219586	0.0516181	0.108161	0.0557147	-2.0804	0.49246	FALSE	0.1201	0.99934	FALSE	-1.048	0.68074	FALSE	0.0503682	0.248976	0.201854	0.167066	0.0599136	0.0450756	0.0433041
gene-M431DRAFT_109465	Triha1_109465	Trire2_106479	N/A	N/A	GO:0003824 GO:0005488 GO:0008152 GO:0044237 GO:0050662 KOG:KOG1502 IPRF:ipr001509 IPRF:ipr016040 PFD:pf01370	N/A	N/A	N/A	N/A		0	0.100438	0.10412	0.0681862	0.0341097	0.0546756	0.242679	0	0.0991182	0.0734952	0.77665	NA	FALSE	0.134599	0.219645	0	0.118082	0.0639418	0	0.0460654	0.270715	0.105593	0.0836248	-0.34212	0.88486	FALSE	-0.14234	0.99934	FALSE	0.55711	0.82593	FALSE	0	0	0	0	0	0.236402	0.272534
gene-M431DRAFT_491965	Triha1_491965	Trire2_106493	N/A	N/A	GO:0016491 KOG:KOG1577 KEGGEC:ec:1.1.1.2 IPRF:ipr001395 PFD:pf00248	N/A	N/A	N/A	N/A		5.17571	8.10263	5.35047	6.20961	0.947856	4.77336	5.6319	5.86918	5.42482	0.332851	0.11869	0.90123	FALSE	1.78496	1.63844	1.55354	1.65898	0.0675901	0.988132	2.08719	0.837671	1.30433	0.393832	2.3364	2.35e-13	↑wt_fruvswt_noC	-0.32684	0.99934	FALSE	2.7808	7.03e-11	↑d_xyr1_2_fruvsd_xyr1_2_noC	5.83847	5.59889	5.38156	5.60631	0.131951	2.08999	1.85727
gene-M431DRAFT_505701	Triha1_505701	Trire2_106516	N/A	N/A	GO:0003824 GO:0005488 GO:0008152 GO:0016491 KOG:KOG0725 KEGGEC:ec:1.1.1.125 IPRF:ipr002198 IPRF:ipr002347 IPRF:ipr016040 PFD:pf00106	N/A	N/A	N/A	N/A		1.32612	2.53819	6.03636	3.30022	1.41211	1.57136	1.7797	2.78061	2.04389	0.373237	-0.39537	0.81871	FALSE	9.47077	8.97904	11.5253	9.99169	0.779813	8.91664	14.1064	15.1849	12.736	1.93489	-1.1448	0.057206	FALSE	0.35687	0.99934	FALSE	-1.907	4.04e-07	d_xyr1_2_fruvsd_xyr1_2_noC↑	1.7278	2.89867	2.36055	2.32901	0.338369	17.6178	16.8805
gene-M431DRAFT_79454	Triha1_79454	Trire2_106531	N/A	N/A	GO:0005525 GO:0005634 GO:0005737 KOG:KOG3886 IPRF:ipr006762 PFD:pf04670	N/A	N/A	N/A	N/A		10.7236	17.1792	14.3012	14.068	1.86722	5.27104	14.6914	8.93339	9.63196	2.74178	-0.29633	0.77169	FALSE	29.8591	30.6241	30.6908	30.3913	0.266832	30.7613	31.4688	33.0019	31.744	0.661267	-0.67607	0.0040143	FALSE	0.07334	0.99934	FALSE	-1.048	0.00074938	d_xyr1_2_fruvsd_xyr1_2_noC↑	13.8559	12.6154	14.7601	13.7438	0.621637	28.1327	30.0877
gene-M431DRAFT_77381	Triha1_77381	Trire2_106533	N/A	N/A	KOG:KOG3103 IPRF:ipr006977 PFD:pf04893	N/A	N/A	N/A	N/A		42.1772	41.0128	42.8111	42.0004	0.526587	28.3237	37.2337	30.7065	32.0879	2.66323	-0.093332	0.89359	FALSE	53.5968	53.161	56.4961	54.4179	1.04666	47.1424	52.2254	49.2751	49.5476	1.47364	0.071911	0.7356	FALSE	-0.12488	0.99934	FALSE	0.10236	0.61296	FALSE	55.9334	38.0722	31.7656	41.9238	7.23756	51.0599	56.8966
gene-M431DRAFT_3176	Triha1_3176	Trire2_106538	N/A	1	GO:0005576 GO:0005618 GO:0007154 IPRF:ipr010636 PFD:pf06766	N/A	N/A	N/A	N/A		101.686	98.3243	153.451	117.82	17.8418	245.745	119.306	207.115	190.722	37.409	1.064	0.32699	FALSE	15117.5	11046.2	10063.9	12075.9	1547.04	10054.1	10700	12136	10963.4	615.246	-6.2291	5.76e-96	wt_fruvswt_noC↑	-0.13124	0.99934	FALSE	-5.0344	2.87e-35	d_xyr1_2_fruvsd_xyr1_2_noC↑	1645.97	1811.62	744.737	1400.78	331.487	10679.2	7805.28
gene-M431DRAFT_505728	Triha1_505728	Trire2_106539	N/A	N/A	IPRF:ipr003480 PFD:pf02458	N/A	N/A	N/A	N/A		0.191525	0.280325	0.32289	0.264913	0.0386969	0.169556	0.120412	0.34183	0.210599	0.0671314	-0.017679	NA	FALSE	1.55833	1.05578	1.29464	1.30292	0.145132	0.623897	1.59997	1.07459	1.09948	0.282043	-1.8623	0.00035689	wt_fruvswt_noC↑	-0.235	0.99934	FALSE	-1.6433	0.0248	d_xyr1_2_fruvsd_xyr1_2_noC↑	0.327676	0.388738	0.229807	0.315407	0.0462877	1.49555	1.4086
gene-M431DRAFT_78418	Triha1_78418	Trire2_106576	N/A	N/A	0	N/A	N/A	N/A	N/A		180.712	140.392	240.694	187.266	29.1397	350.944	229.728	215.145	265.272	43.0421	0.85883	0.45758	FALSE	31.6534	30.1436	29.2745	30.3572	0.694973	29.428	27.2544	30.3823	29.0216	0.925518	3.0814	1.14e-26	↑wt_fruvswt_noC	-0.055391	0.99934	FALSE	3.994	6.28e-27	↑d_xyr1_2_fruvsd_xyr1_2_noC	119.445	121.272	218.896	153.204	32.8498	77.1908	31.3991
gene-M431DRAFT_505776	Triha1_505776	Trire2_106586	N/A	N/A	0	N/A	N/A	N/A	N/A		13.5987	14.0768	15.9984	14.558	0.733294	20.4137	10.2316	9.61237	13.4192	3.50182	0.27619	0.83515	FALSE	28.0908	25.3276	30.2684	27.8956	1.42964	16.1785	28.471	27.7721	24.1405	3.98614	-0.49262	0.020153	FALSE	-0.20239	0.99934	FALSE	-0.012487	0.98665	FALSE	11.5621	6.30031	11.6448	9.83572	1.76787	21.9707	29.9781
gene-M431DRAFT_79022	Triha1_79022	Trire2_106595	N/A	N/A	GO:0000166 GO:0005525 GO:0006614 GO:0008312 GO:0016020 GO:0017111 GO:0048500 TCDB:3.A.5.9.1 KOG:KOG0780 IPRF:ipr000897 IPRF:ipr003593 IPRF:ipr004125 IPRF:ipr006325 IPRF:ipr013822 PFD:pf00448 PFD:pf02881 PFD:pf02978	N/A	N/A	N/A	N/A		49.4333	49.0201	42.6065	47.02	2.20995	31.9289	42.0324	42.1798	38.7137	3.39267	0.013892	0.98624	FALSE	71.4939	70.6868	70.5145	70.8984	0.30189	62.3714	71.9317	75.275	69.8594	3.86638	-0.14945	0.42012	FALSE	-0.011676	0.99934	FALSE	-0.12366	0.53545	FALSE	55.7741	60.2602	34.2949	50.1097	8.01276	65.1629	75.0579
gene-M431DRAFT_77389	Triha1_77389	Trire2_106603	N/A	N/A	GO:0005525 GO:0005622 GO:0007264 GO:0015031 KOG:KOG1673 IPRF:ipr001806 IPRF:ipr003577 IPRF:ipr003578 IPRF:ipr003579 IPRF:ipr005225 IPRF:ipr013684 IPRF:ipr017231 PFD:pf08477	N/A	N/A	N/A	N/A		55.6397	54.2912	66.3868	58.7726	3.82699	120.797	53.9106	51.5321	75.4134	22.7024	0.7645	0.59666	FALSE	101.545	100.371	88.949	96.9548	4.01726	89.0418	97.1173	101.375	95.8446	3.61661	-0.27425	0.2503	FALSE	-0.0064129	0.99934	FALSE	0.49844	0.38944	FALSE	56.6171	73.5043	57.4378	62.5197	5.49737	96.8745	99.9862
gene-M431DRAFT_361588	Triha1_361588	Trire2_106605	N/A	N/A	0	N/A	N/A	N/A	N/A		44.3794	64.901	36.5592	48.6132	8.45101	19.1086	53.8477	53.0777	42.0114	11.4535	0.040389	0.97438	FALSE	54.9059	63.1929	67.1126	61.7371	3.59815	60.9663	60.5359	57.1801	59.5608	1.19682	0.085407	0.79763	FALSE	-0.03983	0.99934	FALSE	0.16465	0.69654	FALSE	12.4821	11.7145	18.2687	14.1551	2.06869	50.2929	66.911
gene-M431DRAFT_14808	Triha1_14808	Trire2_106615	N/A	0.999	KOG:KOG1187	N/A	N/A	N/A	N/A		9.35397	19.1179	12.9142	13.7954	2.85284	4.49861	14.6028	10.0907	9.73072	2.92239	-0.25495	0.8324	FALSE	17.6312	19.0835	28.7724	21.829	3.49692	19.6276	23.7027	20.8776	21.4026	1.20532	-0.23403	0.58293	FALSE	-0.018692	0.99934	FALSE	-0.47303	0.22764	FALSE	1.49222	1.86009	29.9009	11.0844	9.40884	21.657	24.9894
gene-M431DRAFT_78734	Triha1_78734	Trire2_106617	N/A	N/A	GO:0006118 GO:0008137 GO:0009055 GO:0016020 TCDB:3.D.1.6.2 KOG:KOG3382 IPRF:ipr007763 PFD:pf05071	N/A	N/A	N/A	N/A		252.713	309.315	174.521	245.516	39.0777	215.305	273.915	273.072	254.097	19.3975	0.35695	0.67318	FALSE	246.819	266.236	249.796	254.284	6.03758	223.518	248.836	256.547	242.967	9.97604	0.38252	0.17355	FALSE	-0.055072	0.99934	FALSE	0.79565	5.43e-07	FALSE	405.588	408.971	284.79	366.45	40.8415	220.22	268.3
gene-M431DRAFT_137843	Triha1_137843	Trire2_106623	N/A	0.269	0	N/A	N/A	N/A	N/A		4.81645	7.63704	7.91701	6.79017	0.990162	2.31854	5.93795	4.51794	4.25814	1.05288	-0.41958	0.68803	FALSE	16.6639	13.9712	12.4167	14.3506	1.24066	13.1565	15.762	15.4119	14.7768	0.816448	-0.6422	0.036311	FALSE	0.05108	0.99934	FALSE	-1.1136	0.00011361	d_xyr1_2_fruvsd_xyr1_2_noC↑	4.30044	3.92056	6.70797	4.97632	0.872739	15.6938	15.4756
gene-M431DRAFT_110585	Triha1_110585	Trire2_106627	N/A	N/A	0	N/A	N/A	N/A	N/A		6.39721	9.11303	14.8533	10.1212	2.49255	4.27265	8.29844	8.54021	7.0371	1.38399	-0.26196	0.8214	FALSE	10.2124	9.18692	9.09318	9.4975	0.358479	9.78937	9.42229	10.535	9.91554	0.327337	0.53979	0.19738	FALSE	0.071229	0.99934	FALSE	0.20266	0.49411	FALSE	3.79606	6.35524	7.49545	5.88225	1.09379	9.6212	7.14673
gene-M431DRAFT_479789	Triha1_479789	Trire2_106640	N/A	N/A	GO:0003743 GO:0006413 IPRF:ipr001288 PFD:pf00707	N/A	N/A	N/A	N/A		12.0948	13.9415	9.27658	11.771	1.35636	9.60142	12.4715	13.0684	11.7138	1.07014	0.29312	0.7262	FALSE	9.67478	12.6208	9.29595	10.5305	1.05083	8.44268	12.1936	10.0672	10.2345	1.08602	0.60122	0.03743	FALSE	-0.025007	0.99934	FALSE	0.92136	0.00025235	FALSE	21.3522	25.4256	11.4823	19.42	4.1394	9.52376	11.9647
gene-M431DRAFT_548893	Triha1_548893	Trire2_106641	N/A	N/A	0	N/A	N/A	N/A	N/A		15.8871	15.1636	3.92988	11.6602	3.87081	19.0888	15.2441	15.8716	16.7349	1.19083	0.86992	0.58225	FALSE	5.80602	10.2887	10.7382	8.94432	1.5745	6.47851	9.99737	8.1742	8.21669	1.01603	0.81764	0.19052	FALSE	-0.10823	0.99934	FALSE	1.8006	1.85e-07	↑d_xyr1_2_fruvsd_xyr1_2_noC	21.6498	17.9536	4.78054	14.7947	5.11949	6.81945	8.38831
gene-M431DRAFT_505831	Triha1_505831	Trire2_106645	N/A	N/A	GO:0016884 KOG:KOG1211 IPRF:ipr000120 PFD:pf01425	N/A	N/A	N/A	N/A		18.1042	22.1293	15.2855	18.5063	1.98584	7.26411	18.4731	15.7059	13.8144	3.37115	-0.1709	0.85759	FALSE	12.3884	13.5264	13.8975	13.2708	0.453979	13.132	13.3729	12.5947	13.0332	0.229997	0.91644	4.22e-06	FALSE	-0.014535	0.99934	FALSE	0.75971	0.011895	FALSE	9.56702	7.9024	20.4466	12.6387	3.93343	11.9149	13.9593
gene-M431DRAFT_479794	Triha1_479794	Trire2_106646	N/A	N/A	GO:0003824 GO:0008152 KOG:KOG1176 KEGGEC:ec:6.2.1.3 IPRF:ipr000873 PFD:pf00501	N/A	N/A	N/A	N/A		156.878	164.979	291.788	204.549	43.6825	89.0082	138.984	100.41	109.467	15.121	-0.62517	0.53882	FALSE	128.225	129.43	144.331	133.995	5.17955	112.169	156.275	129.172	132.539	12.8431	1.0644	0.0019202	↑wt_fruvswt_noC	-0.0071506	0.99934	FALSE	0.44228	0.045028	FALSE	30.3495	26.2903	253.952	103.531	75.2199	116.958	154.972
gene-M431DRAFT_505840	Triha1_505840	Trire2_106654	N/A	N/A	GO:0003677 GO:0003700 GO:0005634 GO:0006351 GO:0006355 GO:0008270 IPRF:ipr001138 IPRF:ipr007219 PFD:pf00172 PFD:pf04082	N/A	N/A	N/A	N/A		1.80777	1.54346	2.31117	1.88746	0.225173	2.66734	2.17838	1.63767	2.16113	0.297364	0.53027	0.66935	FALSE	1.99181	1.90198	2.6601	2.18463	0.239148	2.15379	2.1574	2.45646	2.25588	0.100294	0.2378	0.55756	FALSE	0.051505	0.99934	FALSE	0.711	0.082547	FALSE	1.05673	1.5798	1.03291	1.22315	0.178461	3.64437	3.39035
gene-M431DRAFT_98848	Triha1_98848	Trire2_106661	N/A	N/A	GO:0004190 GO:0006508 MERCO:G01.002 IPRF:ipr000250 IPRF:ipr008985 PFD:pf01828	N/A	N/A	N/A	N/A		4.41391	15.8965	27.4384	15.9163	6.6466	0.767312	8.24944	7.57837	5.53171	2.39006	-1.3295	0.55526	FALSE	0	0	0.0664263	0.0221421	0.0221421	0.0871419	0	0.0844263	0.0571894	0.0286054	9.6819	6.99e-12	↑wt_fruvswt_noC	1.1158	0.99934	FALSE	7.28	6.59e-08	↑d_xyr1_2_fruvsd_xyr1_2_noC	0.411909	0	0.247613	0.219841	0.119716	0.516077	0
gene-M431DRAFT_3329	Triha1_3329	Trire2_106680	N/A	N/A	KOG:KOG3503 KEGGEC:ec:5.4.99.7 IPRF:ipr007264 PFD:pf04135	N/A	N/A	N/A	N/A		411.05	437.472	144.884	331.135	93.4377	395.496	400.202	505.895	433.864	36.0411	0.71337	0.58902	FALSE	175.944	242.804	229.025	215.925	20.3822	215.295	175.348	200.803	197.149	11.6756	1.0488	0.024163	↑wt_fruvswt_noC	-0.11743	0.99934	FALSE	1.8837	1.14e-14	↑d_xyr1_2_fruvsd_xyr1_2_noC	563.517	404.541	175.919	381.326	112.491	202.809	194.839
gene-M431DRAFT_79393	Triha1_79393	Trire2_106684	N/A	N/A	0	N/A	N/A	N/A	N/A		0.0639854	0.0624347	0	0.04214	0.0210748	0	0	0	0	0	-1.5375	NA	FALSE	0.11156	0.273073	0.529615	0.304749	0.121717	0.069478	0.171811	0.134626	0.125305	0.0299065	-2.4134	0.17846	FALSE	-1.2629	0.99934	FALSE	-2.6867	0.34454	FALSE	0	0	0	0	0	0	0.112942
gene-M431DRAFT_517906	Triha1_517906	Trire2_106686	N/A	N/A	GO:0006118 GO:0016491 IPRF:ipr003819 PFD:pf02668	N/A	N/A	N/A	N/A		7.78942	10.1579	10.9352	9.6275	0.946045	9.3965	7.75777	5.42158	7.52528	1.15333	-0.0049445	0.99757	FALSE	2.6337	2.09711	2.07883	2.26988	0.181985	2.25285	2.3457	2.60386	2.4008	0.105005	2.5239	1.62e-21	↑wt_fruvswt_noC	0.088004	0.99934	FALSE	2.4285	3.18e-10	↑d_xyr1_2_fruvsd_xyr1_2_noC	2.61553	3.02905	12.0542	5.8996	3.07962	3.4776	2.98757
gene-M431DRAFT_492589	Triha1_492589	Trire2_106695	N/A	N/A	GO:0006118 GO:0016491 GO:0030151 KOG:KOG0535 KEGGEC:ec:1.8.3.1 IPRF:ipr000572 IPRF:ipr005066 IPRF:ipr008335 IPRF:ipr014756 PFD:pf00174 PFD:pf03404	N/A	N/A	N/A	N/A		306.743	461.071	576.535	448.116	78.1513	123.705	405.798	278.523	269.342	81.5627	-0.50653	0.66935	FALSE	586.208	553.796	548.377	562.794	11.8113	447.726	542.047	618.084	535.952	49.2727	0.11397	0.75673	FALSE	-0.062038	0.99934	FALSE	-0.3367	0.41609	FALSE	47.1823	61.0528	216.192	108.142	54.1729	521.668	587.692
gene-M431DRAFT_549085	Triha1_549085	Trire2_106697	N/A	N/A	MERCO:M28.UPA IPRF:ipr008391 PFD:pf05448	N/A	N/A	N/A	N/A		0	0	0	0	0	0	0	0.122377	0.0407923	0.0407923	2.0964	NA	FALSE	0.0547927	0	0	0.0182642	0.0182642	0	0	0.198364	0.0661215	0.0661215	-0.39883	NA	FALSE	1.6736	0.99934	FALSE	0.021011	0.99697	FALSE	0	0	0	0	0	0.115481	0.0554715
gene-M431DRAFT_278918	Triha1_278918	Trire2_106730	N/A	N/A	GO:0005488 KOG:KOG0212 IPRF:ipr000357 IPRF:ipr016024 PFD:pf02985	N/A	N/A	N/A	N/A		31.1474	36.7315	39.8053	35.8947	2.53408	19.1407	29.3923	22.7753	23.7694	3.00083	-0.30899	0.64537	FALSE	68.6441	65.92	67.3526	67.3056	0.786723	62.1227	72.5162	73.1532	69.264	3.5754	-0.46351	0.015757	FALSE	0.050776	0.99934	FALSE	-0.82535	2.86e-07	FALSE	21.2957	21.9298	27.0081	23.4112	1.80774	64.999	72.3352
gene-M431DRAFT_513101	Triha1_513101	Trire2_106731	N/A	N/A	0	N/A	N/A	N/A	N/A		8.77268	11.5646	8.05112	9.46279	1.07134	3.82662	9.64284	6.90015	6.78987	1.6799	-0.22089	0.82012	FALSE	11.4968	12.6451	9.08859	11.0768	1.04794	8.76872	10.764	12.407	10.6466	1.05193	0.21011	0.50181	FALSE	-0.044974	0.99934	FALSE	0.034757	0.93355	FALSE	8.17046	6.01391	5.31786	6.50074	0.858696	11.1013	10.2548
gene-M431DRAFT_10206	Triha1_10206	Trire2_106755	N/A	N/A	0	N/A	N/A	N/A	N/A		35.4512	37.909	28.4916	33.9506	2.82022	53.827	44.7293	38.2945	45.6169	4.50575	0.77084	0.3907	FALSE	23.5668	18.8257	21.7061	21.3662	1.37915	15.9954	20.4294	20.6058	19.0102	1.50826	1.1052	3.53e-06	↑wt_fruvswt_noC	-0.16111	0.99934	FALSE	2.0384	1.73e-09	↑d_xyr1_2_fruvsd_xyr1_2_noC	35.2284	34.992	23.974	31.3981	3.71268	29.296	22.5729
gene-M431DRAFT_98016	Triha1_98016	Trire2_106761	N/A	N/A	TCDB:9.A.2.1.1 KOG:KOG2173 IPRF:ipr007241 PFD:pf04109	N/A	N/A	N/A	N/A		15.4031	16.4226	16.7445	16.1901	0.404302	6.7446	12.3963	8.85609	9.33234	1.6488	-0.52496	0.40178	FALSE	71.2251	66.6912	72.0877	70.0013	1.67371	67.6417	66.0349	68.6715	67.4494	0.767196	-1.6685	4.65e-29	wt_fruvswt_noC↑	-0.042935	0.99934	FALSE	-2.1509	4.8e-34	d_xyr1_2_fruvsd_xyr1_2_noC↑	7.82933	5.29711	10.7364	7.95428	1.57143	64.5472	68.3658
gene-M431DRAFT_126643	Triha1_126643	Trire2_106769	N/A	N/A	GO:0005524 GO:0005694 GO:0006259 KOG:KOG0250 KEGGEC:ec:3.6.4.1 IPRF:ipr003395 IPRF:ipr009057 PFD:pf02463	N/A	N/A	N/A	N/A		9.13987	10.8066	6.41449	8.78699	1.28011	2.89395	7.31386	5.99951	5.40244	1.31038	-0.44923	0.65906	FALSE	15.105	13.6904	13.812	14.2025	0.452639	14.9998	13.5101	13.5301	14.0134	0.493262	-0.25863	0.36445	FALSE	-0.0086115	0.99934	FALSE	-0.69866	0.019278	FALSE	6.58597	7.38725	8.11408	7.36243	0.441303	12.7998	14.6353
gene-M431DRAFT_500402	Triha1_500402	Trire2_106781	N/A	N/A	0	N/A	N/A	N/A	N/A		193.768	202.475	188.213	194.818	4.15044	85.568	169.387	139.805	131.587	24.5429	-0.30308	0.68087	FALSE	438.173	491.639	428.437	452.749	19.6468	461.481	428.831	428.488	439.6	10.9407	-0.77305	9.56e-07	FALSE	-0.030235	0.99934	FALSE	-1.0456	2.93e-07	d_xyr1_2_fruvsd_xyr1_2_noC↑	101.056	103.709	123.081	109.282	6.94189	371.119	480.705
gene-M431DRAFT_97865	Triha1_97865	Trire2_106798	N/A	N/A	GO:0008080 GO:0008152 IPRF:ipr000182 IPRF:ipr016181 PFD:pf00583	N/A	N/A	N/A	N/A		18.3143	16.127	6.86802	13.7698	3.50817	7.30796	14.5754	15.0462	12.3098	2.50463	0.10148	0.9434	FALSE	15.6542	16.0134	14.9371	15.5349	0.316358	22.4086	17.5118	16.0713	18.6639	1.91799	0.2642	0.59197	FALSE	0.2771	0.99934	FALSE	0.094877	0.80675	FALSE	33.1066	21.3969	27.6564	27.3866	3.38299	18.302	17.5039
gene-M431DRAFT_277156	Triha1_277156	Trire2_106801	N/A	N/A	IPRF:ipr001810 IPRF:ipr011074 PFD:pf00646	N/A	N/A	N/A	N/A		11.5952	14.5074	14.4685	13.5237	0.964332	5.78443	12.3184	10.0247	9.37582	1.91388	-0.26679	0.7385	FALSE	23.4628	26.0067	25.8501	25.1065	0.823106	24.5377	26.6907	23.5652	24.9312	0.923433	-0.45064	0.021248	FALSE	0.001669	0.99944	FALSE	-0.71921	0.0022185	FALSE	14.0748	9.39097	8.99473	10.8202	1.63132	24.7511	25.5213
gene-M431DRAFT_98143	Triha1_98143	Trire2_106818	N/A	N/A	KOG:KOG0954 IPRF:ipr014840 PFD:pf08729	N/A	N/A	N/A	N/A		42.6703	53.0362	36.5592	44.0886	4.80907	31.431	48.669	36.9035	39.0012	5.08552	0.11459	0.87573	FALSE	67.2891	67.1387	63.0775	65.8351	1.37949	89.5937	61.7396	56.2369	69.1901	10.3248	-0.14306	0.5308	FALSE	0.086923	0.99934	FALSE	-0.11482	0.72934	FALSE	19.8735	21.0407	39.8223	26.9122	6.46384	71.6815	68.0485
gene-M431DRAFT_486885	Triha1_486885	Trire2_106828	N/A	N/A	KOG:KOG3276 IPRF:ipr003746 PFD:pf02594	N/A	N/A	N/A	N/A		19.7159	30.2962	34.3904	28.1342	4.37193	7.75139	24.1565	18.287	16.7316	4.79917	-0.50897	0.66973	FALSE	106.915	86.958	117.189	103.687	8.8749	88.3305	89.3457	93.417	90.3644	1.55419	-1.4417	1e-06	wt_fruvswt_noC↑	-0.18989	0.99934	FALSE	-1.7628	7.89e-08	d_xyr1_2_fruvsd_xyr1_2_noC↑	5.89638	8.98028	16.605	10.4939	3.18259	102.969	113.72
gene-M431DRAFT_276757	Triha1_276757	Trire2_106829	N/A	N/A	GO:0008080 GO:0008152 IPRF:ipr000182 IPRF:ipr016181 PFD:pf00583	N/A	N/A	N/A	N/A		9.17607	8.54899	13.3198	10.3483	1.49675	3.08418	9.14244	6.91429	6.3803	1.76913	-0.46741	0.68858	FALSE	46.1882	39.327	51.1492	45.5548	3.42746	41.6001	43.1999	40.1401	41.6467	0.883605	-1.6868	4.73e-09	wt_fruvswt_noC↑	-0.11993	0.99934	FALSE	-2.0337	4.96e-11	d_xyr1_2_fruvsd_xyr1_2_noC↑	1.96905	3.52501	4.74532	3.41312	0.803391	43.0058	50.6037
gene-M431DRAFT_276649	Triha1_276649	Trire2_106834	N/A	N/A	TCDB:3.D.1.6.2	N/A	N/A	N/A	N/A		186.281	237.078	147.637	190.332	25.8987	130.725	206.023	187.718	174.822	22.6727	0.16685	0.82323	FALSE	172.462	188.135	176.956	179.184	4.65969	153.552	186.811	182.272	174.212	10.4125	0.52081	0.02457	FALSE	-0.030684	0.99934	FALSE	0.71881	1.29e-05	FALSE	300.542	312.097	209.988	274.209	32.2834	166.897	195.871
gene-M431DRAFT_493941	Triha1_493941	Trire2_106874	N/A	N/A	KOG:KOG1869	N/A	N/A	N/A	N/A		11.0995	9.8277	6.47516	9.13413	1.37925	6.17657	7.72599	6.31755	6.74004	0.494656	-0.13761	0.88823	FALSE	15.6661	16.4792	14.51	15.5518	0.571333	11.9248	15.5854	15.3219	14.2773	1.17873	-0.32557	0.30499	FALSE	-0.11269	0.99934	FALSE	-0.34875	0.153	FALSE	15.1015	11.6518	9.05996	11.9378	1.74991	12.6515	15.5233
gene-M431DRAFT_507182	Triha1_507182	Trire2_106885	N/A	N/A	GO:0003995 GO:0006118 GO:0008152 GO:0016627 KOG:KOG0139 KEGGEC:ec:1.3.99.- IPRF:ipr006090 IPRF:ipr006091 IPRF:ipr006092 IPRF:ipr009075 IPRF:ipr009100 PFD:pf00441 PFD:pf02770 PFD:pf02771	N/A	N/A	N/A	N/A		3.19801	5.08975	2.54395	3.61057	0.763312	1.38535	3.0159	3.38536	2.59554	0.614419	-0.20099	0.86738	FALSE	3.41044	4.73714	4.70298	4.28352	0.436652	2.35997	3.7239	3.78894	3.29094	0.46586	0.18344	0.65987	FALSE	-0.36741	0.99934	FALSE	0.35151	0.4201	FALSE	8.66927	8.16102	8.17475	8.33501	0.167173	2.93789	3.89113
gene-M431DRAFT_4555	Triha1_4555	Trire2_106928	N/A	N/A	GO:0003824 GO:0005524 GO:0006810 GO:0006812 GO:0008152 GO:0015662 GO:0016020 GO:0042626 TCDB:3.A.3.1.7 KOG:KOG0203 IPRF:ipr001757 IPRF:ipr004014 IPRF:ipr005834 IPRF:ipr006068 IPRF:ipr006069 IPRF:ipr008250 PFD:pf00122 PFD:pf00689 PFD:pf00690 PFD:pf00702	N/A	N/A	N/A	N/A		133.025	145.947	64.1972	114.39	25.372	35.1745	88.4453	94.973	72.8642	18.9388	-0.39908	0.74326	FALSE	30.6502	34.6097	38.5502	34.6034	2.28055	27.913	23.5942	27.9307	26.4793	1.44256	2.1582	2.11e-10	↑wt_fruvswt_noC	-0.3736	0.48934	FALSE	2.1338	1.32e-10	↑d_xyr1_2_fruvsd_xyr1_2_noC	57.584	77.3206	34.336	56.4135	12.4224	22.3184	18.5237
gene-M431DRAFT_481095	Triha1_481095	Trire2_106936	N/A	1	GO:0005506 GO:0006118 GO:0016021 GO:0016491 GO:0050660 TCDB:5.B.1.5.1 KOG:KOG0039 KEGGEC:ec:1.16.1.7 IPRF:ipr013112 IPRF:ipr013121 IPRF:ipr013130 PFD:pf01794 PFD:pf08022 PFD:pf08030	N/A	N/A	N/A	N/A		1.13226	0.552411	0.442512	0.709062	0.213966	6.39705	0.194143	0.801656	2.46428	1.97419	2.3264	0.3671	FALSE	0.628131	0.494202	0.447295	0.523209	0.0541801	0.167653	0.483687	0.785073	0.478804	0.17825	0.89046	0.14534	FALSE	-0.12289	0.99934	FALSE	3.3545	0.0059997	↑d_xyr1_2_fruvsd_xyr1_2_noC	2.43026	3.13385	2.1702	2.57811	0.287834	0.354603	0.4088
gene-M431DRAFT_82542	Triha1_82542	Trire2_106962	N/A	N/A	GO:0003676 GO:0004386 GO:0005524 TCDB:3.A.18.1.1 KOG:KOG0326 KEGGEC:ec:3.6.1.- IPRF:ipr000629 IPRF:ipr001650 IPRF:ipr011545 IPRF:ipr014001 IPRF:ipr014014 IPRF:ipr014021 PFD:pf00270 PFD:pf00271	N/A	N/A	N/A	N/A		8.7948	8.7322	6.20396	7.91032	0.853372	8.7285	6.18411	7.09735	7.33666	0.744184	0.24165	0.82288	FALSE	14.3251	15.4333	15.9001	15.2195	0.467064	13.4032	15.7091	14.1623	14.4249	0.678498	-0.50288	0.040577	FALSE	-0.06577	0.99934	FALSE	-0.19365	0.63086	FALSE	18.2542	11.5091	5.15735	11.6402	3.7813	13.8555	16.4771
gene-M431DRAFT_83538	Triha1_83538	Trire2_106981	N/A	N/A	IPRF:ipr013966 PFD:pf08657	N/A	N/A	N/A	N/A		9.65266	10.6317	8.58048	9.62162	0.592347	7.1471	8.27545	6.54944	7.32399	0.506044	-0.084477	0.92853	FALSE	15.6821	18.5689	17.553	17.268	0.845443	11.2753	14.5958	18.0783	14.6498	1.96405	-0.40144	0.08594	FALSE	-0.22682	0.99934	FALSE	-0.26006	0.4638	FALSE	8.6326	14.9908	3.23395	8.95246	3.39769	16.5259	16.2636
gene-M431DRAFT_83189	Triha1_83189	Trire2_106982	N/A	N/A	KOG:KOG2992	N/A	N/A	N/A	N/A		51.5638	41.683	28.2635	40.5035	6.75202	79.2664	51.3263	60.1771	63.5899	8.24415	1.0084	0.29869	FALSE	32.931	32.1431	35.4446	33.5062	0.995536	38.0236	36.6984	31.2006	35.3075	2.08878	0.71792	0.019443	FALSE	0.086777	0.99934	FALSE	1.6436	6.14e-06	↑d_xyr1_2_fruvsd_xyr1_2_noC	74.9376	112.052	49.1254	78.7049	18.2627	30.1617	32.5583
gene-M431DRAFT_63751	Triha1_63751	Trire2_107002	N/A	N/A	0	N/A	N/A	N/A	N/A		4.88445	5.5442	11.0411	7.1566	1.95159	1.53552	6.58043	4.22135	4.11244	1.45736	-0.59123	0.69773	FALSE	22.2028	20.5796	20.8334	21.2053	0.504103	19.2666	25.6511	20.7635	21.8938	1.92775	-1.1137	0.0062749	wt_fruvswt_noC↑	0.056268	0.99934	FALSE	-1.7605	3.36e-05	d_xyr1_2_fruvsd_xyr1_2_noC↑	1.27909	1.66919	4.76721	2.57183	1.10345	21.0164	28.2402
gene-M431DRAFT_494093	Triha1_494093	Trire2_107005	N/A	N/A	GO:0005085 GO:0005622 GO:0032012 KOG:KOG0929 IPRF:ipr000904 PFD:pf01369	N/A	N/A	N/A	N/A		22.1901	22.7512	15.9867	20.3093	2.16738	10.509	17.2336	17.13	14.9575	2.22449	-0.16301	0.8324	FALSE	23.2714	23.1156	24.6589	23.682	0.490527	25.0677	22.6104	21.9575	23.2118	0.946866	0.2181	0.36935	FALSE	-0.017141	0.99934	FALSE	0.073436	0.75676	FALSE	13.3467	16.3897	21.1241	16.9535	2.26275	21.5256	24.7907
gene-M431DRAFT_4618	Triha1_4618	Trire2_107007	N/A	0.997	0	N/A	N/A	N/A	N/A		0	0	0	0	0	0.293019	0	0.0895053	0.127508	0.0866952	3.4057	NA	FALSE	1.9236	1.6676	3.7289	2.44003	0.648658	3.19464	2.38646	1.3541	2.31173	0.53263	-6.7387	2.83e-06	wt_fruvswt_noC↑	-0.07235	0.99934	FALSE	-3.4374	0.001703	d_xyr1_2_fruvsd_xyr1_2_noC↑	0	0.373222	0.283673	0.218965	0.112493	1.09801	2.43428
gene-M431DRAFT_405700	Triha1_405700	Trire2_107012	N/A	0.982	0	N/A	N/A	N/A	N/A		2.82595	3.36751	3.61745	3.2703	0.2336	1.38152	3.08954	2.02072	2.16393	0.498235	-0.33446	0.7262	FALSE	8.91674	9.15202	7.9694	8.67939	0.361432	8.63533	9.91606	8.89241	9.14793	0.391167	-0.96504	1.56e-05	FALSE	0.088242	0.99934	FALSE	-1.3837	9.4e-08	d_xyr1_2_fruvsd_xyr1_2_noC↑	1.77135	1.72582	1.98047	1.82588	0.0784032	9.05186	10.0425
gene-M431DRAFT_4650	Triha1_4650	Trire2_107035	N/A	N/A	GO:0000287 GO:0005525 GO:0005622 GO:0007264 GO:0015031 GO:0016740 GO:0030976 KOG:KOG0395 IPRF:ipr000399 IPRF:ipr001806 IPRF:ipr003577 IPRF:ipr003578 IPRF:ipr003579 IPRF:ipr005225 IPRF:ipr013753 PFD:pf00071	N/A	N/A	N/A	N/A		29.2314	44.4931	34.9184	36.2143	4.45304	17.1595	39.0924	30.7534	29.0017	6.39177	-0.057195	0.95464	FALSE	49.3457	56.8857	67.6756	57.969	5.31905	71.7076	56.8054	53.2325	60.5818	5.65769	-0.2434	0.38518	FALSE	0.077514	0.99934	FALSE	-0.38044	0.22129	FALSE	39.3244	29.0853	30.7987	33.0695	3.16634	47.6672	77.837
gene-M431DRAFT_406860	Triha1_406860	Trire2_107042	N/A	0.928	0	N/A	N/A	N/A	N/A		0.844265	0.659043	1.49451	0.999272	0.253325	1.4799	0.835998	0.452048	0.922648	0.299861	0.25218	0.90049	FALSE	2.68639	2.16186	2.86512	2.57112	0.211035	3.80446	3.24935	3.55268	3.5355	0.160476	-0.9129	0.063731	FALSE	0.46269	0.99934	FALSE	-1.137	0.059954	FALSE	0.519997	0.556922	0.520981	0.532633	0.0121476	4.26577	4.43343
gene-M431DRAFT_83691	Triha1_83691	Trire2_107045	N/A	N/A	KOG:KOG1882 IPRF:ipr000253 IPRF:ipr008984 PFD:pf00498	N/A	N/A	N/A	N/A		15.6048	14.4898	9.22901	13.1079	1.96596	7.55359	10.3251	10.9648	9.6145	1.04687	-0.15627	0.87267	FALSE	20.2409	24.034	29.3741	24.5497	2.64911	22.2736	27.3711	25.8159	25.1535	1.50834	-0.46336	0.17286	FALSE	0.045535	0.99934	FALSE	-0.66406	0.0021122	FALSE	16.7293	14.8148	9.64238	13.7288	2.11664	20.4628	29.3214
gene-M431DRAFT_82894	Triha1_82894	Trire2_107058	N/A	N/A	0	N/A	N/A	N/A	N/A		29.0897	44.0064	20.7458	31.2807	6.80353	18.8978	36.0184	34.737	29.8844	5.50572	0.21567	0.8324	FALSE	31.1973	38.1819	34.8177	34.7323	2.01673	24.0878	29.6895	34.0149	29.2641	2.87361	0.27673	0.45529	FALSE	-0.23575	0.99934	FALSE	0.72994	0.0077617	FALSE	40.1732	25.3801	10.9771	25.5101	8.42845	31.9145	39.5259
gene-M431DRAFT_530248	Triha1_530248	Trire2_107068	N/A	N/A	GO:0003676 KOG:KOG1041 IPRF:ipr003100 IPRF:ipr003165 IPRF:ipr012337 IPRF:ipr014811 PFD:pf02170 PFD:pf02171 PFD:pf08699	N/A	N/A	N/A	N/A		0.367365	0.221904	0.159258	0.249509	0.0616404	0.111506	0.412435	0.323575	0.282505	0.0892647	0.40998	0.82568	FALSE	0.503256	0.8399	0.579185	0.64078	0.101944	0.778804	0.532362	0.404872	0.572012	0.10975	-0.90595	0.11577	FALSE	-0.1435	0.99934	FALSE	-0.3404	0.61289	FALSE	0.233449	0.230793	0.161924	0.208722	0.0234115	0.353555	0.478612
gene-M431DRAFT_491364	Triha1_491364	Trire2_107072	N/A	N/A	0	N/A	N/A	N/A	N/A		0.631323	0.440016	0.456146	0.509162	0.0612579	0.287438	0.765479	0.263401	0.438773	0.1635	0.039566	NA	FALSE	1.33659	0.577354	1.49301	1.13565	0.282778	0.685516	0.968689	0.474395	0.709534	0.143195	-0.72549	0.40226	FALSE	-0.67438	0.99934	FALSE	-0.0046223	0.99731	FALSE	0.0925815	0.183057	0.55654	0.277393	0.141996	0.497119	0.716374
gene-M431DRAFT_84246	Triha1_84246	Trire2_107082	N/A	N/A	GO:0003676 GO:0004812 GO:0005524 GO:0006412 KOG:KOG0118 IPRF:ipr000504 IPRF:ipr004154 PFD:pf00076	N/A	N/A	N/A	N/A		14.4792	21.2152	14.221	16.6384	2.28958	12.256	16.4737	14.6641	14.4646	1.22163	0.10451	0.89098	FALSE	35.2815	35.9796	31.5272	34.2628	1.38256	31.5456	35.3046	32.5525	33.1342	1.12344	-0.61006	0.0073938	FALSE	-0.037537	0.99934	FALSE	-0.46905	0.0020325	FALSE	19.4661	13.6277	12.1533	15.0824	2.23281	28.8556	32.359
gene-M431DRAFT_408519	Triha1_408519	Trire2_107123	N/A	N/A	GO:0031072 TCDB:3.A.8.1.1 KOG:KOG3442 IPRF:ipr001623 IPRF:ipr005341 IPRF:ipr015909 PFD:pf03656	N/A	N/A	N/A	N/A		38.2927	47.115	26.9296	37.4458	5.84238	46.1819	49.9379	52.8291	49.6496	1.92428	0.72795	0.31454	FALSE	23.0177	30.9725	30.1257	28.0386	2.52234	35.2438	33.6865	23.5566	30.829	3.66388	0.85243	0.0031851	FALSE	0.1515	0.99934	FALSE	1.4311	7.14e-08	↑d_xyr1_2_fruvsd_xyr1_2_noC	78.9914	72.8372	30.9062	60.9116	15.1075	23.117	32.1219
gene-M431DRAFT_84269	Triha1_84269	Trire2_107124	N/A	N/A	GO:0005488 KOG:KOG4500 IPRF:ipr016024	N/A	N/A	N/A	N/A		13.5204	16.0795	11.9144	13.8381	1.21281	8.8707	13.8717	13.297	12.0131	1.57995	0.082366	0.91064	FALSE	10.1717	10.3544	9.58905	10.0384	0.230779	9.75735	9.998	11.1403	10.2986	0.426578	0.90129	1.53e-06	FALSE	0.04755	0.99934	FALSE	0.93627	2.75e-07	FALSE	11.9491	12.1218	12.1992	12.09	0.0739281	9.27109	11.6398
gene-M431DRAFT_82972	Triha1_82972	Trire2_107131	N/A	1	0	N/A	N/A	N/A	N/A		21.9302	21.2771	18.9061	20.7044	0.918735	18.135	20.0938	19.1659	19.1316	0.56571	0.19374	0.80845	FALSE	25.5267	30.444	33.7253	29.8987	2.38241	23.948	28.8854	30.4112	27.7482	1.9505	-0.085712	0.7693	FALSE	-0.096923	0.99934	FALSE	0.2035	0.46588	FALSE	19.9537	17.1977	16.147	17.7661	1.13508	24.2673	31.1214
gene-M431DRAFT_494223	Triha1_494223	Trire2_107132	N/A	N/A	0	N/A	N/A	N/A	N/A		65.1807	61.635	38.1125	54.9761	8.49369	74.9707	66.5044	61.1988	67.558	4.01037	0.63418	0.53882	FALSE	39.872	46.9714	43.5276	43.457	2.04974	39.2166	43.5975	38.2595	40.3579	1.64319	0.77978	0.0065591	FALSE	-0.094401	0.99934	FALSE	1.5125	3.97e-08	↑d_xyr1_2_fruvsd_xyr1_2_noC	118.514	127.083	42.7914	96.1296	26.7835	42.0171	42.4553
gene-M431DRAFT_507454	Triha1_507454	Trire2_107142	N/A	0.999	GO:0004222 GO:0006508 GO:0008237 GO:0008270 MERCO:M35.001 IPRF:ipr001384 IPRF:ipr006025 PFD:pf02102	N/A	N/A	N/A	N/A		0.650476	0.57124	0.197394	0.473036	0.139707	0.656483	0.582763	1.10819	0.782477	0.164239	1.0377	0.56795	FALSE	0.765529	0.416409	0.646088	0.609342	0.102444	0.459104	0.261995	0.0684302	0.263176	0.112779	0.06503	0.93764	FALSE	-1.2065	0.99934	FALSE	2.316	0.002351	FALSE	0.133546	0.132027	0.301048	0.188874	0.0560888	0.35854	0.430563
gene-M431DRAFT_494245	Triha1_494245	Trire2_107151	N/A	N/A	KOG:KOG1869	N/A	N/A	N/A	N/A		12.1318	13.8831	4.40956	10.1415	2.91021	5.36025	9.6041	10.2394	8.40124	1.53152	0.0082191	0.9962	FALSE	10.0262	11.3011	12.3755	11.2342	0.679001	10.4338	10.9084	10.4404	10.5942	0.157115	0.28137	0.59273	FALSE	-0.073358	0.99934	FALSE	0.36744	0.14172	FALSE	10.4732	13.4791	13.2022	12.3848	0.959146	6.96989	14.6526
gene-M431DRAFT_4755	Triha1_4755	Trire2_107158	N/A	N/A	KOG:KOG4715	N/A	N/A	N/A	N/A		64.0087	68.5192	63.1701	65.2327	1.661	80.1365	85.9486	89.6309	85.2387	2.7637	0.7003	0.1305	FALSE	55.9625	52.3307	52.403	53.5654	1.19873	50.58	52.0432	52.8712	51.8315	0.669833	0.72651	2.13e-07	FALSE	-0.037262	0.99934	FALSE	1.4641	8.64e-15	↑d_xyr1_2_fruvsd_xyr1_2_noC	44.736	45.6911	43.337	44.588	0.683579	54.6129	53.4934
gene-M431DRAFT_82923	Triha1_82923	Trire2_107172	N/A	N/A	GO:0008483 GO:0030170 KOG:KOG1404 IPRF:ipr005814 IPRF:ipr015424 PFD:pf00202	N/A	N/A	N/A	N/A		0.566572	0.671306	0.245617	0.494498	0.128061	0.171971	0.534308	0.393976	0.366752	0.10548	-0.16852	NA	FALSE	1.86982	1.81348	1.67485	1.78605	0.0579296	1.3183	1.70245	1.49009	1.50361	0.1111	-1.4152	0.0043816	wt_fruvswt_noC↑	-0.23428	0.99934	FALSE	-1.3328	0.012888	d_xyr1_2_fruvsd_xyr1_2_noC↑	0.41543	0.533915	0.624324	0.524556	0.0604839	1.89606	2.143
gene-M431DRAFT_141478	Triha1_141478	Trire2_107187	N/A	N/A	GO:0003824 GO:0005488 GO:0008152 GO:0016491 KOG:KOG0725 KEGGEC:ec:1.1.1.100 IPRF:ipr002198 IPRF:ipr002347 IPRF:ipr016040 PFD:pf00106	N/A	N/A	N/A	N/A		6.43542	8.30636	16.7685	10.5034	3.17877	5.45204	9.48755	4.79787	6.57915	1.46641	-0.40326	0.75906	FALSE	10.1551	15.5141	11.1253	12.2648	1.64859	11.0567	15.749	15.2541	14.0199	1.48849	0.23183	0.67443	FALSE	0.20606	0.99934	FALSE	-0.38057	0.2826	FALSE	11.498	10.8712	16.5047	12.958	1.78257	16.127	17.2187
gene-M431DRAFT_63700	Triha1_63700	Trire2_107202	N/A	N/A	0	N/A	N/A	N/A	N/A		69.8965	74.3626	111.026	85.095	13.0294	55.0922	71.955	64.7089	63.9187	4.88388	-0.12004	0.89354	FALSE	79.1735	77.6541	74.0533	76.9603	1.51823	95.0909	95.9002	84.1577	91.7163	3.78649	0.5952	0.0468	FALSE	0.26445	0.86827	FALSE	0.20773	0.26117	FALSE	74.5281	102.603	101.105	92.7454	9.11891	83.4332	114.063
gene-M431DRAFT_504084	Triha1_504084	Trire2_107205	N/A	N/A	GO:0005215 GO:0005488 GO:0006810 KOG:KOG3750 IPRF:ipr002345	N/A	N/A	N/A	N/A		24.5053	21.1555	38.4423	28.0344	5.29306	22.2827	26.2826	23.6137	24.0597	1.17599	0.07614	0.94528	FALSE	37.2581	34.3437	38.6758	36.7592	1.27522	29.405	35.986	38.8879	34.7596	2.8053	0.064975	0.87617	FALSE	-0.072133	0.99934	FALSE	0.20902	0.39199	FALSE	22.384	19.3474	15.5917	19.1077	1.96444	37.2403	44.4278
gene-M431DRAFT_106958	Triha1_106958	Trire2_107206	N/A	N/A	GO:0003824 KEGGEC:ec:2.7.7.53 IPRF:ipr011146	N/A	N/A	N/A	N/A		10.1086	12.3412	11.5337	11.3278	0.65266	6.81998	10.3914	8.34845	8.51994	1.03454	-0.12215	0.8663	FALSE	12.7799	11.8586	13.7996	12.8127	0.560562	15.3461	15.1797	15.523	15.3496	0.0991405	0.26179	0.24356	FALSE	0.26888	0.9942	FALSE	-0.13151	0.5438	FALSE	10.1309	13.9052	11.9239	11.9866	1.09	12.6313	15.4751
gene-M431DRAFT_504035	Triha1_504035	Trire2_107239	N/A	N/A	GO:0008017 KOG:KOG3000 IPRF:ipr001715 IPRF:ipr004953 IPRF:ipr016146 PFD:pf00307 PFD:pf03271	N/A	N/A	N/A	N/A		40.5078	55.9696	32.1784	42.8853	6.97004	28.5774	47.9744	47.1992	41.2503	6.34044	0.23036	0.7802	FALSE	65.0876	71.1505	67.2068	67.815	1.77642	67.2252	68.4804	60.7693	65.4916	2.38882	-0.22999	0.41875	FALSE	-0.038357	0.99934	FALSE	0.03988	0.8693	FALSE	63.0905	58.6231	50.6513	57.455	3.63806	57.0406	62.6728
gene-M431DRAFT_48584	Triha1_48584	Trire2_107244	N/A	N/A	GO:0005634 GO:0008134 KOG:KOG3628 IPRF:ipr010506 PFD:pf06464	N/A	N/A	N/A	N/A		13.7465	12.9663	16.8406	14.5178	1.18305	12.0075	11.0912	10.706	11.2682	0.385989	-0.047952	0.96667	FALSE	20.5054	18.2518	20.9864	19.9146	0.842881	21.5606	23.2407	18.4785	21.0933	1.39446	-0.010184	0.97782	FALSE	0.092558	0.99934	FALSE	-0.15434	0.67562	FALSE	14.1112	13.3307	11.7816	13.0745	0.684589	23.1521	21.4335
gene-M431DRAFT_503731	Triha1_503731	Trire2_107255	N/A	N/A	GO:0005525 GO:0005622 GO:0006886 GO:0007264 GO:0015031 KOG:KOG0073 KEGGEC:ec:3.6.5.2 IPRF:ipr001806 IPRF:ipr003579 IPRF:ipr005225 IPRF:ipr006687 IPRF:ipr006688 IPRF:ipr006689 PFD:pf00025	N/A	N/A	N/A	N/A		10.2059	11.9387	11.7726	11.3057	0.551981	6.46735	12.9456	12.2017	10.5382	2.04673	0.16478	0.84416	FALSE	17.326	19.613	20.6991	19.2127	0.99408	23.0714	21.3681	19.9665	21.4687	0.897718	-0.32226	0.15201	FALSE	0.17203	0.99934	FALSE	-0.32953	0.23256	FALSE	10.3541	8.66154	12.9518	10.6558	1.24766	17.7099	20.7011
gene-M431DRAFT_503733	Triha1_503733	Trire2_107258	N/A	0.178	GO:0003841 GO:0008152 GO:0008654 GO:0016020 GO:0016746 KOG:KOG2848 KEGGEC:ec:2.3.1.51 IPRF:ipr002123 IPRF:ipr004552 PFD:pf01553	N/A	N/A	N/A	N/A		26.1421	30.3797	24.9788	27.1669	1.64113	21.821	27.6004	31.4969	26.9727	2.81077	0.28963	0.68087	FALSE	60.6284	59.6057	62.4856	60.9066	0.842926	60.9103	56.2113	57.4486	58.19	1.40623	-0.72515	1.16e-06	FALSE	-0.054702	0.99934	FALSE	-0.38165	0.060809	FALSE	25.1535	17.9834	15.0109	19.3826	3.01033	52.6876	61.884
gene-M431DRAFT_76290	Triha1_76290	Trire2_107260	N/A	N/A	KOG:KOG4704	N/A	N/A	N/A	N/A		18.7567	21.0697	20.5773	20.1346	0.703451	14.7098	19.6444	13.3906	15.9149	1.90322	-0.038973	0.96373	FALSE	28.3157	23.8193	26.784	26.3064	1.31979	27.0564	25.9877	27.3362	26.7934	0.410875	0.055807	0.80732	FALSE	0.035732	0.99934	FALSE	-0.021173	0.94021	FALSE	17.2819	17.3329	19.7612	18.1253	0.818075	25.7485	26.7554
gene-M431DRAFT_76513	Triha1_76513	Trire2_107263	N/A	N/A	GO:0006629 GO:0008152 KOG:KOG2214 IPRF:ipr002641 IPRF:ipr016035 PFD:pf01734	N/A	N/A	N/A	N/A		16.1347	13.1036	13.2324	14.1569	0.989605	39.1601	12.36	19.598	23.706	8.00453	1.1614	0.39972	FALSE	15.905	17.3736	18.327	17.2019	0.704448	18.0049	20.418	17.4699	18.631	0.906777	0.16795	0.51154	FALSE	0.12652	0.99934	FALSE	1.2081	0.039315	↑d_xyr1_2_fruvsd_xyr1_2_noC	18.4738	17.4324	14.2964	16.7342	1.25541	15.9169	16.6497
gene-M431DRAFT_286011	Triha1_286011	Trire2_107268	N/A	N/A	GO:0003824 KOG:KOG3101 MERCO:S09.A38 KEGGEC:ec:3.1.1.1 IPRF:ipr000801 IPRF:ipr008262 IPRF:ipr014186 PFD:pf00756	N/A	N/A	N/A	N/A		69.6544	112.559	132.522	104.912	18.5467	72.0434	91.0149	67.2128	76.757	7.26401	-0.1406	0.88743	FALSE	135.092	142.527	138.89	138.837	2.14657	118.377	144.775	170.334	144.496	14.9992	0.036892	0.92522	FALSE	0.066544	0.99934	FALSE	-0.1749	0.54164	FALSE	32.0585	34.0169	41.8726	35.9827	2.99875	139.957	150.403
gene-M431DRAFT_490419	Triha1_490419	Trire2_107279	N/A	N/A	0	N/A	N/A	N/A	N/A		115.911	190.851	337.995	214.919	65.2298	38.2529	149.992	104.078	97.4408	32.4265	-0.92811	0.52976	FALSE	442.608	424.45	460.671	442.576	10.4561	338.484	484.909	445.936	423.11	43.783	-0.59266	0.20985	FALSE	-0.057212	0.99934	FALSE	-1.4718	0.00042331	d_xyr1_2_fruvsd_xyr1_2_noC↑	12.6259	20.5777	67.6949	33.6329	17.185	329.97	515.188
gene-M431DRAFT_76608	Triha1_76608	Trire2_107282	N/A	N/A	GO:0005515 GO:0008270 KOG:KOG1869 IPRF:ipr001965 IPRF:ipr011011 PFD:pf00628	N/A	N/A	N/A	N/A		43.2001	51.06	45.4759	46.5786	2.33499	40.0598	51.1207	47.1645	46.115	3.23585	0.28821	0.63714	FALSE	65.5115	67.9916	61.858	65.1204	1.7814	73.5958	66.7378	69.1969	69.8435	2.00597	-0.042992	0.82044	FALSE	0.11292	0.99934	FALSE	0.13153	0.47569	FALSE	32.1697	29.5002	38.3303	33.3334	2.61459	66.1437	67.2062
gene-M431DRAFT_76381	Triha1_76381	Trire2_107294	N/A	N/A	GO:0006950 GO:0016021 TCDB:9.A.26.1.2 IPRF:ipr007568 PFD:pf04479	N/A	N/A	N/A	N/A		196.384	135.046	139.935	157.122	19.6819	382.487	246.241	278.242	302.324	41.1326	1.2972	0.079381	FALSE	18.1139	22.627	16.6913	19.1441	1.78925	20.6986	23.3159	17.4098	20.4748	1.70861	3.4906	2.92e-38	↑wt_fruvswt_noC	0.11173	0.99934	FALSE	4.6828	5.59e-39	↑d_xyr1_2_fruvsd_xyr1_2_noC	28.8171	21.6469	212.062	87.5085	62.3109	23.4804	21.6381
gene-M431DRAFT_74905	Triha1_74905	Trire2_107323	N/A	N/A	GO:0003824 GO:0005488 GO:0008152 GO:0016491 KOG:KOG1210 KEGGEC:ec:1.1.1.56 IPRF:ipr002198 IPRF:ipr002347 IPRF:ipr016040 PFD:pf00106	N/A	N/A	N/A	N/A		40.3421	50.9792	46.2049	45.8421	3.076	29.9006	43.7958	44.24	39.3122	4.70751	0.06859	0.92207	FALSE	35.5265	36.2231	34.2653	35.3383	0.572963	37.5018	37.8404	38.4921	37.9448	0.290612	0.8153	8.99e-07	FALSE	0.11375	0.99934	FALSE	0.76913	2.78e-06	FALSE	35.0921	34.5739	65.1307	44.9322	10.1003	35.4986	40.2619
gene-M431DRAFT_490475	Triha1_490475	Trire2_107325	N/A	N/A	KOG:KOG4604 IPRF:ipr007512 PFD:pf04418	N/A	N/A	N/A	N/A		290.339	283.709	179.581	251.21	35.8653	350.674	294.022	343.84	329.512	17.8542	0.72827	0.41163	FALSE	167.649	201.63	190.187	186.488	9.98222	167.462	202.121	194.429	188.004	10.5083	0.87007	0.0012437	FALSE	0.023011	0.99934	FALSE	1.5789	9.02e-09	↑d_xyr1_2_fruvsd_xyr1_2_noC	402.943	447.151	264.785	371.626	54.9239	182.787	198.381
gene-M431DRAFT_106405	Triha1_106405	Trire2_107335	N/A	N/A	GO:0005622 GO:0042254 KOG:KOG0816 IPRF:ipr001790 PFD:pf00466	N/A	N/A	N/A	N/A		30.2649	26.5689	8.23849	21.6908	6.81024	28.773	24.0876	32.2315	28.364	2.35982	0.72059	0.62546	FALSE	13.486	13.2659	14.2406	13.6642	0.295131	15.0709	14.7953	13.9929	14.6197	0.323356	1.1021	0.031445	↑wt_fruvswt_noC	0.10756	0.99934	FALSE	1.7189	9.87e-10	↑d_xyr1_2_fruvsd_xyr1_2_noC	53.775	38.9799	7.18687	33.3139	13.744	14.2558	17.1833
gene-M431DRAFT_74838	Triha1_74838	Trire2_107340	N/A	N/A	KOG:KOG0517 IPRF:ipr001849 PFD:pf00169	N/A	N/A	N/A	N/A		38.9668	45.0963	38.4538	40.839	2.13382	26.4264	31.1502	26.8191	28.1319	1.51342	-0.227	0.73543	FALSE	67.0704	67.4869	70.5822	68.3798	1.10774	87.1819	72.9182	70.6895	76.9299	5.16626	-0.30336	0.0498	FALSE	0.18261	0.99934	FALSE	-0.71358	0.0012029	FALSE	85.4895	59.87	65.4734	70.2776	7.77602	80.3775	80.2579
gene-M431DRAFT_76284	Triha1_76284	Trire2_107369	N/A	N/A	GO:0005085 GO:0005622 GO:0007264 GO:0051056 KOG:KOG3417 IPRF:ipr000651 IPRF:ipr001895 IPRF:ipr008937 PFD:pf00617 PFD:pf00618	N/A	N/A	N/A	N/A		7.27555	6.00544	4.25737	5.84612	0.874908	4.32521	5.72435	5.47687	5.17547	0.431095	0.11553	0.90004	FALSE	9.4677	8.47334	7.98273	8.64125	0.436819	9.12874	8.78365	6.99753	8.3033	0.660443	-0.12029	0.73174	FALSE	-0.046141	0.99934	FALSE	0.044317	0.86429	FALSE	6.383	6.40698	7.00414	6.59804	0.203168	7.52895	6.86909
gene-M431DRAFT_490536	Triha1_490536	Trire2_107383	N/A	N/A	GO:0005737 GO:0008168 KOG:KOG0822 KEGGEC:ec:2.1.1.- IPRF:ipr007857 IPRF:ipr013022 PFD:pf05185	N/A	N/A	N/A	N/A		33.8123	33.2511	24.611	30.5581	2.97796	27.3047	26.5535	25.8649	26.5744	0.415784	0.12374	0.89022	FALSE	27.3363	25.9589	29.421	27.5721	1.00636	23.9626	25.8697	28.8869	26.2397	1.43351	0.58943	0.0072294	FALSE	-0.062115	0.99934	FALSE	0.7759	0.001844	FALSE	35.9691	40.8842	21.0135	32.6223	5.9753	32.0348	25.7846
gene-M431DRAFT_76014	Triha1_76014	Trire2_107385	N/A	N/A	GO:0003676 GO:0004386 GO:0005524 KOG:KOG0925 KEGGEC:ec:3.6.1.3 IPRF:ipr001650 IPRF:ipr002464 IPRF:ipr007502 IPRF:ipr011709 IPRF:ipr014001 IPRF:ipr014021 PFD:pf00271 PFD:pf04408 PFD:pf07717	N/A	N/A	N/A	N/A		35.1029	25.2295	8.62618	22.9862	7.72503	21.3584	22.1161	24.375	22.6165	0.906039	0.28767	0.84163	FALSE	22.0649	30.0201	27.352	26.479	2.33759	24.2264	23.298	24.0191	23.8478	0.281346	0.23884	0.70218	FALSE	-0.13795	0.99934	FALSE	0.67058	0.0019522	FALSE	49.954	33.536	10.0454	31.1785	11.5808	19.7449	25.7732
gene-M431DRAFT_1604	Triha1_1604	Trire2_107402	N/A	N/A	KOG:KOG0707 KEGGEC:ec:2.7.4.8 IPRF:ipr008144 IPRF:ipr008145 IPRF:ipr017665 PFD:pf00625	N/A	N/A	N/A	N/A		38.6564	52.7883	21.9091	37.7846	8.92473	23.3193	39.661	39.6183	34.1995	5.44012	0.14441	0.89551	FALSE	45.553	55.3371	50.6475	50.5126	2.82523	41.3419	57.0285	55.4824	51.2842	4.99116	0.0089001	0.98517	FALSE	0.032786	0.99934	FALSE	0.12382	0.67124	FALSE	61.118	62.4927	31.8655	51.8254	9.98784	38.0997	47.4889
gene-M431DRAFT_74835	Triha1_74835	Trire2_107420	N/A	N/A	GO:0003677 IPRF:ipr009072	N/A	N/A	N/A	N/A		19.9517	28.638	22.668	23.7526	2.56547	11.0587	24.6784	19.4233	18.3868	3.96569	-0.10268	0.91418	FALSE	46.0035	38.2552	45.3545	43.2044	2.48169	49.1374	46.4564	50.648	48.7473	1.22564	-0.42838	0.088215	FALSE	0.1815	0.99934	FALSE	-0.71378	0.0064568	FALSE	9.20161	11.5913	16.3563	12.3831	2.10299	45.0253	56.3985
gene-M431DRAFT_74152	Triha1_74152	Trire2_107460	N/A	N/A	GO:0005096 GO:0005622 GO:0043087 KOG:KOG1102 IPRF:ipr000195 PFD:pf00566	N/A	N/A	N/A	N/A		24.1914	31.21	8.70311	21.3682	6.64875	10.8913	15.2268	22.5717	16.2299	3.40896	-0.096977	0.95192	FALSE	23.3539	20.3564	22.7519	22.1541	0.915467	20.7475	19.1273	22.2462	20.707	0.90057	0.37094	0.49011	FALSE	-0.088239	0.99934	FALSE	0.36405	0.26943	FALSE	9.57768	9.69552	11.6644	10.3125	0.676777	20.7353	23.0268
gene-M431DRAFT_503936	Triha1_503936	Trire2_107463	N/A	N/A	GO:0006118 GO:0016021 KOG:KOG1619 IPRF:ipr004877 IPRF:ipr006593 PFD:pf03188	N/A	N/A	N/A	N/A		30.9616	34.0169	91.7643	52.2476	19.778	27.7255	39.0978	30.9385	32.5873	3.38481	-0.4	0.76593	FALSE	39.5421	34.2669	45.9936	39.9342	3.39086	26.77	42.7968	39.9674	36.5114	4.9387	0.8485	0.11407	FALSE	-0.12239	0.99934	FALSE	0.56321	0.034521	FALSE	8.89724	14.2202	16.9863	13.3679	2.37367	42.5542	46.0665
gene-M431DRAFT_514290	Triha1_514290	Trire2_107475	N/A	N/A	0	N/A	N/A	N/A	N/A		5.68191	6.21332	7.03567	6.3103	0.393793	4.37103	4.06496	2.28887	3.57495	0.649084	-0.49314	0.70069	FALSE	5.20946	5.64413	4.6219	5.1585	0.296192	2.87208	4.29647	4.9468	4.03845	0.612658	0.7382	0.021169	FALSE	-0.33939	0.99934	FALSE	0.58568	0.28089	FALSE	4.32419	5.36861	14.3069	7.99991	3.16789	4.58978	5.87921
gene-M431DRAFT_118211	Triha1_118211	Trire2_107479	N/A	N/A	GO:0005385 GO:0006829 GO:0016020 GO:0016021 GO:0030001 GO:0046873 TCDB:2.A.5.1.1 KOG:KOG1558 IPRF:ipr003689 IPRF:ipr004698 PFD:pf02535	N/A	N/A	N/A	N/A		5.30677	8.43682	4.07226	5.93862	1.29894	0.87481	4.27115	3.91921	3.02172	1.07825	-0.74112	0.62917	FALSE	11.4459	10.6406	14.7678	12.2848	1.2631	13.4123	13.3078	13.9087	13.5429	0.185369	-0.62183	0.086401	FALSE	0.14852	0.99934	FALSE	-1.514	0.0017869	d_xyr1_2_fruvsd_xyr1_2_noC↑	3.19339	3.62134	5.74016	4.18496	0.787351	12.9443	14.4544
gene-M431DRAFT_87134	Triha1_87134	Trire2_107490	N/A	N/A	IPRF:ipr013217 PFD:pf08242	N/A	N/A	N/A	N/A		24.8412	29.261	29.709	27.9371	1.55334	19.4645	26.274	16.9016	20.88	2.79663	-0.11976	0.88743	FALSE	59.2836	60.4025	55.8905	58.5255	1.35652	61.5475	65.5357	65.0437	64.0423	1.25548	-0.6244	0.00057834	FALSE	0.14101	0.99934	FALSE	-0.88691	0.00012243	FALSE	17.681	14.0675	19.8318	17.1934	1.68177	58.1233	79.0953
gene-M431DRAFT_86390	Triha1_86390	Trire2_107503	N/A	N/A	TCDB:1.A.38.1.1 KOG:KOG2417	N/A	N/A	N/A	N/A		22.377	24.216	79.3099	41.9676	18.6787	14.7527	27.5535	15.326	19.2108	4.17467	-0.87188	0.58295	FALSE	23.7025	24.865	26.7157	25.0944	0.877352	19.5951	29.0123	29.5795	26.0623	3.23776	1.2064	0.036638	↑wt_fruvswt_noC	0.062936	0.99934	FALSE	0.26364	0.44145	FALSE	5.50448	4.53489	20.3274	10.1222	5.11023	27.8513	30.4275
gene-M431DRAFT_496259	Triha1_496259	Trire2_107509	N/A	N/A	KOG:KOG0288 IPRF:ipr013923 PFD:pf08614	N/A	N/A	N/A	N/A		10.2551	15.8663	15.6069	13.9095	1.82869	6.08526	7.92862	9.71373	7.9092	1.04749	-0.51467	0.59624	FALSE	19.4103	22.6717	17.8178	19.9666	1.42854	17.5559	21.9963	19.633	19.7284	1.28273	-0.081637	0.81782	FALSE	-0.0026427	0.99944	FALSE	-0.59391	0.03037	FALSE	8.53556	10.7825	10.4521	9.92338	0.700433	19.6908	19.8954
gene-M431DRAFT_483128	Triha1_483128	Trire2_107524	N/A	N/A	0	N/A	N/A	N/A	N/A		6.01919	2.83539	9.60532	6.1533	1.95546	132.576	13.6528	36.9267	61.0517	36.3876	3.7849	0.001208	↑d_xyr1_2_fruvswt_fru	0.361882	0.60899	0.558345	0.509739	0.0753602	2.36644	0.23222	0.436704	1.01179	0.679893	4.0698	4.13e-12	↑wt_fruvswt_noC	1.0151	0.99934	FALSE	6.8355	1.07e-06	↑d_xyr1_2_fruvsd_xyr1_2_noC	1.22512	6.16123	3.36211	3.58282	1.4292	1.81142	0.915912
gene-M431DRAFT_509339	Triha1_509339	Trire2_107526	N/A	N/A	GO:0003824 GO:0005488 GO:0008152 GO:0016491 KOG:KOG1208 KEGGEC:ec:1.1.1.- IPRF:ipr002198 IPRF:ipr002347 IPRF:ipr016040 PFD:pf00106	N/A	N/A	N/A	N/A		5.91865	8.43682	6.6637	7.00639	0.746854	1.96832	5.43601	3.60745	3.67059	1.00153	-0.67716	0.5155	FALSE	6.37104	8.51126	5.32493	6.73574	0.937715	6.59437	6.40309	5.68501	6.22749	0.276803	0.49711	0.12772	FALSE	-0.095541	0.99934	FALSE	-0.082029	0.84767	FALSE	2.58876	1.41023	18.2615	7.42016	5.43133	5.24812	5.4961
gene-M431DRAFT_157030	Triha1_157030	Trire2_107551	N/A	N/A	KOG:KOG2510 KEGGEC:ec:6.3.2.-	N/A	N/A	N/A	N/A		13.9459	16.8077	11.8371	14.1969	1.44039	9.82806	14.4864	11.7955	12.0366	1.35015	0.055752	0.94391	FALSE	16.0093	18.0835	16.6004	16.8978	0.616949	17.4294	18.1982	16.0874	17.2383	0.616801	0.1866	0.42745	FALSE	0.041637	0.99934	FALSE	0.20134	0.28969	FALSE	13.8906	10.965	14.5559	13.1372	1.10292	19.1856	17.5177
gene-M431DRAFT_101752	Triha1_101752	Trire2_107552	N/A	N/A	GO:0000278 GO:0000775 GO:0005634 GO:0007049 IPRF:ipr008685 PFD:pf05859	N/A	N/A	N/A	N/A		6.56868	9.88128	3.82056	6.75684	1.75211	3.77989	4.74921	4.52959	4.3529	0.293436	-0.31838	0.78107	FALSE	13.5045	18.6889	15.5407	15.9114	1.50803	9.21287	13.1305	13.1871	11.8435	1.31541	-0.80885	0.045471	FALSE	-0.41304	0.92438	FALSE	-0.71421	0.011301	FALSE	9.66486	7.11064	6.08012	7.61854	1.06553	12.4208	12.6573
gene-M431DRAFT_157037	Triha1_157037	Trire2_107554	N/A	N/A	KOG:KOG0867 IPRF:ipr004045 IPRF:ipr010987 IPRF:ipr012336 PFD:pf02798	N/A	N/A	N/A	N/A		4.3707	4.14055	4.20649	4.23925	0.0684261	7.07753	5.88258	7.51845	6.82619	0.48867	1.0138	0.11876	FALSE	2.51547	2.76173	2.66936	2.64885	0.0718232	3.22536	2.88653	4.19622	3.43604	0.392474	1.1248	1.59e-05	↑wt_fruvswt_noC	0.38431	0.99934	FALSE	1.7532	2.78e-07	↑d_xyr1_2_fruvsd_xyr1_2_noC	5.70631	6.20123	11.1287	7.67875	1.73089	3.5474	4.19445
gene-M431DRAFT_496299	Triha1_496299	Trire2_107564	N/A	N/A	TCDB:3.A.18.1.1 KOG:KOG3391 IPRF:ipr010516 PFD:pf06487	N/A	N/A	N/A	N/A		9.5098	13.3341	11.3979	11.4139	1.10402	6.79177	8.74218	10.5027	8.67889	1.07172	-0.094672	0.91773	FALSE	14.8389	16.2	19.6454	16.8948	1.43034	13.7971	19.6701	18.4954	17.3209	1.79422	-0.12805	0.67484	FALSE	0.045601	0.99934	FALSE	-0.27011	0.39234	FALSE	11.895	11.5163	5.67107	9.69413	2.01449	13.2146	17.2091
gene-M431DRAFT_501831	Triha1_501831	Trire2_107571	N/A	N/A	KOG:KOG1187 IPRF:ipr000095 PFD:pf00786	N/A	N/A	N/A	N/A		9.31058	10.0651	4.13895	7.83823	1.86242	3.8263	7.74061	7.22735	6.26476	1.2282	-0.054788	0.96674	FALSE	3.58839	3.8428	2.41335	3.28151	0.440252	5.26775	3.68428	3.78903	4.24702	0.51126	1.689	4.89e-05	↑wt_fruvswt_noC	0.38742	0.99934	FALSE	1.2531	3.44e-05	↑d_xyr1_2_fruvsd_xyr1_2_noC	13.4812	10.0705	16.4298	13.3272	1.8374	3.17372	3.11386
gene-M431DRAFT_100708	Triha1_100708	Trire2_107577	N/A	N/A	0	N/A	N/A	N/A	N/A		84.7689	85.0469	26.0402	65.2853	19.6227	68.1757	76.3001	100.604	81.6933	9.74188	0.63481	0.64537	FALSE	39.1131	60.8183	52.8134	50.915	6.33725	46.1226	43.9437	52.6164	47.5609	2.60485	0.79236	0.13605	FALSE	-0.084443	0.99934	FALSE	1.5167	1.3e-09	↑d_xyr1_2_fruvsd_xyr1_2_noC	104.006	100.024	25.3415	76.457	25.5836	45.9473	58.585
gene-M431DRAFT_128781	Triha1_128781	Trire2_107601	N/A	N/A	GO:0006626 GO:0042719 GO:0045039 TCDB:3.A.8.1.1 KOG:KOG3489 IPRF:ipr004217 PFD:pf02953	N/A	N/A	N/A	N/A		31.7585	36.1291	23.5227	30.4701	3.69574	33.7387	35.5567	39.3427	36.2127	1.65067	0.56768	0.47917	FALSE	20.7971	28.665	26.2246	25.2289	2.32519	24.1883	27.5499	21.2969	24.345	1.80679	0.71119	0.0080346	FALSE	-0.037097	0.99934	FALSE	1.318	1.87e-08	↑d_xyr1_2_fruvsd_xyr1_2_noC	78.4895	78.0548	35.062	63.8688	14.4039	20.6025	26.7668
gene-M431DRAFT_84238	Triha1_84238	Trire2_107616	N/A	N/A	IPRF:ipr013962 PFD:pf08653	N/A	N/A	N/A	N/A		63.1948	68.7993	40.9719	57.6553	8.49716	48.0106	68.9689	70.1926	62.3907	7.19871	0.40612	0.63807	FALSE	61.9566	64.8237	71.476	66.0854	2.81951	60.4748	63.1087	66.5797	63.3877	1.76787	0.23992	0.42679	FALSE	-0.049955	0.99934	FALSE	0.69685	3.61e-05	FALSE	72.6673	69.4618	40.79	60.973	10.1339	57.5378	65.2894
gene-M431DRAFT_82940	Triha1_82940	Trire2_107639	N/A	N/A	GO:0003824 GO:0005488 GO:0006808 GO:0008152 GO:0016564 IPRF:ipr008030 IPRF:ipr016040 PFD:pf05368	N/A	N/A	N/A	N/A		16.6242	19.1759	15.3145	17.0382	1.13373	14.8224	15.5095	12.9471	14.4264	0.765753	0.081815	0.92739	FALSE	13.1466	12.0357	9.38631	11.5229	1.11537	12.378	12.9665	13.1165	12.8203	0.225372	1.0037	3.03e-05	↑wt_fruvswt_noC	0.16531	0.99934	FALSE	0.91948	0.00029029	FALSE	17.0042	17.2326	20.6391	18.292	1.17542	14.4539	12.471
gene-M431DRAFT_113113	Triha1_113113	Trire2_107667	N/A	N/A	IPRF:ipr008949	N/A	N/A	N/A	N/A		11.4902	24.5809	14.4984	16.8565	3.95864	7.13101	10.3145	11.2627	9.56943	1.24956	-0.50901	0.61579	FALSE	4.23385	5.09748	5.62135	4.98423	0.404522	3.12984	5.58393	3.28154	3.99844	0.793956	2.1821	2.89e-11	↑wt_fruvswt_noC	-0.30393	0.99934	FALSE	1.9769	5.89e-10	↑d_xyr1_2_fruvsd_xyr1_2_noC	15.8888	16.6297	142.011	58.1763	41.9177	3.22834	5.50598
gene-M431DRAFT_4360	Triha1_4360	Trire2_107669	N/A	N/A	GO:0006508 GO:0008236 KOG:KOG2100 KEGGEC:ec:3.4.14.5 IPRF:ipr001375 PFD:pf00326	N/A	N/A	N/A	N/A		13.6771	26.0986	24.657	21.4776	3.92239	8.57047	21.8152	15.0038	15.1298	3.82394	-0.24959	0.81209	FALSE	15.3009	11.9085	10.6027	12.604	1.40015	13.3754	14.4157	15.5138	14.435	0.617377	1.2013	0.00034237	↑wt_fruvswt_noC	0.20413	0.99934	FALSE	0.74375	0.010876	FALSE	17.5424	24.4737	35.4486	25.8216	5.21283	14.7959	14.9801
gene-M431DRAFT_507011	Triha1_507011	Trire2_107670	N/A	N/A	KOG:KOG2693 MERCO:S33.UPW IPRF:ipr013595 PFD:pf08386	N/A	N/A	N/A	N/A		31.5335	34.4927	37.1781	34.4014	1.63009	16.3267	28.4724	22.8197	22.5396	3.50897	-0.33736	0.61818	FALSE	20.7452	19.3275	18.2913	19.4547	0.711225	17.9626	19.4042	20.3584	19.2417	0.696372	1.2665	6.83e-13	↑wt_fruvswt_noC	-0.0060628	0.99934	FALSE	0.93407	2.62e-08	FALSE	35.4693	35.0445	40.4529	36.9889	1.73632	18.1825	19.3553
gene-M431DRAFT_82610	Triha1_82610	Trire2_107680	N/A	N/A	GO:0003913 GO:0006281 KOG:KOG0133 KEGGEC:ec:4.1.99.3 IPRF:ipr002081 IPRF:ipr005101 IPRF:ipr006050 PFD:pf00875 PFD:pf03441	N/A	N/A	N/A	N/A		5.16264	3.45597	12.6304	7.08301	2.81712	3.38001	4.92527	3.12659	3.81062	0.562104	-0.62229	0.68745	FALSE	10.1525	3.97102	15.8505	9.99134	3.43026	26.6276	6.15217	10.578	14.4526	6.22012	-0.028306	0.97464	FALSE	0.55731	0.99934	FALSE	-1.2118	0.046394	d_xyr1_2_fruvsd_xyr1_2_noC↑	2.4033	2.95472	1.11132	2.15645	0.546273	45.4695	15.6823
gene-M431DRAFT_507042	Triha1_507042	Trire2_107704	N/A	0.992	0	N/A	N/A	N/A	N/A		1.52248	0.653657	1.41684	1.19766	0.273706	0.323483	0.80404	0.592865	0.573462	0.139064	-0.8169	0.667	FALSE	342.481	356.391	351.237	350.036	4.06003	296.91	316.093	300.599	304.534	5.87685	-7.7411	3.45e-137	wt_fruvswt_noC↑	-0.19007	0.84899	FALSE	-8.3282	7.76e-146	d_xyr1_2_fruvsd_xyr1_2_noC↑	3.06323	1.35968	2.00426	2.14239	0.496597	308.206	303.78
gene-M431DRAFT_493881	Triha1_493881	Trire2_107768	N/A	N/A	0	N/A	N/A	N/A	N/A		60.0845	67.072	118.913	82.0231	18.5548	50.9954	91.1536	60.8775	67.6755	12.0807	-0.01085	0.99426	FALSE	49.5326	61.1448	50.949	53.8754	3.65758	60.1009	65.3239	57.5409	60.9886	2.29018	1.0602	0.0042835	↑wt_fruvswt_noC	0.1933	0.99934	FALSE	0.85533	5.33e-05	FALSE	15.4196	16.5698	48.0256	26.6717	10.6821	41.998	43.0854
gene-M431DRAFT_493891	Triha1_493891	Trire2_107779	N/A	N/A	KOG:KOG4391 MERCO:S09.UPW	N/A	N/A	N/A	N/A		5.48501	7.31907	9.01002	7.27137	1.01786	3.43644	6.1453	3.74239	4.44138	0.856528	-0.4344	0.66702	FALSE	16.1839	16.356	18.3152	16.9517	0.683574	14.0497	17.036	17.9026	16.3294	1.16699	-0.77743	0.0058407	FALSE	-0.044601	0.99934	FALSE	-1.1692	7.72e-06	d_xyr1_2_fruvsd_xyr1_2_noC↑	4.04242	4.80524	4.96616	4.6046	0.284905	17.0116	18.6186
gene-M431DRAFT_83199	Triha1_83199	Trire2_107780	N/A	N/A	GO:0005515 IPRF:ipr000210 IPRF:ipr011333 IPRF:ipr013069 PFD:pf00651	N/A	N/A	N/A	N/A		3.01313	3.08011	3.04789	3.04704	0.0193394	0.914574	2.43561	2.30476	1.88498	0.486673	-0.43409	0.72922	FALSE	7.25477	7.65431	5.70058	6.86989	0.59592	6.62147	7.89812	8.67928	7.73295	0.599752	-0.72727	0.024569	FALSE	0.18443	0.99934	FALSE	-1.3379	0.00041034	d_xyr1_2_fruvsd_xyr1_2_noC↑	1.69382	2.54823	3.32027	2.52077	0.469716	6.45878	7.78786
gene-M431DRAFT_493893	Triha1_493893	Trire2_107781	N/A	N/A	KOG:KOG2688 IPRF:ipr000717 IPRF:ipr013143 PFD:pf01399	N/A	N/A	N/A	N/A		12.9872	16.6935	9.81066	13.1638	1.98887	6.0583	12.6795	8.55041	9.09606	1.93074	-0.26316	0.77304	FALSE	26.7077	24.2933	23.4977	24.8329	0.965124	19.9327	24.8133	26.0115	23.5858	1.85902	-0.48308	0.073643	FALSE	-0.065398	0.99934	FALSE	-0.67955	0.0093636	FALSE	15.9383	19.3899	12.2867	15.8716	2.05079	20.4584	26.7079
gene-M431DRAFT_83756	Triha1_83756	Trire2_107784	N/A	N/A	GO:0003735 GO:0005622 GO:0005840 GO:0006412 KOG:KOG0829 IPRF:ipr002670 PFD:pf01775	N/A	N/A	N/A	N/A		1431.39	1540.89	526.903	1166.39	321.304	1025.02	1106.38	1246.81	1126.07	64.7792	0.26984	0.82858	FALSE	700.546	851.564	825.635	792.581	46.6228	547.019	676.454	759.049	660.841	61.7036	0.98853	0.025622	FALSE	-0.2527	0.99934	FALSE	1.5147	4.09e-11	↑d_xyr1_2_fruvsd_xyr1_2_noC	3173.68	2917.35	850.029	2313.68	735.559	534.263	630.841
gene-M431DRAFT_67244	Triha1_67244	Trire2_107796	N/A	N/A	KOG:KOG2660	N/A	N/A	N/A	N/A		16.0895	16.8658	20.9252	17.9602	1.49933	57.2364	26.0981	30.0738	37.8028	9.78434	1.4694	0.10769	FALSE	26.2891	25.9949	19.1772	23.8204	2.32316	25.058	21.0666	22.923	23.0159	1.15313	0.039601	0.91306	FALSE	-0.037428	0.99934	FALSE	1.5473	0.001828	↑d_xyr1_2_fruvsd_xyr1_2_noC	19.914	40.4013	18.5333	26.2829	7.07045	31.1665	20.9348
gene-M431DRAFT_10123	Triha1_10123	Trire2_107805	N/A	N/A	GO:0006281 KOG:KOG2094 KEGGEC:ec:2.7.7.7 IPRF:ipr001126 PFD:pf00817	N/A	N/A	N/A	N/A		4.69121	4.06574	2.65267	3.80321	0.602941	2.10493	2.33569	2.80826	2.41629	0.206997	-0.35172	0.73541	FALSE	8.23003	7.74098	7.30771	7.75957	0.266412	7.65669	7.40675	7.96984	7.67776	0.162893	-0.58675	0.064721	FALSE	-0.0054027	0.99934	FALSE	-0.93488	0.00016088	FALSE	5.98219	5.52972	6.6528	6.0549	0.326237	6.90613	7.17476
gene-M431DRAFT_501584	Triha1_501584	Trire2_107835	N/A	N/A	GO:0008152 GO:0016787 KOG:KOG1515 MERCO:S09.UNW IPRF:ipr013094 PFD:pf07859	N/A	N/A	N/A	N/A		0.26903	0.315011	0.0544266	0.212822	0.0803026	0.0571609	0.050742	0.104762	0.0708883	0.0170379	-1.2765	NA	FALSE	0	0.114815	0.0890716	0.0679621	0.0347842	0	0	0.169812	0.056604	0.056604	2.1102	0.18386	FALSE	-0.25625	0.99934	FALSE	1.084	0.66876	FALSE	0.276166	0.382235	0.553378	0.403926	0.0807558	0.0988589	0.142461
gene-M431DRAFT_100144	Triha1_100144	Trire2_107848	N/A	N/A	0	N/A	N/A	N/A	N/A		38.1685	68.5618	68.5891	58.4398	10.1356	11.5194	66.809	46.7286	41.6857	16.1586	-0.28058	0.85259	FALSE	253.587	303.573	295.343	284.168	15.474	229.831	336.194	250.35	272.125	32.5775	-1.8445	7.17e-11	wt_fruvswt_noC↑	-0.053091	0.99934	FALSE	-2.077	5.26e-05	d_xyr1_2_fruvsd_xyr1_2_noC↑	5.19446	6.60261	21.7093	11.1688	5.28591	200.954	265.022
gene-M431DRAFT_487723	Triha1_487723	Trire2_107857	N/A	N/A	0	N/A	N/A	N/A	N/A		42.58	72.1147	94.1595	69.6181	14.942	21.688	62.5464	44.8594	43.0313	11.8302	-0.45541	0.70416	FALSE	44.6272	36.6076	35.8972	39.044	2.79913	45.3409	45.5433	47.6458	46.1767	0.736875	1.2757	0.00032174	↑wt_fruvswt_noC	0.25148	0.97869	FALSE	0.56285	0.09201	FALSE	22.7529	37.0491	61.6832	40.4951	11.3695	49.4868	44.0293
gene-M431DRAFT_501363	Triha1_501363	Trire2_107867	N/A	1	0	N/A	N/A	N/A	N/A		0	0	0	0	0	0	0	0	0	0	NA	NA	FALSE	0	0.182048	0	0.0606828	0.0606828	0	0	0	0	0	-0.39883	NA	FALSE	-0.8144	0.99934	FALSE	NA	NA	FALSE	0	0	0.350971	0.11699	0.11699	0	0
gene-M431DRAFT_100479	Triha1_100479	Trire2_107868	N/A	N/A	GO:0003824 IPRF:ipr008262	N/A	N/A	N/A	N/A		0	0	0	0	0	0	0	0	0	0	NA	NA	FALSE	0.29911	0.14643	0.113599	0.18638	0.0571564	0.0745127	0	0.288762	0.121092	0.0865508	-3.4533	0.14658	FALSE	-0.64455	0.99934	FALSE	-2.5357	0.53438	FALSE	0.140885	0	0.211727	0.117537	0.0622252	0.0630405	0
gene-M431DRAFT_100359	Triha1_100359	Trire2_107869	N/A	N/A	0	N/A	N/A	N/A	N/A		0.0754569	0.220884	0.152655	0.149665	0.0420079	0.0801619	0.07116	0	0.0504406	0.0253538	-1.2455	NA	FALSE	2.82855	2.73725	1.56142	2.37574	0.408015	1.63868	1.75599	1.98452	1.79307	0.101541	-3.5465	2.1e-05	wt_fruvswt_noC↑	-0.39127	0.99934	FALSE	-4.4498	0.00037124	d_xyr1_2_fruvsd_xyr1_2_noC↑	0.309834	0.382887	0.232816	0.308512	0.043327	2.8421	5.12783
gene-M431DRAFT_331235	Triha1_331235	Trire2_107871	N/A	N/A	KOG:KOG0227	N/A	N/A	N/A	N/A		95.744	90.2932	120.502	102.18	9.29516	32.453	102.091	79.8483	71.4641	20.5352	-0.29365	0.78219	FALSE	60.968	49.3268	53.3732	54.556	3.41215	79.1913	66.5533	59.1363	68.2937	5.85441	1.3547	1.15e-08	↑wt_fruvswt_noC	0.33595	0.89734	FALSE	0.72248	0.059176	FALSE	39.2257	34.33	75.4472	49.6676	12.967	61.6939	65.3411
gene-M431DRAFT_501356	Triha1_501356	Trire2_107881	N/A	N/A	KOG:KOG2196	N/A	N/A	N/A	N/A		10.6354	11.0884	19.2318	13.6519	2.79305	14.1618	8.79319	5.24777	9.40093	2.59115	-0.16256	0.92099	FALSE	20.0035	20.2074	19.4149	19.8753	0.237597	17.0852	20.7337	21.4573	19.7587	1.35299	-0.089535	0.83831	FALSE	0.0022604	0.99944	FALSE	-0.25558	0.67247	FALSE	5.30919	4.58345	5.61892	5.17052	0.306848	18.4699	20.5085
gene-M431DRAFT_100415	Triha1_100415	Trire2_107896	N/A	N/A	GO:0003824 GO:0005488 GO:0006808 GO:0008152 GO:0016564 KEGGEC:ec:1.3.1.- IPRF:ipr008030 IPRF:ipr016040 PFD:pf05368	N/A	N/A	N/A	N/A		0	0	0	0	0	0	0	0	0	0	NA	NA	FALSE	0	0	0	0	0	0	0	0	0	0	NA	NA	FALSE	NA	NA	FALSE	NA	NA	FALSE	0	0	0	0	0	0	0
gene-M431DRAFT_100374	Triha1_100374	Trire2_107901	N/A	N/A	0	N/A	N/A	N/A	N/A		29.2704	37.4555	48.6637	38.4632	5.621	14.6332	31.1377	20.6073	22.126	4.82457	-0.53822	0.5819	FALSE	78.7577	70.2396	69.916	72.9711	2.89481	64.7758	82.494	77.7805	75.0168	5.29819	-0.47909	0.10978	FALSE	0.04886	0.99934	FALSE	-1.0673	1.89e-05	d_xyr1_2_fruvsd_xyr1_2_noC↑	15.1794	15.829	21.458	17.4888	1.99345	66.8054	80.0015
gene-M431DRAFT_513787	Triha1_513787	Trire2_107934	N/A	N/A	KOG:KOG4093 IPRF:ipr008476 PFD:pf05516	N/A	N/A	N/A	N/A		68.5311	88.9028	56.7273	71.3871	9.39738	39.5687	66.0216	62.0938	55.8947	8.24138	-0.068305	0.93435	FALSE	56.3853	71.3169	59.737	62.4797	4.52327	55.1659	65.7778	72.5389	64.4942	5.05604	0.62678	0.0099066	FALSE	0.056511	0.99934	FALSE	0.50225	0.017568	FALSE	92.4448	89.3051	27.7805	69.8435	21.051	62.4238	66.1166
gene-M431DRAFT_128509	Triha1_128509	Trire2_107936	N/A	N/A	GO:0005215 GO:0006810 GO:0016021 TCDB:2.A.1.2.23 KOG:KOG0255 IPRF:ipr007114 IPRF:ipr011701 IPRF:ipr016196 PFD:pf07690	N/A	N/A	N/A	N/A		7.47897	7.1172	5.48012	6.6921	0.614922	4.12707	10.7416	7.76973	7.54614	1.91273	0.4162	0.67578	FALSE	3.24842	2.70685	3.19365	3.04964	0.172123	4.44789	3.38253	3.75324	3.86122	0.312245	1.5734	9.67e-11	↑wt_fruvswt_noC	0.34691	0.99934	FALSE	1.6409	2.52e-07	↑d_xyr1_2_fruvsd_xyr1_2_noC	10.7158	6.81226	14.8402	10.7894	2.31776	7.38048	6.25078
gene-M431DRAFT_100433	Triha1_100433	Trire2_107938	N/A	N/A	0	N/A	N/A	N/A	N/A		24.6174	20.9613	42.1308	29.2365	6.53297	35.92	31.9663	28.6677	32.1847	2.09641	0.46298	0.69434	FALSE	20.4262	21.9252	23.7078	22.0197	0.948498	15.4586	23.475	22.8665	20.6	2.5767	0.86734	0.020987	FALSE	-0.087239	0.99934	FALSE	1.4151	1.11e-05	↑d_xyr1_2_fruvsd_xyr1_2_noC	32.708	18.2749	19.4789	23.4873	4.62343	27.1692	25.2788
gene-M431DRAFT_525433	Triha1_525433	Trire2_107947	N/A	N/A	GO:0003824 GO:0008152 TCDB:4.C.1.1.7 KOG:KOG1176 KEGGEC:ec:6.2.1.12 IPRF:ipr000873 PFD:pf00501	N/A	N/A	N/A	N/A		6.50274	11.338	21.3148	13.0519	4.36089	1.24574	11.2261	5.74245	6.07142	2.88576	-0.9316	0.62767	FALSE	20.8786	18.2738	16.6472	18.5999	1.23234	23.6522	25.603	22.6161	23.9571	0.875618	-0.062051	0.92003	FALSE	0.3754	0.5607	FALSE	-1.3766	0.027132	d_xyr1_2_fruvsd_xyr1_2_noC↑	0.364767	0.39668	11.7312	4.16422	3.7835	19.6842	26.0923
gene-M431DRAFT_99932	Triha1_99932	Trire2_107949	N/A	N/A	IPRF:ipr002818 PFD:pf01965	N/A	N/A	N/A	N/A		11.3464	17.7993	18.4519	15.8659	2.26759	10.1994	15.3096	13.9348	13.1479	1.52674	0.021201	0.98367	FALSE	30.7391	32.2201	25.0681	29.3424	2.1795	23.9773	29.7638	25.6174	26.4528	1.72185	-0.44791	0.15539	FALSE	-0.1369	0.99934	FALSE	-0.29044	0.19779	FALSE	14.6936	17.3608	13.734	15.2628	1.08498	34.9587	29.8104
gene-M431DRAFT_513679	Triha1_513679	Trire2_107962	N/A	N/A	GO:0003824 GO:0005488 GO:0008152 GO:0016491 KOG:KOG1611 KEGGEC:ec:1.1.1.56 IPRF:ipr002198 IPRF:ipr002347 IPRF:ipr016040 PFD:pf00106	N/A	N/A	N/A	N/A		4.87626	2.52385	1.62987	3.01	0.968162	1.98203	1.35958	1.27966	1.54042	0.222006	-0.63135	0.69856	FALSE	1.58948	1.94534	1.68465	1.73982	0.106367	0.920843	1.74581	1.87351	1.51339	0.298556	1.2461	0.017934	↑wt_fruvswt_noC	-0.18587	0.99934	FALSE	0.80636	0.1499	FALSE	0.914069	0.602447	11.6001	4.37221	3.61507	1.12965	2.09566
gene-M431DRAFT_99919	Triha1_99919	Trire2_107996	N/A	N/A	0	N/A	N/A	N/A	N/A		1.47166	1.99791	1.9417	1.80376	0.166838	0.339875	1.62923	1.43269	1.13393	0.401061	-0.4283	0.78715	FALSE	3.01212	2.25285	2.91288	2.72595	0.238278	2.57069	4.40983	3.70221	3.56091	0.535594	-0.16111	0.73174	FALSE	0.39207	0.99934	FALSE	-0.97786	0.093133	FALSE	1.44502	2.33768	3.55358	2.44543	0.611069	2.82149	4.4612
gene-M431DRAFT_100086	Triha1_100086	Trire2_108005	N/A	N/A	GO:0045454 KOG:KOG3425 IPRF:ipr006662 IPRF:ipr010357 IPRF:ipr012336 PFD:pf06110	N/A	N/A	N/A	N/A		0	0	0	0	0	0	0	0	0	0	NA	NA	FALSE	0	0	0	0	0	0	0	0	0	0	NA	NA	FALSE	NA	NA	FALSE	NA	NA	FALSE	0	0	0	0	0	0	0
gene-M431DRAFT_128125	Triha1_128125	Trire2_108010	N/A	N/A	IPRF:ipr010730 PFD:pf06985	N/A	N/A	N/A	N/A		5.46053	7.92028	6.51875	6.63319	0.71237	2.01206	6.61095	3.56789	4.06364	1.35053	-0.47052	0.678	FALSE	9.75642	9.36888	9.16165	9.42898	0.174304	8.01253	10.9858	10.1176	9.7053	0.882718	-0.071249	0.78776	FALSE	0.051639	0.99934	FALSE	-0.59505	0.14344	FALSE	3.35818	4.61802	6.90616	4.96079	1.03845	10.1683	11.2232
gene-M431DRAFT_21355	Triha1_21355	Trire2_108011	N/A	N/A	0	N/A	N/A	N/A	N/A		0.142833	0.0836229	0.0866885	0.104382	0.0192462	0.0606957	0.1347	0.139051	0.111482	0.0254242	0.35914	NA	FALSE	9.1893	11.5514	9.76537	10.1687	0.711083	6.76211	6.87799	9.28613	7.64207	0.822708	-6.1633	8.46e-34	wt_fruvswt_noC↑	-0.40082	0.89377	FALSE	-5.3746	5.83e-25	d_xyr1_2_fruvsd_xyr1_2_noC↑	0.703787	0.637799	0.440699	0.594095	0.079028	6.35083	5.29447
gene-M431DRAFT_100339	Triha1_100339	Trire2_108012	N/A	N/A	KOG:KOG2183 MERCO:S28.UPW KEGGEC:ec:3.4.14.2	N/A	N/A	N/A	N/A		1.02685	0.834969	0.923284	0.928368	0.0554496	0.181813	0.860779	0.499828	0.51414	0.196131	-0.61473	NA	FALSE	0.099463	0	0.0944374	0.0646335	0.0323493	0.0619443	0.255302	0.120028	0.145758	0.057281	4.2081	1.88e-05	FALSE	1.1447	0.99934	FALSE	2.4512	0.018594	FALSE	0.409924	0.289472	0.4107	0.370032	0.0402806	0.262036	0.251738
gene-M431DRAFT_487891	Triha1_487891	Trire2_108013	N/A	N/A	GO:0003700 GO:0005634 GO:0006355 GO:0008270 IPRF:ipr001138	N/A	N/A	N/A	N/A		1.18373	1.42455	1.51669	1.37499	0.0992593	0.41918	0.744215	0.653016	0.60547	0.0967944	-0.90073	0.46956	FALSE	2.20145	1.85234	1.535	1.86293	0.192459	1.67095	2.47218	2.6151	2.25274	0.293809	0.0037846	0.99475	FALSE	0.28479	0.99934	FALSE	-1.1812	0.0076925	d_xyr1_2_fruvsd_xyr1_2_noC↑	0.486053	1.40153	0.77104	0.886207	0.270475	1.44993	2.15907
gene-M431DRAFT_535543	Triha1_535543	Trire2_108018	N/A	N/A	IPRF:ipr006461 PFD:pf04749	N/A	N/A	N/A	N/A		2.39106	3.06988	2.22769	2.56288	0.25785	3.40914	2.19556	3.06281	2.88917	0.360929	0.5217	0.68535	FALSE	1.09707	1.67835	0.520818	1.09875	0.334153	2.59631	1.35166	1.85345	1.93381	0.361538	1.6778	0.001477	↑wt_fruvswt_noC	0.84382	0.99934	FALSE	1.3577	0.0082614	↑d_xyr1_2_fruvsd_xyr1_2_noC	4.32765	2.80971	2.7827	3.30668	0.51054	2.6012	2.22132
gene-M431DRAFT_105469	Triha1_105469	Trire2_108066	N/A	N/A	GO:0003702 GO:0005672 GO:0006367 KOG:KOG3463 IPRF:ipr003194 IPRF:ipr009083 IPRF:ipr009088 IPRF:ipr015871 IPRF:ipr015872 PFD:pf02268 PFD:pf02751	N/A	N/A	N/A	N/A		45.0802	54.0864	42.1573	47.108	3.5898	27.672	47.7535	48.8226	41.4161	6.87895	0.091621	0.9052	FALSE	60.6744	63.2901	71.2922	65.0855	3.19385	73.538	71.6836	62.6967	69.3061	3.34776	-0.027755	0.90592	FALSE	0.10229	0.99934	FALSE	-0.038597	0.89009	FALSE	35.3666	30.0298	45.3635	36.9199	4.49408	60.4291	70.315
gene-M431DRAFT_477602	Triha1_477602	Trire2_108069	N/A	N/A	GO:0005216 GO:0005247 GO:0006821 GO:0016020 TCDB:2.A.49.1.2 KOG:KOG0475 IPRF:ipr000644 IPRF:ipr001807 IPRF:ipr014030 IPRF:ipr014743 PFD:pf00571 PFD:pf00654	N/A	N/A	N/A	N/A		14.3358	17.3687	13.6251	15.1099	1.1479	5.47204	12.0149	9.34108	8.94268	1.89924	-0.49557	0.54024	FALSE	23.1073	23.782	22.4113	23.1002	0.395688	23.6342	22.7047	22.4422	22.927	0.361627	-0.17397	0.358	FALSE	0.00060894	0.99986	FALSE	-0.67032	0.0052978	FALSE	14.5757	11.033	12.5875	12.732	1.02526	21.7123	24.178
gene-M431DRAFT_477591	Triha1_477591	Trire2_108081	N/A	N/A	IPRF:ipr013252 PFD:pf08286	N/A	N/A	N/A	N/A		26.7997	29.8463	28.1625	28.2695	0.881105	14.9899	30.8105	22.3101	22.7035	4.57126	-0.052495	0.95384	FALSE	43.0108	51.4278	43.6594	46.0326	2.70406	49.5628	38.4812	49.1142	45.7194	3.62142	-0.25969	0.22012	FALSE	0.0029641	0.99937	FALSE	-0.3169	0.27075	FALSE	20.8031	18.356	19.2841	19.4811	0.713235	33.0584	39.8662
gene-M431DRAFT_105444	Triha1_105444	Trire2_108082	N/A	N/A	KOG:KOG3364 IPRF:ipr016543	N/A	N/A	N/A	N/A		39.3241	34.5263	59.3876	44.4127	7.61449	54.3341	34.0378	36.2113	41.5277	6.43384	0.26132	0.8324	FALSE	65.8831	68.5257	69.4685	67.9591	1.07307	64.0069	72.6517	62.3438	66.3341	3.19505	-0.15857	0.67261	FALSE	-0.023697	0.99934	FALSE	0.12621	0.79064	FALSE	47.9716	43.9869	34.4461	42.1348	4.01279	52.4147	75.9496
gene-M431DRAFT_73459	Triha1_73459	Trire2_108089	N/A	N/A	KOG:KOG4197 IPRF:ipr002885 PFD:pf01535	N/A	N/A	N/A	N/A		5.47147	5.63753	5.65069	5.58656	0.0576735	3.37376	4.43823	2.94265	3.58488	0.444455	-0.34248	0.69773	FALSE	10.1066	12.6143	12.5413	11.7541	0.823986	9.34795	10.1027	12.0353	10.4953	0.800209	-0.62772	0.0056913	FALSE	-0.1522	0.99934	FALSE	-0.82016	0.0031199	FALSE	7.42335	6.36815	3.18746	5.65965	1.27308	10.545	11.5151
gene-M431DRAFT_71570	Triha1_71570	Trire2_108090	N/A	N/A	GO:0016071 GO:1990904 KOG:KOG3293 IPRF:ipr001163 IPRF:ipr006649 IPRF:ipr010920 PFD:pf01423	N/A	N/A	N/A	N/A		67.2933	84.423	56.3133	69.3432	8.17904	40.6985	68.0619	52.2413	53.6672	7.93123	-0.084355	0.91555	FALSE	127.584	133.032	128.144	129.587	1.73017	98.9325	132.663	126.189	119.261	10.3348	-0.46651	0.030405	FALSE	-0.11009	0.99934	FALSE	-0.44035	0.046216	FALSE	109.583	99.017	61.2405	89.9468	14.6736	119.553	133.343
gene-M431DRAFT_71950	Triha1_71950	Trire2_108132	N/A	N/A	GO:0008270 IPRF:ipr011011	N/A	N/A	N/A	N/A		9.84225	6.85238	6.29636	7.66366	1.10106	4.52149	5.21787	5.49	5.07645	0.288386	-0.29969	0.76055	FALSE	7.60613	8.23053	7.00163	7.61276	0.354769	8.723	7.23796	7.38778	7.78291	0.472031	0.46021	0.17015	FALSE	0.044412	0.99934	FALSE	0.11659	0.70935	FALSE	7.70039	5.61511	5.96405	6.42651	0.644852	8.21084	8.68637
gene-M431DRAFT_1093	Triha1_1093	Trire2_108133	N/A	N/A	KOG:KOG3751	N/A	N/A	N/A	N/A		10.3567	12.5345	7.46647	10.1192	1.46782	4.65024	10.9541	8.29993	7.9681	1.82733	-0.0861	0.93415	FALSE	14.9396	17.3991	15.1556	15.8314	0.786309	16.6201	16.4399	14.808	15.956	0.576359	-0.21037	0.47678	FALSE	0.024525	0.99934	FALSE	-0.31813	0.27626	FALSE	11.8062	12.3107	11.5932	11.9034	0.212745	13.2728	14.9984
gene-M431DRAFT_95211	Triha1_95211	Trire2_108157	N/A	N/A	KOG:KOG2992	N/A	N/A	N/A	N/A		129.102	108.231	173.325	136.886	19.1897	155.047	130.197	123.383	136.209	9.62213	0.32408	0.75164	FALSE	239.777	237.021	228.51	235.102	3.39097	295.127	245.865	236.423	259.138	18.1996	-0.32567	0.30181	FALSE	0.15339	0.99934	FALSE	-0.15539	0.67251	FALSE	97.8967	99.768	98.1279	98.5975	0.589023	240.477	265.047
gene-M431DRAFT_511949	Triha1_511949	Trire2_108158	N/A	N/A	GO:0003676 GO:0005622 GO:0008270 KOG:KOG2858 IPRF:ipr007087 IPRF:ipr007529 PFD:pf04438	N/A	N/A	N/A	N/A		5.26983	7.57784	5.25046	6.03271	0.772587	6.3561	6.16547	6.94322	6.48826	0.23404	0.4331	0.63714	FALSE	7.59914	8.87772	9.6421	8.70632	0.595945	7.8734	8.72428	8.58675	8.39481	0.263712	-0.093886	0.76413	FALSE	-0.041235	0.99934	FALSE	0.37665	0.17341	FALSE	8.70421	6.474	3.74908	6.30909	1.4328	8.33558	9.65157
gene-M431DRAFT_95645	Triha1_95645	Trire2_108164	N/A	N/A	0	N/A	N/A	N/A	N/A		18.55	23.2719	21.5234	21.1151	1.37831	13.5794	21.2423	21.1697	18.6638	2.5423	0.10729	0.88764	FALSE	38.8651	37.5874	32.0629	36.1718	2.0873	48.7478	37.741	33.9456	40.1448	4.43885	-0.33652	0.13631	FALSE	0.16354	0.99934	FALSE	-0.39385	0.155	FALSE	14.0015	20.882	41.1221	25.3352	8.13952	34.0823	35.2881
gene-M431DRAFT_511972	Triha1_511972	Trire2_108180	N/A	N/A	GO:0003755 GO:0006457 KOG:KOG0885 KEGGEC:ec:5.2.1.8 IPRF:ipr002130 IPRF:ipr015891 PFD:pf00160	N/A	N/A	N/A	N/A		18.8599	16.9422	17.8964	17.8995	0.553574	19.7178	20.1573	19.7593	19.8781	0.140114	0.46556	0.55526	FALSE	17.0154	21.3998	18.3362	18.9171	1.29857	16.4156	18.4883	16.0615	16.9884	0.756861	0.36896	0.10237	FALSE	-0.14194	0.99934	FALSE	0.978	1.49e-05	FALSE	19.9748	18.1981	15.6406	17.9378	1.25792	19.2234	19.3927
gene-M431DRAFT_499234	Triha1_499234	Trire2_108183	N/A	N/A	GO:0003755 GO:0006457 KOG:KOG0884 KEGGEC:ec:5.2.1.8 IPRF:ipr002130 IPRF:ipr015891 PFD:pf00160	N/A	N/A	N/A	N/A		68.6138	74.5866	55.7537	66.318	5.55647	40.9642	73.2629	64.0365	59.4212	9.60517	0.11549	0.87937	FALSE	54.4759	61.8322	50.6908	55.6663	3.27084	71.6714	55.0181	46.7691	57.8195	7.32385	0.69303	0.001028	FALSE	0.069424	0.99934	FALSE	0.73967	0.0068808	FALSE	56.6964	68.712	73.4833	66.2972	4.99409	49.3845	52.6485
gene-M431DRAFT_9129	Triha1_9129	Trire2_108193	N/A	N/A	IPRF:ipr007175 PFD:pf04032	N/A	N/A	N/A	N/A		10.2461	5.45331	6.80481	7.50139	1.42671	17.4819	9.36979	11.889	12.9136	2.39713	1.1408	0.34189	FALSE	11.3681	15.1279	13.1923	13.2295	1.08552	11.7999	13.9878	13.0653	12.951	0.634172	-0.36059	0.39992	FALSE	-0.014891	0.99934	FALSE	0.80223	0.084959	FALSE	10.6241	11.3435	8.51537	10.161	0.848615	13.7862	14.5232
[truncated: 13,832 more rows]
[truncated: 29 more columns]
