# Supplementary material for: Growth, Enzymatic, and Transcriptomic Analysis of xyr1 Deletion Reveals a Major Regulator of Plant Biomass-Degrading Enzymes in Trichoderma harzianum
Source: Biomolecules. 2024 Jan 24;14(2):148. doi: 10.3390/biom14020148 (PMC10887015; doi:10.3390/biom14020148)
Supplement: Supplementary file 1 [file biomolecules-14-00148-s001.zip › Table S3.xlsx]

## Sheet: Table S3(A)
Table S3. Colony diameters from 48 h from growth profiling of T. harzianum Δxyr1 mutants on various carbon sources from (A) first repeat and (B) second repeat. A t-test was used to indicate significant differences between mutant and control.
original order of row for sorting Excel file	strain	plate sample	carbon source	diameter from 48h each plate	average diameter from 48h biological reps	st error diameter from 48h biological reps		P value
1	Δxyr1-2	Δxyr1-2-rep-1	D-glucose	7.05	6.975	0.0676387	Δxyr1-2 vs wild type	0.0988829
3	Δxyr1-2	Δxyr1-2-rep-2	D-glucose	7.035
5	Δxyr1-2	Δxyr1-2-rep-3	D-glucose	6.84
7	Δxyr1-63	Δxyr1-63-rep-1	D-glucose	6.96	7.00833	0.0829826	Δxyr1-63 vs wild type	0.182061
9	Δxyr1-63	Δxyr1-63-rep-2	D-glucose	6.895
11	Δxyr1-63	Δxyr1-63-rep-3	D-glucose	7.17
13	wild type	wild type-rep-1	D-glucose	7.27	7.18333	0.0699007		1
15	wild type	wild type-rep-2	D-glucose	7.235
17	wild type	wild type-rep-3	D-glucose	7.045
20	Δxyr1-2	Δxyr1-2-rep-1	D-fructose	6.075	6.05	0.0746659	Δxyr1-2 vs wild type	0.0405774
22	Δxyr1-2	Δxyr1-2-rep-2	D-fructose	5.91
24	Δxyr1-2	Δxyr1-2-rep-3	D-fructose	6.165
26	Δxyr1-63	Δxyr1-63-rep-1	D-fructose	6.755	6.7025	0.0525	Δxyr1-63 vs wild type	0.456679
28	Δxyr1-63	Δxyr1-63-rep-2	D-fructose
30	Δxyr1-63	Δxyr1-63-rep-3	D-fructose	6.65
32	wild type	wild type-rep-1	D-fructose	6.23	6.31667	0.0491031		1
34	wild type	wild type-rep-2	D-fructose	6.4
36	wild type	wild type-rep-3	D-fructose	6.32
39	Δxyr1-2	Δxyr1-2-rep-1	D-xylose	4.96	4.935	0.0160728	Δxyr1-2 vs wild type	7.342e-05
41	Δxyr1-2	Δxyr1-2-rep-2	D-xylose	4.905
43	Δxyr1-2	Δxyr1-2-rep-3	D-xylose	4.94
45	Δxyr1-63	Δxyr1-63-rep-1	D-xylose	5.365	5.43667	0.0488478	Δxyr1-63 vs wild type	0.000570426
47	Δxyr1-63	Δxyr1-63-rep-2	D-xylose	5.415
49	Δxyr1-63	Δxyr1-63-rep-3	D-xylose	5.53
51	wild type	wild type-rep-1	D-xylose	6.27	6.44	0.0880814		1
53	wild type	wild type-rep-2	D-xylose	6.485
55	wild type	wild type-rep-3	D-xylose	6.565
58	Δxyr1-2	Δxyr1-2-rep-1	L-arabinose	5.635	5.63167	0.127028	Δxyr1-2 vs wild type	0.765397
60	Δxyr1-2	Δxyr1-2-rep-2	L-arabinose	5.85
62	Δxyr1-2	Δxyr1-2-rep-3	L-arabinose	5.41
64	Δxyr1-63	Δxyr1-63-rep-1	L-arabinose	5.295	5.485	0.175214	Δxyr1-63 vs wild type	0.411939
66	Δxyr1-63	Δxyr1-63-rep-2	L-arabinose	5.835
68	Δxyr1-63	Δxyr1-63-rep-3	L-arabinose	5.325
70	wild type	wild type-rep-1	L-arabinose	5.805	5.69333	0.145383		1
72	wild type	wild type-rep-2	L-arabinose	5.87
74	wild type	wild type-rep-3	L-arabinose	5.405
77	Δxyr1-2	Δxyr1-2-rep-1	cellobiose	4.5	4.39167	0.0823779	Δxyr1-2 vs wild type	0.765055
79	Δxyr1-2	Δxyr1-2-rep-2	cellobiose	4.23
81	Δxyr1-2	Δxyr1-2-rep-3	cellobiose	4.445
83	Δxyr1-63	Δxyr1-63-rep-1	cellobiose	4.595	4.55333	0.0989248	Δxyr1-63 vs wild type	0.269621
85	Δxyr1-63	Δxyr1-63-rep-2	cellobiose	4.7
87	Δxyr1-63	Δxyr1-63-rep-3	cellobiose	4.365
89	wild type	wild type-rep-1	cellobiose	4.485	4.42	0.032532		1
91	wild type	wild type-rep-2	cellobiose	4.39
93	wild type	wild type-rep-3	cellobiose	4.385
96	Δxyr1-2	Δxyr1-2-rep-1	Xylan (from corn cob)	6.365	6.465	0.090185	Δxyr1-2 vs wild type	0.0801742
98	Δxyr1-2	Δxyr1-2-rep-2	Xylan (from corn cob)	6.645
100	Δxyr1-2	Δxyr1-2-rep-3	Xylan (from corn cob)	6.385
102	Δxyr1-63	Δxyr1-63-rep-1	Xylan (from corn cob)	6.395	6.51	0.063705	Δxyr1-63 vs wild type	0.0801442
104	Δxyr1-63	Δxyr1-63-rep-2	Xylan (from corn cob)	6.52
106	Δxyr1-63	Δxyr1-63-rep-3	Xylan (from corn cob)	6.615
108	wild type	wild type-rep-1	Xylan (from corn cob)	6.68	6.73333	0.0715503		1
110	wild type	wild type-rep-2	Xylan (from corn cob)	6.645
112	wild type	wild type-rep-3	Xylan (from corn cob)	6.875
115	Δxyr1-2	Δxyr1-2-rep-1	Cellulose	4.305	4.58833	0.148137	Δxyr1-2 vs wild type	0.120131
117	Δxyr1-2	Δxyr1-2-rep-2	Cellulose	4.805
119	Δxyr1-2	Δxyr1-2-rep-3	Cellulose	4.655
121	Δxyr1-63	Δxyr1-63-rep-1	Cellulose	5.085	5.13	0.0425245	Δxyr1-63 vs wild type	0.175122
123	Δxyr1-63	Δxyr1-63-rep-2	Cellulose	5.09
125	Δxyr1-63	Δxyr1-63-rep-3	Cellulose	5.215
127	wild type	wild type-rep-1	Cellulose	5.12	4.945	0.104043		1
129	wild type	wild type-rep-2	Cellulose	4.955
131	wild type	wild type-rep-3	Cellulose	4.76
134	Δxyr1-2	Δxyr1-2-rep-1	no carbon	4.93	5.015	0.068252	Δxyr1-2 vs wild type	0.35043
136	Δxyr1-2	Δxyr1-2-rep-2	no carbon	4.965
138	Δxyr1-2	Δxyr1-2-rep-3	no carbon	5.15
140	Δxyr1-63	Δxyr1-63-rep-1	no carbon	5.235	5.28	0.0606218	Δxyr1-63 vs wild type	0.878846
142	Δxyr1-63	Δxyr1-63-rep-2	no carbon	5.205
144	Δxyr1-63	Δxyr1-63-rep-3	no carbon	5.4
146	wild type	wild type-rep-1	no carbon	4.875	5.245	0.206781		1
148	wild type	wild type-rep-2	no carbon	5.27
150	wild type	wild type-rep-3	no carbon	5.59

## Sheet: Table S3(B)
Table S3.. Colony diameters from 48 h from growth profiling of T. harzianum Δxyr1 mutants on various carbon sources from (A) first repeat and (B) second repeat. A t-test was used to indicate significant differences between mutant and control.
original order of row for sorting Excel file	strain	plate sample	carbon source	diameter from 48h each plate	average diameter from 48h biological reps	st error diameter from 48h biological reps		P value
1	Δxyr1-2	Δxyr1-2-rep-1	D-fructose	5.9	5.93333	0.0740683	Δxyr1-2 vs wild type	0.116258
3	Δxyr1-2	Δxyr1-2-rep-2	D-fructose	6.075
5	Δxyr1-2	Δxyr1-2-rep-3	D-fructose	5.825
7	Δxyr1-63	Δxyr1-63-rep-1	D-fructose	6.05	6.26667	0.130171	Δxyr1-63 vs wild type	0.681835
9	Δxyr1-63	Δxyr1-63-rep-2	D-fructose	6.25
11	Δxyr1-63	Δxyr1-63-rep-3	D-fructose	6.5
13	wild type	wild type-rep-1	D-fructose	6.275	6.375	0.208167		1
15	wild type	wild type-rep-2	D-fructose	6.075
17	wild type	wild type-rep-3	D-fructose	6.775
20	Δxyr1-2	Δxyr1-2-rep-1	D-xylose	4.9	4.76667	0.0794949	Δxyr1-2 vs wild type	0.0145702
22	Δxyr1-2	Δxyr1-2-rep-2	D-xylose	4.625
24	Δxyr1-2	Δxyr1-2-rep-3	D-xylose	4.775
26	Δxyr1-63	Δxyr1-63-rep-1	D-xylose	4.875	4.76667	0.0907148	Δxyr1-63 vs wild type	0.0144349
28	Δxyr1-63	Δxyr1-63-rep-2	D-xylose	4.625
30	Δxyr1-63	Δxyr1-63-rep-3	D-xylose	4.8
32	wild type	wild type-rep-1	D-xylose	5.775	6.36667	0.379784		1
34	wild type	wild type-rep-2	D-xylose	6.25
36	wild type	wild type-rep-3	D-xylose	7.075
39	Δxyr1-2	Δxyr1-2-rep-1	L-arabinose	5.075	4.88333	0.0982486	Δxyr1-2 vs wild type	0.392319
41	Δxyr1-2	Δxyr1-2-rep-2	L-arabinose	4.825
43	Δxyr1-2	Δxyr1-2-rep-3	L-arabinose	4.75
45	Δxyr1-63	Δxyr1-63-rep-1	L-arabinose	5.6	5.2	0.208167	Δxyr1-63 vs wild type	0.875209
47	Δxyr1-63	Δxyr1-63-rep-2	L-arabinose	4.9
49	Δxyr1-63	Δxyr1-63-rep-3	L-arabinose	5.1
51	wild type	wild type-rep-1	L-arabinose	5.125	5.275	0.396863		1
53	wild type	wild type-rep-2	L-arabinose	4.675
55	wild type	wild type-rep-3	L-arabinose	6.025
58	Δxyr1-2	Δxyr1-2-rep-1	cellobiose	5	4.89167	0.0845741	Δxyr1-2 vs wild type	0.175634
60	Δxyr1-2	Δxyr1-2-rep-2	cellobiose	4.95
62	Δxyr1-2	Δxyr1-2-rep-3	cellobiose	4.725
64	Δxyr1-63	Δxyr1-63-rep-1	cellobiose	5.25	5.275	0.0381881	Δxyr1-63 vs wild type	0.00439466
66	Δxyr1-63	Δxyr1-63-rep-2	cellobiose	5.35
68	Δxyr1-63	Δxyr1-63-rep-3	cellobiose	5.225
70	wild type	wild type-rep-1	cellobiose	5.05	5.03333	0.0166667		1
72	wild type	wild type-rep-2	cellobiose	5
74	wild type	wild type-rep-3	cellobiose	5.05
77	Δxyr1-2	Δxyr1-2-rep-1	Cellulose	5.175	5.15	0.108972	Δxyr1-2 vs wild type	0.554804
79	Δxyr1-2	Δxyr1-2-rep-2	Cellulose	4.95
81	Δxyr1-2	Δxyr1-2-rep-3	Cellulose	5.325
83	Δxyr1-63	Δxyr1-63-rep-1	Cellulose	5.175	5.25833	0.0712	Δxyr1-63 vs wild type	0.892766
85	Δxyr1-63	Δxyr1-63-rep-2	Cellulose	5.4
87	Δxyr1-63	Δxyr1-63-rep-3	Cellulose	5.2
89	wild type	wild type-rep-1	Cellulose	5.15	5.24167	0.0916667		1
91	wild type	wild type-rep-2	Cellulose	5.15
93	wild type	wild type-rep-3	Cellulose	5.425
96	Δxyr1-2	Δxyr1-2-rep-1	no carbon	4.525	4.45833	0.0363242	Δxyr1-2 vs wild type	0.00517963
98	Δxyr1-2	Δxyr1-2-rep-2	no carbon	4.45
100	Δxyr1-2	Δxyr1-2-rep-3	no carbon	4.4
102	Δxyr1-63	Δxyr1-63-rep-1	no carbon	4.45	4.45	0.11547	Δxyr1-63 vs wild type	0.125309
104	Δxyr1-63	Δxyr1-63-rep-2	no carbon	4.65
106	Δxyr1-63	Δxyr1-63-rep-3	no carbon	4.25
108	wild type	wild type-rep-1	no carbon	4.65	4.675	0.0144338		1
110	wild type	wild type-rep-2	no carbon	4.7
112	wild type	wild type-rep-3	no carbon	4.675
